# Supplementary material for: Characterization of lncRNA–miRNA–mRNA Network to Reveal Potential Functional ceRNAs in Bovine Skeletal Muscle
Source: Front Genet. 2019 Feb 20;10:91. doi: 10.3389/fgene.2019.00091 (PMC6391848; doi:10.3389/fgene.2019.00091)
Supplement: Supplementary file 1 [file Table_1.XLSX]

## Sheet: Sheet1
Supplementary table 1 GO Biological Process result
GOID	GOTerm	Ontology Source	Term PValue	Term PValue Corrected with Bonferroni step down	Group PValue	Group PValue Corrected with Bonferroni step down	GOLevels	GOGroups	% Associated Genes	Nr. Genes	Associated Genes Found
GO:0009798	axis specification	GO_BiologicalProcess-GOA_26.11.2015_10h59	3.1e-05	0.0011	8.3e-07	8.3e-07	[4, 5]	Group0	5.95238	5	[APC, CTNNB1, ETS2, SMAD4, SRF]
GO:0046716	muscle cell cellular homeostasis	GO_BiologicalProcess-GOA_26.11.2015_10h59	5e-05	0.0017	8.3e-07	8.3e-07	[4, 5]	Group0	17.6471	3	[APC, SOD1, SRF]
GO:0060491	regulation of cell projection assembly	GO_BiologicalProcess-GOA_26.11.2015_10h59	0.00076	0.012	8.3e-07	8.3e-07	[3, 4, 5, 6]	Group0	4.21053	4	[APC, ATG3, CDC42, SRF]
GO:0006939	smooth muscle contraction	GO_BiologicalProcess-GOA_26.11.2015_10h59	0.00019	0.0049	8.3e-07	8.3e-07	[6]	Group0	6.06061	4	[ATP1A2, EDN1, SOD1, SRF]
GO:0006940	regulation of smooth muscle contraction	GO_BiologicalProcess-GOA_26.11.2015_10h59	0.0005	0.01	8.3e-07	8.3e-07	[6, 7]	Group0	8.33333	3	[ATP1A2, SOD1, SRF]
GO:0071594	thymocyte aggregation	GO_BiologicalProcess-GOA_26.11.2015_10h59	0.0034	0.013	8.3e-07	8.3e-07	[4, 6, 8, 9]	Group0	4.28571	3	[APC, CTNNB1, SRF]
GO:0033077	T cell differentiation in thymus	GO_BiologicalProcess-GOA_26.11.2015_10h59	0.0034	0.013	8.3e-07	8.3e-07	[5, 6, 7, 8, 9, 10, 11]	Group0	4.28571	3	[APC, CTNNB1, SRF]
GO:0098754	detoxification	GO_BiologicalProcess-GOA_26.11.2015_10h59	0.0025	0.018	9.2e-09	1.8e-08	[1, 4]	Group1	4.7619	3	[SOD1, SOD2, TXNRD1]
GO:1990748	cellular detoxification	GO_BiologicalProcess-GOA_26.11.2015_10h59	0.0025	0.018	9.2e-09	1.8e-08	[2, 5]	Group1	4.7619	3	[SOD1, SOD2, TXNRD1]
GO:0035150	regulation of tube size	GO_BiologicalProcess-GOA_26.11.2015_10h59	0.0007	0.013	9.2e-09	1.8e-08	[4]	Group1	4.30108	4	[ATP1A2, EDN1, SOD1, SOD2]
GO:0042542	response to hydrogen peroxide	GO_BiologicalProcess-GOA_26.11.2015_10h59	0.0018	0.02	9.2e-09	1.8e-08	[4, 5]	Group1	5.35714	3	[MAPK8, SOD1, SOD2]
GO:0098869	cellular oxidant detoxification	GO_BiologicalProcess-GOA_26.11.2015_10h59	0.0024	0.019	9.2e-09	1.8e-08	[3, 6]	Group1	4.83871	3	[SOD1, SOD2, TXNRD1]
GO:0003018	vascular process in circulatory system	GO_BiologicalProcess-GOA_26.11.2015_10h59	9.9e-05	0.003	9.2e-09	1.8e-08	[5]	Group1	4.6729	5	[ATP1A2, EDN1, PDE3A, SOD1, SOD2]
GO:0034614	cellular response to reactive oxygen species	GO_BiologicalProcess-GOA_26.11.2015_10h59	0.0042	0.0042	9.2e-09	1.8e-08	[5]	Group1	4	3	[MAPK8, SOD1, SOD2]
GO:0051767	nitric-oxide synthase biosynthetic process	GO_BiologicalProcess-GOA_26.11.2015_10h59	6.4e-06	0.00027	9.2e-09	1.8e-08	[5]	Group1	33.3333	3	[EDN1, NAMPT, SOD1]
GO:0050880	regulation of blood vessel size	GO_BiologicalProcess-GOA_26.11.2015_10h59	0.00067	0.013	9.2e-09	1.8e-08	[5, 6]	Group1	4.34783	4	[ATP1A2, EDN1, SOD1, SOD2]
GO:0051769	regulation of nitric-oxide synthase biosynthetic process	GO_BiologicalProcess-GOA_26.11.2015_10h59	6.4e-06	0.00027	9.2e-09	1.8e-08	[5, 6]	Group1	33.3333	3	[EDN1, NAMPT, SOD1]
GO:0001569	patterning of blood vessels	GO_BiologicalProcess-GOA_26.11.2015_10h59	1.3e-05	0.00052	9.2e-09	1.8e-08	[4, 5, 6, 7, 8, 9, 10, 11]	Group1	11.7647	4	[CTNNB1, EDN1, SFRP2, SRF]
GO:0042303	molting cycle	GO_BiologicalProcess-GOA_26.11.2015_10h59	0.0007	0.013	2.8e-11	8.5e-11	[3]	Group2	4.30108	4	[APC, CDC42, CTNNB1, SMAD4]
GO:0022404	molting cycle process	GO_BiologicalProcess-GOA_26.11.2015_10h59	0.00039	0.0091	2.8e-11	8.5e-11	[3, 4]	Group2	5	4	[APC, CDC42, CTNNB1, SMAD4]
GO:0051983	regulation of chromosome segregation	GO_BiologicalProcess-GOA_26.11.2015_10h59	8.8e-06	0.00036	2.8e-11	8.5e-11	[3, 4]	Group2	7.69231	5	[APC, CDC42, CTNNB1, HDAC8, RB1]
GO:0007498	mesoderm development	GO_BiologicalProcess-GOA_26.11.2015_10h59	4.8e-05	0.0017	2.8e-11	8.5e-11	[4]	Group2	5.43478	5	[ETS2, SFRP2, SMAD4, SRF, TXNRD1]
GO:0042633	hair cycle	GO_BiologicalProcess-GOA_26.11.2015_10h59	0.0007	0.013	2.8e-11	8.5e-11	[4]	Group2	4.30108	4	[APC, CDC42, CTNNB1, SMAD4]
GO:0048659	smooth muscle cell proliferation	GO_BiologicalProcess-GOA_26.11.2015_10h59	0.0011	0.015	2.8e-11	8.5e-11	[4]	Group2	6.38298	3	[CTNNB1, EDN1, TRIB1]
GO:0051781	positive regulation of cell division	GO_BiologicalProcess-GOA_26.11.2015_10h59	0.00073	0.013	2.8e-11	8.5e-11	[3, 4, 5]	Group2	4.25532	4	[APC, CDC42, EDN1, RB1]
GO:0022405	hair cycle process	GO_BiologicalProcess-GOA_26.11.2015_10h59	0.00039	0.0091	2.8e-11	8.5e-11	[4, 5]	Group2	5	4	[APC, CDC42, CTNNB1, SMAD4]
GO:0048332	mesoderm morphogenesis	GO_BiologicalProcess-GOA_26.11.2015_10h59	0.0028	0.016	2.8e-11	8.5e-11	[4, 5]	Group2	4.61538	3	[SFRP2, SRF, TXNRD1]
GO:0048660	regulation of smooth muscle cell proliferation	GO_BiologicalProcess-GOA_26.11.2015_10h59	0.00097	0.014	2.8e-11	8.5e-11	[4, 5]	Group2	6.66667	3	[CTNNB1, EDN1, TRIB1]
GO:0000819	sister chromatid segregation	GO_BiologicalProcess-GOA_26.11.2015_10h59	0.00017	0.0047	2.8e-11	8.5e-11	[4, 5, 6]	Group2	4.16667	5	[APC, CTNNB1, HDAC8, RB1, SMC1A]
GO:0001704	formation of primary germ layer	GO_BiologicalProcess-GOA_26.11.2015_10h59	0.00012	0.0035	2.8e-11	8.5e-11	[3, 4, 5, 6, 7]	Group2	4.46429	5	[CTNNB1, ETS2, SFRP2, SRF, TXNRD1]
GO:0001708	cell fate specification	GO_BiologicalProcess-GOA_26.11.2015_10h59	0.004	0.0081	2.8e-11	8.5e-11	[4, 5, 6]	Group2	4.05405	3	[APC, CTNNB1, SFRP2]
GO:0051783	regulation of nuclear division	GO_BiologicalProcess-GOA_26.11.2015_10h59	0.00019	0.0049	2.8e-11	8.5e-11	[4, 5, 6]	Group2	4.03226	5	[APC, CDC42, EDN1, PDE3A, RB1]
GO:0007062	sister chromatid cohesion	GO_BiologicalProcess-GOA_26.11.2015_10h59	1.7e-05	0.00065	2.8e-11	8.5e-11	[4, 5, 6, 7]	Group2	11.1111	4	[CTNNB1, HDAC8, RB1, SMC1A]
GO:0009953	dorsal/ventral pattern formation	GO_BiologicalProcess-GOA_26.11.2015_10h59	5.9e-05	0.0019	2.8e-11	8.5e-11	[5, 6]	Group2	5.20833	5	[APC, CTNNB1, EDN1, MAPK8, RAB23]
GO:0033045	regulation of sister chromatid segregation	GO_BiologicalProcess-GOA_26.11.2015_10h59	6.9e-05	0.0022	2.8e-11	8.5e-11	[4, 5, 6, 7]	Group2	7.84314	4	[APC, CTNNB1, HDAC8, RB1]
GO:0001942	hair follicle development	GO_BiologicalProcess-GOA_26.11.2015_10h59	0.00039	0.0091	2.8e-11	8.5e-11	[3, 5, 6, 7, 8]	Group2	5	4	[APC, CDC42, CTNNB1, SMAD4]
GO:0001702	gastrulation with mouth forming second	GO_BiologicalProcess-GOA_26.11.2015_10h59	6.1e-06	0.00026	2.8e-11	8.5e-11	[5, 6, 7]	Group2	14.2857	4	[CTNNB1, ETS2, SMAD4, SRF]
GO:0001707	mesoderm formation	GO_BiologicalProcess-GOA_26.11.2015_10h59	0.0021	0.019	2.8e-11	8.5e-11	[4, 5, 6, 7, 8]	Group2	5.08475	3	[SFRP2, SRF, TXNRD1]
GO:0007088	regulation of mitotic nuclear division	GO_BiologicalProcess-GOA_26.11.2015_10h59	0.00092	0.014	2.8e-11	8.5e-11	[5, 6, 7]	Group2	4	4	[APC, CDC42, EDN1, RB1]
GO:0009948	anterior/posterior axis specification	GO_BiologicalProcess-GOA_26.11.2015_10h59	5e-05	0.0017	2.8e-11	8.5e-11	[5, 6, 7]	Group2	8.51064	4	[CTNNB1, ETS2, SMAD4, SRF]
GO:0042733	embryonic digit morphogenesis	GO_BiologicalProcess-GOA_26.11.2015_10h59	0.00011	0.0034	2.8e-11	8.5e-11	[4, 5, 6, 7, 8]	Group2	6.89655	4	[CTNNB1, RAB23, SFRP2, SMAD4]
GO:0060425	lung morphogenesis	GO_BiologicalProcess-GOA_26.11.2015_10h59	0.0014	0.019	2.8e-11	8.5e-11	[4, 5, 6, 7, 8]	Group2	5.76923	3	[CDC42, CTNNB1, SRF]
GO:0060795	cell fate commitment involved in formation of primary germ layer	GO_BiologicalProcess-GOA_26.11.2015_10h59	0.00023	0.0056	2.8e-11	8.5e-11	[4, 5, 6, 7, 8]	Group2	10.7143	3	[CTNNB1, ETS2, SFRP2]
GO:0098773	skin epidermis development	GO_BiologicalProcess-GOA_26.11.2015_10h59	0.00039	0.0091	2.8e-11	8.5e-11	[5, 6, 7]	Group2	5	4	[APC, CDC42, CTNNB1, SMAD4]
GO:0007063	regulation of sister chromatid cohesion	GO_BiologicalProcess-GOA_26.11.2015_10h59	1.2e-05	0.0005	2.8e-11	8.5e-11	[5, 6, 7, 8]	Group2	27.2727	3	[CTNNB1, HDAC8, RB1]
GO:0010717	regulation of epithelial to mesenchymal transition	GO_BiologicalProcess-GOA_26.11.2015_10h59	0.0014	0.019	2.8e-11	8.5e-11	[4, 5, 6, 7, 8, 9, 10]	Group2	5.76923	3	[CTNNB1, SFRP2, SMAD4]
GO:0045638	negative regulation of myeloid cell differentiation	GO_BiologicalProcess-GOA_26.11.2015_10h59	0.0015	0.018	2.8e-11	8.5e-11	[4, 5, 6, 7, 8, 9, 10]	Group2	5.66038	3	[CTNNB1, MEIS1, TRIB1]
GO:0002761	regulation of myeloid leukocyte differentiation	GO_BiologicalProcess-GOA_26.11.2015_10h59	0.0005	0.011	2.8e-11	8.5e-11	[5, 6, 7, 8, 9, 10]	Group2	4.70588	4	[APC, CTNNB1, RB1, TRIB1]
GO:0014013	regulation of gliogenesis	GO_BiologicalProcess-GOA_26.11.2015_10h59	0.0019	0.019	2.8e-11	8.5e-11	[6, 7, 8, 9]	Group2	5.26316	3	[CTNNB1, RHEB, UFL1]
GO:1903321	negative regulation of protein modification by small protein conjugation or removal	GO_BiologicalProcess-GOA_26.11.2015_10h59	0.0039	0.011	2.8e-11	8.5e-11	[6, 7, 8, 9]	Group2	4.10959	3	[APC, CTNNB1, UFL1]
GO:1901800	positive regulation of proteasomal protein catabolic process	GO_BiologicalProcess-GOA_26.11.2015_10h59	0.004	0.0081	2.8e-11	8.5e-11	[6, 7, 8, 9, 10]	Group2	4.05405	3	[PIAS1, RB1, TRIB1]
GO:0030316	osteoclast differentiation	GO_BiologicalProcess-GOA_26.11.2015_10h59	0.0031	0.015	2.8e-11	8.5e-11	[7, 8, 9, 10]	Group2	4.41176	3	[APC, CTNNB1, JUNB]
GO:0032434	regulation of proteasomal ubiquitin-dependent protein catabolic process	GO_BiologicalProcess-GOA_26.11.2015_10h59	0.00018	0.0049	2.8e-11	8.5e-11	[7, 8, 9, 10, 11]	Group2	4.09836	5	[APC, PIAS1, RB1, TRIB1, UFL1]
GO:0032436	positive regulation of proteasomal ubiquitin-dependent protein catabolic process	GO_BiologicalProcess-GOA_26.11.2015_10h59	0.0024	0.019	2.8e-11	8.5e-11	[7, 8, 9, 10, 11, 12]	Group2	4.83871	3	[PIAS1, RB1, TRIB1]
