# Supplementary material for: Characterization of lncRNA–miRNA–mRNA Network to Reveal Potential Functional ceRNAs in Bovine Skeletal Muscle
Source: Front Genet. 2019 Feb 20;10:91. doi: 10.3389/fgene.2019.00091 (PMC6391848; doi:10.3389/fgene.2019.00091)
Supplement: Supplementary file 2 [file Table_2.XLSX]

## Sheet: Sheet1
Supplementary table 2 kegg result
GOID	GOTerm	Ontology Source	Term PValue	Term PValue Corrected with Bonferroni step down	Group PValue	Group PValue Corrected with Bonferroni step down	GOLevels	GOGroups	% Associated Genes	Nr. Genes	Associated Genes Found
GO:0004213	Longevity regulating pathway	KEGG_12.07.2017	0.0062	0.012	0.0062	0.012	[-1]	Group0	4.61538	3	[PRKAB1, SOD1, SOD2]
GO:0004520	Adherens junction	KEGG_12.07.2017	0.0074	0.0074	0.0074	0.0074	[-1]	Group1	4.34783	3	[CDC42, CTNNB1, SMAD4]
GO:0005212	Pancreatic cancer	KEGG_12.07.2017	0.00052	0.0015	0.00052	0.0015	[-1]	Group2	6.15385	4	[CDC42, MAPK8, RB1, SMAD4]
GO:0004310	Wnt signaling pathway	KEGG_12.07.2017	0.0002	0.00082	0.0001	0.00041	[-1]	Group3	4.02685	6	[APC, CTNNB1, MAPK8, SFRP2, SIAH1, SMAD4]
GO:0005210	Colorectal cancer	KEGG_12.07.2017	3.1e-05	0.00015	0.0001	0.00041	[-1]	Group3	7.8125	5	[APC, CTNNB1, MAPK8, MSH6, SMAD4]
