# Supplementary material for: Characterization of lncRNA–miRNA–mRNA Network to Reveal Potential Functional ceRNAs in Bovine Skeletal Muscle
Source: Front Genet. 2019 Feb 20;10:91. doi: 10.3389/fgene.2019.00091 (PMC6391848; doi:10.3389/fgene.2019.00091)
Supplement: Supplementary file 5 [file Table_5.XLSX]

## Sheet: 7668
Supplementary table 5 lncRNA high-throughput sequencing result
lncRNA_id	lncRNA_class	locus	length	cow_FPKM	infant-cow_FPKM	Fold_change-cow/infant-cow	p-value	FDR	UP/DOWN regulate
NONBTAT000012	sense lncRNA or Intron LncRNA	chr1:702349-703122	773	16.682	7.91344	2.10806	0.683898	1	UP
NONBTAT000025	sense lncRNA or Intron LncRNA	chr1:1260609-1261007	398	1.59282	0.490138	3.24974	1	1	UP
NONBTAT000048	sense lncRNA or Intron LncRNA	chr1:3722294-3723927	1633	0.3293	1.10183	0.298866	0.558845	1	DOWN
NONBTAT000060	sense lncRNA or Intron LncRNA	chr1:6155362-6156909	1547	7.57503	6.43728	1.17674	0.432086	1	UP
NONBTAT000085	Intergenic LncRNA	chr1:10030982-10032919	1096	12.6706	8.88376	1.42627	0.664972	1	UP
NONBTAT000094	Intergenic LncRNA	chr1:10227627-10228107	480	0.16243	0.159303	1.01963	1	1	UP
NONBTAT000131	sense lncRNA or Intron LncRNA	chr1:18751602-18752892	1261	1.86641	5.92945	0.314769	0.0580571	0.762298	DOWN
NONBTAT000136	sense lncRNA or Intron LncRNA	chr1:18948168-18949103	935	0.608973	6.78925	0.0896967	0.00487323	0.123326	DOWN
NONBTAT000179	Intergenic LncRNA	chr1:22552001-22552769	768	0.529677	0.156778	3.37852	1	1	UP
NONBTAT000215	sense lncRNA or Intron LncRNA	chr1:24586649-24589942	1531	0.183196	1.62502	0.112735	0.558845	1	DOWN
NONBTAT000237	Intergenic LncRNA	chr1:28657368-28658183	815	12.158	1.60685	7.56636	0.0650692	0.743592	UP
NONBTAT000283	sense lncRNA or Intron LncRNA	chr1:34707774-34713897	844	1e-05	0.1709	5.85e-05	1	1	DOWN
NONBTAT000292	Intergenic LncRNA	chr1:35653483-35655276	1793	15.5458	15.3472	1.01294	0.141827	1	UP
NONBTAT000296	sense lncRNA or Intron LncRNA	chr1:35744829-35746902	2073	6.80571	4.74295	1.43491	0.768536	1	UP
NONBTAT000301	Intergenic LncRNA	chr1:35762888-35763837	949	3.94511	3.01144	1.31004	0.476098	1	UP
NONBTAT000340	Antisense LncRNA	chr1:43755026-43756249	986	12.954	2.39647	5.40545	0.194525	1	UP
NONBTAT000348	sense lncRNA or Intron LncRNA	chr1:44226512-44226784	272	4.57585	2.24053	2.04231	1	1	UP
NONBTAT000354	sense lncRNA or Intron LncRNA	chr1:44274778-44275687	565	0.965173	0.666732	1.44762	1	1	UP
NONBTAT000355	Intergenic LncRNA	chr1:44287353-44287693	340	0.503779	1.81759	0.277169	0.558845	1	DOWN
NONBTAT000360	Intergenic LncRNA	chr1:44719243-44720921	1384	1.81039	0.9118	1.98551	1	1	UP
NONBTAT000367	sense lncRNA or Intron LncRNA	chr1:44930006-44930775	515	16.679	11.3199	1.47342	0.700498	1	UP
NONBTAT000377	sense lncRNA or Intron LncRNA	chr1:45624495-45625002	356	0.284979	1.4644	0.194605	0.558845	1	DOWN
NONBTAT000379	sense lncRNA or Intron LncRNA	chr1:45646325-45646773	448	0.272175	2.05146	0.132674	0.143349	1	DOWN
NONBTAT000390	sense lncRNA or Intron LncRNA	chr1:46452728-46453876	1148	13.7056	3.79889	3.60779	0.231632	1	UP
NONBTAT000404	sense lncRNA or Intron LncRNA	chr1:50832467-50832896	429	0.787553	0.924858	0.851539	1	1	DOWN
NONBTAT000408	sense lncRNA or Intron LncRNA	chr1:52200080-52200739	659	0.271934	5.4103	0.0502623	0.0117303	0.241148	DOWN
NONBTAT000418	sense lncRNA or Intron LncRNA	chr1:52845302-52846722	743	4.31204	8.36958	0.515204	0.048558	0.660183	DOWN
NONBTAT000423	sense lncRNA or Intron LncRNA	chr1:53102432-53103071	639	10.3446	12.7045	0.814247	0.0902693	0.946902	DOWN
NONBTAT000431	sense lncRNA or Intron LncRNA	chr1:53112596-53112932	336	0.512473	1.44788	0.353947	0.558845	1	DOWN
NONBTAT000435	sense lncRNA or Intron LncRNA	chr1:53726023-53726827	804	0.644498	0.766247	0.84111	1	1	DOWN
NONBTAT000454	sense lncRNA or Intron LncRNA	chr1:56895604-56897338	1533	0.662529	0.256417	2.5838	1	1	UP
NONBTAT000458	sense lncRNA or Intron LncRNA	chr1:57146406-57147623	1217	3.46836	12.7637	0.271736	0.00141354	0.0442408	DOWN
NONBTAT000472	sense lncRNA or Intron LncRNA	chr1:57796370-57796807	437	3.45028	3.91369	0.881593	0.476098	1	DOWN
NONBTAT000481	sense lncRNA or Intron LncRNA	chr1:58624470-58624779	309	0.533754	0.770836	0.692435	1	1	DOWN
NONBTAT000483	sense lncRNA or Intron LncRNA	chr1:58779734-58781839	1690	0.0247289	0.00468505	5.27826	1	1	UP
NONBTAT000485	sense lncRNA or Intron LncRNA	chr1:58786969-58787774	805	3.21653	2.54084	1.26593	0.712575	1	UP
NONBTAT000491	sense lncRNA or Intron LncRNA	chr1:59075748-59076171	423	3.84489	2.37747	1.61722	0.712575	1	UP
NONBTAT000511	sense lncRNA or Intron LncRNA	chr1:59415936-59417269	755	21.6967	2.64652	8.1982	0.0111879	0.231236	UP
NONBTAT000523	sense lncRNA or Intron LncRNA	chr1:59802418-59803171	753	1.53726	1.08543	1.41627	0.627697	1	UP
NONBTAT000533	sense lncRNA or Intron LncRNA	chr1:60266174-60266439	265	1e-05	1.68213	5.94e-06	0.558845	1	DOWN
NONBTAT000556	sense lncRNA or Intron LncRNA	chr1:64680448-64684137	1035	0.334654	0.155268	2.15533	1	1	UP
NONBTAT000559	Intergenic LncRNA	chr1:64798905-64800670	1134	1.82234	2.75712	0.660958	0.363801	1	DOWN
NONBTAT000561	sense lncRNA or Intron LncRNA	chr1:64807838-64808505	667	1.00144	1.40243	0.714075	0.627697	1	DOWN
NONBTAT000565	Intergenic LncRNA	chr1:64939442-64939806	364	6.5689	5.31495	1.23593	0.567487	1	UP
NONBTAT000566	sense lncRNA or Intron LncRNA	chr1:64941449-64943164	729	0.568831	1.40621	0.404514	0.558845	1	DOWN
NONBTAT000588	Intergenic LncRNA	chr1:65674998-65677437	2138	6.49799	9.87906	0.657754	0.0766003	0.848802	DOWN
NONBTAT000595	sense lncRNA or Intron LncRNA	chr1:65991844-65992119	275	93.7088	28.6132	3.27502	0.00258849	0.0737865	UP
NONBTAT000609	Intergenic LncRNA	chr1:67010614-67011187	573	1e-05	2.42211	4.13e-06	0.143349	1	DOWN
NONBTAT000632	Intergenic LncRNA	chr1:68461880-68464318	2438	1.82102	2.95807	0.615611	0.363801	1	DOWN
NONBTAT000636	sense lncRNA or Intron LncRNA	chr1:68894203-68932490	958	0.449441	1.11657	0.402519	0.558845	1	DOWN
NONBTAT000648	sense lncRNA or Intron LncRNA	chr1:69732483-69732695	212	41.1428	36.1749	1.13733	0.079077	0.872464	UP
NONBTAT000669	sense lncRNA or Intron LncRNA	chr1:70840427-70841288	861	2.4887	5.09374	0.48858	0.0833259	0.90759	DOWN
NONBTAT000683	Intergenic LncRNA	chr1:70952418-70953227	348	149.958	19.237	7.79529	3.25e-13	4.46e-11	UP
NONBTAT000690	Intergenic LncRNA	chr1:71257355-71258171	544	158.379	19.0588	8.31002	1.67e-14	2.46e-12	UP
NONBTAT000703	Intergenic LncRNA	chr1:71539926-71541008	1082	6.87359	10.2632	0.669732	0.0473158	0.653726	DOWN
NONBTAT000712	sense lncRNA or Intron LncRNA	chr1:71954032-71956242	2012	20.498	8.07662	2.53794	0.570627	1	UP
NONBTAT000746	Intergenic LncRNA	chr1:72927808-72929817	1180	5.53475	6.50134	0.851324	0.250735	1	DOWN
NONBTAT000760	sense lncRNA or Intron LncRNA	chr1:73734198-73735428	513	11.4624	4.08103	2.8087	0.622119	1	UP
NONBTAT000769	sense lncRNA or Intron LncRNA	chr1:74381258-74381659	401	8.66826	2.86706	3.0234	0.553771	1	UP
NONBTAT000793	sense lncRNA or Intron LncRNA	chr1:77202709-77204199	1217	1.23659	0.289602	4.26996	1	1	UP
NONBTAT000806	sense lncRNA or Intron LncRNA	chr1:78010875-78012415	1168	1.52747	0.844813	1.80806	1	1	UP
NONBTAT000813	Intergenic LncRNA	chr1:79034921-79036945	2024	9.16852	6.28599	1.45856	0.802289	1	UP
NONBTAT000831	sense lncRNA or Intron LncRNA	chr1:79783101-79786205	2626	0.071688	0.0303276	2.36379	1	1	UP
NONBTAT000870	sense lncRNA or Intron LncRNA	chr1:81884537-81885215	678	11.9341	9.1201	1.30855	0.386458	1	UP
NONBTAT000901	sense lncRNA or Intron LncRNA	chr1:83761938-83762143	205	39.0101	1e-05	3901010	2.56e-07	1.95e-05	UP
NONBTAT000902	sense lncRNA or Intron LncRNA	chr1:83769544-83770002	458	7.60542	0.700074	10.8637	0.168415	1	UP
NONBTAT000908	sense lncRNA or Intron LncRNA	chr1:84058233-84060573	2333	92.3456	10.0266	9.21006	2.32e-09	2.2e-07	UP
NONBTAT000933	sense lncRNA or Intron LncRNA	chr1:84689702-84691179	1264	28.9801	8.48405	3.41583	0.128531	1	UP
NONBTAT000942	sense lncRNA or Intron LncRNA	chr1:84726509-84803242	310	2.363	4.25693	0.555095	0.152662	1	DOWN
NONBTAT000981	Antisense LncRNA	chr1:87945880-87946515	635	111.76	4.61982	24.1914	9.09e-17	1.39e-14	UP
NONBTAT000987	sense lncRNA or Intron LncRNA	chr1:88115054-88115321	267	1e-05	1.49999	6.67e-06	0.558845	1	DOWN
NONBTAT000988	sense lncRNA or Intron LncRNA	chr1:88259555-88266120	1199	4.79267	16.3863	0.29248	0.000168459	0.00755404	DOWN
NONBTAT000995	Intergenic LncRNA	chr1:88401170-88401818	648	5.4316	7.33866	0.740135	0.162852	1	DOWN
NONBTAT001000	Antisense LncRNA	chr1:88500134-88502345	1680	9.96051	5.18205	1.92212	1	1	UP
NONBTAT001012	Intergenic LncRNA	chr1:88669252-88670833	1581	3.40501	4.93538	0.689919	0.30315	1	DOWN
NONBTAT001052	sense lncRNA or Intron LncRNA	chr1:93424399-93424745	346	0.365469	0.801849	0.455783	1	1	DOWN
NONBTAT001098	sense lncRNA or Intron LncRNA	chr1:96879468-96879842	374	2.30861	4.00065	0.577059	0.152662	1	DOWN
NONBTAT001104	Intergenic LncRNA	chr1:97198758-97199944	1186	1.04978	3.72041	0.282168	0.201113	1	DOWN
NONBTAT001112	sense lncRNA or Intron LncRNA	chr1:97820308-97820675	367	41.2154	24.0005	1.71727	0.899879	1	UP
NONBTAT001114	sense lncRNA or Intron LncRNA	chr1:97830058-97830498	440	0.22306	0.656708	0.339664	1	1	DOWN
NONBTAT001122	sense lncRNA or Intron LncRNA	chr1:98020832-98021617	785	1.89882	2.41804	0.785272	0.363801	1	DOWN
NONBTAT001124	sense lncRNA or Intron LncRNA	chr1:98065804-98066913	1109	2.06128	2.04081	1.01003	0.675638	1	UP
NONBTAT001135	sense lncRNA or Intron LncRNA	chr1:98375817-98376528	520	5.41821	2.15279	2.51683	1	1	UP
NONBTAT001188	sense lncRNA or Intron LncRNA	chr1:107819767-107820090	323	6302.27	5616.7	1.12206	6.32e-136	8.08e-133	UP
NONBTAT001189	Intergenic LncRNA	chr1:107835238-107836403	1165	209.175	19.84	10.5431	1.95e-22	3.56e-20	UP
NONBTAT001223	sense lncRNA or Intron LncRNA	chr1:111324568-111325277	709	7.97682	6.01805	1.32548	0.432086	1	UP
NONBTAT001230	sense lncRNA or Intron LncRNA	chr1:112008488-112009169	681	15.9847	4.94903	3.22987	0.263263	1	UP
NONBTAT001252	sense lncRNA or Intron LncRNA	chr1:114282042-114283424	1382	3.69354	6.15829	0.599767	0.112498	1	DOWN
NONBTAT001281	sense lncRNA or Intron LncRNA	chr1:116299825-116300471	646	6.50883	0.730536	8.90966	0.272163	1	UP
NONBTAT001307	Intergenic LncRNA	chr1:118443752-118444723	971	6.45017	0.790222	8.16248	0.272163	1	UP
NONBTAT001313	Intergenic LncRNA	chr1:118608563-118609344	781	4.20884	4.12593	1.02009	0.513369	1	UP
NONBTAT001317	sense lncRNA or Intron LncRNA	chr1:119151980-119152616	636	2.70948	0.290756	9.31874	1	1	UP
NONBTAT001323	sense lncRNA or Intron LncRNA	chr1:119585091-119586282	987	4.1904	5.6276	0.744616	0.227272	1	DOWN
NONBTAT001371	sense lncRNA or Intron LncRNA	chr1:127255751-127256972	971	1.00099	2.19664	0.455691	0.363801	1	DOWN
NONBTAT001375	Antisense LncRNA	chr1:127390124-127390672	548	1e-05	0.499881	2e-05	1	1	DOWN
NONBTAT001379	sense lncRNA or Intron LncRNA	chr1:127533526-127533994	468	0.377781	3.5589	0.106151	0.0641027	0.813807	DOWN
NONBTAT001384	sense lncRNA or Intron LncRNA	chr1:127700775-127701954	864	22.655	4.32963	5.23255	0.0481818	0.660926	UP
NONBTAT001396	sense lncRNA or Intron LncRNA	chr1:128050219-128072068	277	1e-05	2.29484	4.36e-06	0.143349	1	DOWN
NONBTAT001405	sense lncRNA or Intron LncRNA	chr1:128342756-128344222	1466	1.29327	1.71192	0.75545	0.627697	1	DOWN
NONBTAT001409	sense lncRNA or Intron LncRNA	chr1:128571914-128589289	629	0.638249	0.0908511	7.02522	1	1	UP
NONBTAT001439	Antisense LncRNA	chr1:133314477-133316415	1938	1.38991	1.28784	1.07926	0.627697	1	UP
NONBTAT001448	Intergenic LncRNA	chr1:134031890-134032926	1036	1.83818	0.459948	3.9965	1	1	UP
NONBTAT001471	sense lncRNA or Intron LncRNA	chr1:137954667-137955068	401	0.463089	1.16331	0.398079	0.558845	1	DOWN
NONBTAT001475	sense lncRNA or Intron LncRNA	chr1:138139272-138306077	986	0.438975	0.393758	1.11483	1	1	UP
NONBTAT001484	Intergenic LncRNA	chr1:139995398-139996919	746	1e-05	0.239179	4.18e-05	1	1	DOWN
NONBTAT001497	sense lncRNA or Intron LncRNA	chr1:140748059-140749513	1454	19.0817	12.1968	1.56448	0.722373	1	UP
NONBTAT001505	sense lncRNA or Intron LncRNA	chr1:140853955-140854437	482	2.21972	1.47673	1.50313	1	1	UP
NONBTAT001530	Intergenic LncRNA	chr1:143642920-143643626	706	0.09484	1.13948	0.0832309	0.558845	1	DOWN
NONBTAT001547	sense lncRNA or Intron LncRNA	chr1:145558726-145559401	437	0.600241	1.00618	0.596554	0.558845	1	DOWN
NONBTAT001587	sense lncRNA or Intron LncRNA	chr1:150654971-150655407	436	1e-05	1.78607	5.6e-06	0.558845	1	DOWN
NONBTAT001618	sense lncRNA or Intron LncRNA	chr1:154365319-154366096	777	6.27833	3.44931	1.82017	1	1	UP
NONBTAT001661	Intergenic LncRNA	chr10:934640-935793	1153	0.421696	2.44956	0.172152	0.143349	1	DOWN
NONBTAT001694	Intergenic LncRNA	chr10:2434214-2435414	1200	9.11613	4.30476	2.11769	1	1	UP
NONBTAT001741	sense lncRNA or Intron LncRNA	chr10:7603486-7604056	570	0.339696	0.73403	0.462782	1	1	DOWN
NONBTAT001747	sense lncRNA or Intron LncRNA	chr10:8137922-8138299	377	1.25386	1.3468	0.930992	0.627697	1	DOWN
NONBTAT001751	Intergenic LncRNA	chr10:8158107-8158565	224	5.18512	4.57219	1.13406	0.546011	1	UP
NONBTAT001762	sense lncRNA or Intron LncRNA	chr10:8524376-8524780	404	5.9686	4.19729	1.42201	0.546011	1	UP
NONBTAT001763	Intergenic LncRNA	chr10:8526804-8527574	770	2.7481	1.55074	1.77212	1	1	UP
NONBTAT001785	Intergenic LncRNA	chr10:10347776-10348525	749	11.4413	2.6037	4.39425	0.283285	1	UP
NONBTAT001792	sense lncRNA or Intron LncRNA	chr10:10610322-10611289	835	4.3014	3.81762	1.12672	0.732891	1	UP
NONBTAT001803	Intergenic LncRNA	chr10:11049435-11050353	693	2.16757	2.1852	0.991932	0.675638	1	DOWN
NONBTAT001808	sense lncRNA or Intron LncRNA	chr10:11345504-11346219	358	1.73784	3.18113	0.546296	0.201113	1	DOWN
NONBTAT001820	Intergenic LncRNA	chr10:11492649-11493589	940	0.352668	1.02856	0.342875	0.558845	1	DOWN
NONBTAT001828	sense lncRNA or Intron LncRNA	chr10:12071391-12071616	225	7.59718	3.26382	2.3277	1	1	UP
NONBTAT001837	sense lncRNA or Intron LncRNA	chr10:12412153-12448247	531	0.894995	1.06114	0.843428	0.558845	1	DOWN
NONBTAT001844	sense lncRNA or Intron LncRNA	chr10:12696490-12697219	729	0.681893	0.180187	3.78436	1	1	UP
NONBTAT001867	sense lncRNA or Intron LncRNA	chr10:14539576-14540125	549	1.3166	1.62213	0.811649	0.627697	1	DOWN
NONBTAT001870	sense lncRNA or Intron LncRNA	chr10:14557975-14558427	452	0.438724	1.85898	0.236003	0.558845	1	DOWN
NONBTAT001878	sense lncRNA or Intron LncRNA	chr10:15005800-15007629	1829	2.18969	3.17928	0.688738	0.269567	1	DOWN
NONBTAT001912	sense lncRNA or Intron LncRNA	chr10:18988754-18989705	951	0.727179	0.410255	1.7725	1	1	UP
NONBTAT001924	sense lncRNA or Intron LncRNA	chr10:20573388-20573925	537	1e-05	0.387104	2.58e-05	1	1	DOWN
NONBTAT001966	sense lncRNA or Intron LncRNA	chr10:25940375-25940953	578	13.8693	12.6764	1.0941	0.234051	1	UP
NONBTAT001980	Intergenic LncRNA	chr10:26702162-26702626	464	0.752429	0.52166	1.44237	1	1	UP
NONBTAT001982	sense lncRNA or Intron LncRNA	chr10:26816381-26826691	867	11.2523	3.69089	3.04867	0.440337	1	UP
NONBTAT002019	Intergenic LncRNA	chr10:30431405-30431643	238	2.30468	0.88823	2.59469	1	1	UP
NONBTAT002021	sense lncRNA or Intron LncRNA	chr10:30523997-30525120	789	11.9237	1.92186	6.20425	0.0992382	1	UP
NONBTAT002037	Intergenic LncRNA	chr10:34069797-34070905	1108	3.32724	5.97692	0.556681	0.186634	1	DOWN
NONBTAT002065	sense lncRNA or Intron LncRNA	chr10:36189286-36189530	244	34.3696	30.573	1.12418	0.0963847	1	UP
NONBTAT002074	sense lncRNA or Intron LncRNA	chr10:36636162-36636490	328	1.35105	1.2001	1.12578	0.627697	1	UP
NONBTAT002078	sense lncRNA or Intron LncRNA	chr10:36891793-36892340	547	79.7194	21.3092	3.74108	0.00133274	0.0422292	UP
NONBTAT002090	sense lncRNA or Intron LncRNA	chr10:37284221-37285558	1026	1.74956	3.17156	0.55164	0.201113	1	DOWN
NONBTAT002102	sense lncRNA or Intron LncRNA	chr10:37821148-37821633	485	1.52058	1.91031	0.795986	0.627697	1	DOWN
NONBTAT002105	sense lncRNA or Intron LncRNA	chr10:37980717-37981537	820	2.55533	1.44261	1.77132	1	1	UP
NONBTAT002117	Intergenic LncRNA	chr10:38298997-38301249	1707	7.43532	5.96193	1.24713	0.782508	1	UP
NONBTAT002141	sense lncRNA or Intron LncRNA	chr10:42715419-42747210	678	0.0793474	0.163261	0.486016	1	1	DOWN
NONBTAT002143	Intergenic LncRNA	chr10:42789979-42790838	859	2.7964	2.66155	1.05067	0.675638	1	UP
NONBTAT002164	sense lncRNA or Intron LncRNA	chr10:43277709-43278177	468	0.638594	2.10581	0.303253	0.143349	1	DOWN
NONBTAT002172	sense lncRNA or Intron LncRNA	chr10:43638877-43639565	688	5.8523	8.86964	0.659813	0.103982	1	DOWN
NONBTAT002204	sense lncRNA or Intron LncRNA	chr10:45669308-45669758	450	1.1549	1.14795	1.00605	0.627697	1	UP
NONBTAT002237	sense lncRNA or Intron LncRNA	chr10:47069542-47070160	618	1.33819	1.67134	0.800669	0.627697	1	DOWN
NONBTAT002251	sense lncRNA or Intron LncRNA	chr10:48260910-48262197	1287	1.97914	0.493771	4.00821	1	1	UP
NONBTAT002277	sense lncRNA or Intron LncRNA	chr10:49752337-49761049	1878	13.9295	3.91808	3.55519	0.231632	1	UP
NONBTAT002280	sense lncRNA or Intron LncRNA	chr10:49829577-49829814	237	1e-05	2.36	4.24e-06	0.143349	1	DOWN
NONBTAT002299	sense lncRNA or Intron LncRNA	chr10:51094775-51095185	410	0.54357	0.174067	3.12276	1	1	UP
NONBTAT002302	sense lncRNA or Intron LncRNA	chr10:51306976-51307340	364	0.238209	0.334272	0.71262	1	1	DOWN
NONBTAT002304	Intergenic LncRNA	chr10:51494396-51495864	1468	2.84958	2.45602	1.16024	0.675638	1	UP
NONBTAT002308	sense lncRNA or Intron LncRNA	chr10:51499411-51500252	819	3.96676	3.25945	1.217	0.476098	1	UP
NONBTAT002315	Intergenic LncRNA	chr10:51739939-51741869	1930	8.69768	8.05116	1.0803	0.3275	1	UP
NONBTAT002354	sense lncRNA or Intron LncRNA	chr10:54892061-54893876	1559	22.4175	1.9836	11.3014	0.00161678	0.0495899	UP
NONBTAT002363	Antisense LncRNA	chr10:55054464-55056677	888	5.85587	2.76176	2.12034	1	1	UP
NONBTAT002380	sense lncRNA or Intron LncRNA	chr10:57812305-57843016	658	6.97554	1.36573	5.10755	0.500543	1	UP
NONBTAT002384	sense lncRNA or Intron LncRNA	chr10:57902465-57902845	380	3.7139	0.952273	3.90004	0.658359	1	UP
NONBTAT002413	sense lncRNA or Intron LncRNA	chr10:58663129-58663479	350	0.961367	3.26442	0.294499	0.0641027	0.813807	DOWN
NONBTAT002422	sense lncRNA or Intron LncRNA	chr10:59016511-59016862	351	1e-05	0.472785	2.12e-05	1	1	DOWN
NONBTAT002440	sense lncRNA or Intron LncRNA	chr10:60640284-60640997	713	0.883776	1.55835	0.567123	0.558845	1	DOWN
NONBTAT002471	sense lncRNA or Intron LncRNA	chr10:65105565-65106023	458	0.399131	0.21129	1.88902	1	1	UP
NONBTAT002480	Antisense LncRNA	chr10:65205289-65206171	882	2.3245	3.43346	0.677014	0.269567	1	DOWN
NONBTAT002484	sense lncRNA or Intron LncRNA	chr10:65266899-65267114	215	1e-05	9.16946	1.09e-06	0.00032513	0.0136235	DOWN
NONBTAT002485	sense lncRNA or Intron LncRNA	chr10:65336493-65337260	554	1e-05	0.175888	5.69e-05	1	1	DOWN
NONBTAT002510	sense lncRNA or Intron LncRNA	chr10:67398548-67399037	489	1.37708	1.26058	1.09242	0.627697	1	UP
NONBTAT002518	sense lncRNA or Intron LncRNA	chr10:67766494-67768019	1242	10.676	17.3663	0.614754	0.00633501	0.149009	DOWN
NONBTAT002523	sense lncRNA or Intron LncRNA	chr10:68011046-68011987	911	0.443264	0.265177	1.67158	1	1	UP
NONBTAT002525	sense lncRNA or Intron LncRNA	chr10:68073406-68075317	1911	4.81559	2.37055	2.03142	1	1	UP
NONBTAT002536	sense lncRNA or Intron LncRNA	chr10:68976925-68978263	875	0.637493	1.83943	0.346571	0.558845	1	DOWN
NONBTAT002538	sense lncRNA or Intron LncRNA	chr10:69263665-69264347	682	2.58973	2.28586	1.13293	0.675638	1	UP
NONBTAT002542	Intergenic LncRNA	chr10:69319624-69320697	1073	0.818537	2.72299	0.300602	0.143349	1	DOWN
NONBTAT002548	Intergenic LncRNA	chr10:69857666-69858827	1161	2.91978	1.86279	1.56742	1	1	UP
NONBTAT002551	sense lncRNA or Intron LncRNA	chr10:69862217-69863200	975	38.1281	20.5004	1.85987	0.893583	1	UP
NONBTAT002557	Intergenic LncRNA	chr10:69939217-69940170	764	2.76513	3.8655	0.715336	0.269567	1	DOWN
NONBTAT002562	sense lncRNA or Intron LncRNA	chr10:70018458-70019211	753	0.896703	1.34423	0.667076	0.558845	1	DOWN
NONBTAT002579	Antisense LncRNA	chr10:70826935-70828823	625	0.257785	0.158305	1.62841	1	1	UP
NONBTAT002585	sense lncRNA or Intron LncRNA	chr10:70942369-70942780	411	1.22294	0.887988	1.3772	1	1	UP
NONBTAT002586	Antisense LncRNA	chr10:70945036-70945563	527	4.04144	6.54217	0.617752	0.139331	1	DOWN
NONBTAT002595	sense lncRNA or Intron LncRNA	chr10:72005570-72006173	603	1.9303	6.18988	0.311848	0.0149401	0.285687	DOWN
NONBTAT002600	Antisense LncRNA	chr10:72587875-72588652	777	1e-05	0.126547	7.9e-05	1	1	DOWN
NONBTAT002641	Intergenic LncRNA	chr10:75950808-75951111	303	5.59746	7.52508	0.743841	0.162852	1	DOWN
NONBTAT002650	Antisense LncRNA	chr10:76581966-76594984	888	4.02567	0.640438	6.28581	0.424838	1	UP
NONBTAT002651	Antisense LncRNA	chr10:76581966-76594984	1019	23.4112	1.87813	12.4652	0.0016234	0.0495944	UP
NONBTAT002668	sense lncRNA or Intron LncRNA	chr10:76939228-76943380	498	2.05301	2.96676	0.692004	0.675638	1	DOWN
NONBTAT002671	sense lncRNA or Intron LncRNA	chr10:76982134-76986694	1789	0.945784	1.07411	0.880528	0.558845	1	DOWN
NONBTAT002672	sense lncRNA or Intron LncRNA	chr10:76992201-76994112	1896	4.55917	0.518522	8.79263	0.424838	1	UP
NONBTAT002708	sense lncRNA or Intron LncRNA	chr10:80241365-80241865	500	0.83041	0.726331	1.14329	1	1	UP
NONBTAT002737	Intergenic LncRNA	chr10:82344518-82344956	438	4.49662	0.802508	5.60321	0.424838	1	UP
NONBTAT002756	sense lncRNA or Intron LncRNA	chr10:84863174-84863989	390	1e-05	0.296719	3.37e-05	1	1	DOWN
NONBTAT002761	sense lncRNA or Intron LncRNA	chr10:84977083-84979106	1122	5.88459	4.20484	1.39948	0.546011	1	UP
NONBTAT002764	sense lncRNA or Intron LncRNA	chr10:84996764-84997801	788	3.19724	2.66142	1.20133	0.712575	1	UP
NONBTAT002772	sense lncRNA or Intron LncRNA	chr10:85161656-85162519	863	1.12251	1.13134	0.992195	0.627697	1	DOWN
NONBTAT002778	Intergenic LncRNA	chr10:85507319-85509030	1235	1.82892	2.805	0.652021	0.363801	1	DOWN
NONBTAT002781	Antisense LncRNA	chr10:85556171-85558963	623	0.482458	0.124946	3.86133	1	1	UP
NONBTAT002783	sense lncRNA or Intron LncRNA	chr10:85705151-85705530	379	0.625724	1.58547	0.394662	0.558845	1	DOWN
NONBTAT002803	Intergenic LncRNA	chr10:86479924-86480495	571	0.76605	1.74754	0.438359	0.558845	1	DOWN
NONBTAT002809	sense lncRNA or Intron LncRNA	chr10:86669328-86696576	538	0.98507	0.383676	2.56745	1	1	UP
NONBTAT002813	Antisense LncRNA	chr10:86725383-86726505	482	4.27088	3.82114	1.1177	0.732891	1	UP
NONBTAT002816	sense lncRNA or Intron LncRNA	chr10:86802308-86803117	809	1.37476	0.339666	4.04739	1	1	UP
NONBTAT002819	Intergenic LncRNA	chr10:87288485-87290557	1021	0.494609	0.424503	1.16515	1	1	UP
NONBTAT002834	sense lncRNA or Intron LncRNA	chr10:88494629-88495202	573	1.81945	1.41447	1.28631	0.627697	1	UP
NONBTAT002837	sense lncRNA or Intron LncRNA	chr10:88524852-88526386	1534	9.04662	4.67045	1.93699	1	1	UP
NONBTAT002849	sense lncRNA or Intron LncRNA	chr10:89548894-89549387	493	2.09016	0.630003	3.3177	1	1	UP
NONBTAT002878	sense lncRNA or Intron LncRNA	chr10:92904464-92905526	522	0.0345487	0.455888	0.0757833	1	1	DOWN
NONBTAT002885	Intergenic LncRNA	chr10:93681576-93683271	1372	6.84448	1.30371	5.25	0.500543	1	UP
NONBTAT002902	Intergenic LncRNA	chr10:99351221-99352544	1323	0.0234264	0.0856228	0.2736	1	1	DOWN
NONBTAT002907	Antisense LncRNA	chr10:101215875-101216305	430	0.797975	1e-05	79797.5	1	1	UP
NONBTAT002932	sense lncRNA or Intron LncRNA	chr10:103061817-103062040	223	3.23482	1.43084	2.26078	1	1	UP
NONBTAT002933	sense lncRNA or Intron LncRNA	chr10:103062123-103062970	467	0.561994	1.61576	0.34782	0.558845	1	DOWN
NONBTAT002943	sense lncRNA or Intron LncRNA	chr10:103801860-103802414	554	3.13419	0.851734	3.67978	0.658359	1	UP
NONBTAT002971	sense lncRNA or Intron LncRNA	chr11:1152978-1154517	1539	0.835254	1.40482	0.594563	0.558845	1	DOWN
NONBTAT002992	Intergenic LncRNA	chr11:3330720-3332818	731	12.4584	0.0489901	254.304	0.023968	0.405711	UP
NONBTAT002995	Intergenic LncRNA	chr11:3803338-3803735	397	3.08292	0.13738	22.4408	0.658359	1	UP
NONBTAT002996	Intergenic LncRNA	chr11:3808731-3809339	608	5.09703	0.744042	6.85046	0.434771	1	UP
NONBTAT003024	sense lncRNA or Intron LncRNA	chr11:5785797-5786256	459	0.391977	0.522216	0.750603	1	1	DOWN
NONBTAT003028	Antisense LncRNA	chr11:6204177-6212246	790	0.136659	0.101239	1.34987	1	1	UP
NONBTAT003031	sense lncRNA or Intron LncRNA	chr11:6204177-6212246	769	1.11988	1.7855	0.627208	0.627697	1	DOWN
NONBTAT003079	sense lncRNA or Intron LncRNA	chr11:10481640-10484101	2430	6.49532	8.7548	0.741915	0.122064	1	DOWN
NONBTAT003093	Intergenic LncRNA	chr11:10747160-10747546	386	0.295635	0.869712	0.339923	1	1	DOWN
NONBTAT003140	Intergenic LncRNA	chr11:14562633-14563349	716	17.4808	3.8196	4.5766	0.0791208	0.871692	UP
NONBTAT003146	sense lncRNA or Intron LncRNA	chr11:14802975-14803215	240	3.14287	1e-05	314287	0.658359	1	UP
NONBTAT003147	sense lncRNA or Intron LncRNA	chr11:14828686-14828892	206	11.7677	18.2832	0.643635	0.00786251	0.175261	DOWN
NONBTAT003170	Intergenic LncRNA	chr11:16136804-16137193	389	6.12384	6.62163	0.924824	0.405804	1	DOWN
NONBTAT003180	sense lncRNA or Intron LncRNA	chr11:18853554-18858429	869	0.488272	0.264402	1.8467	1	1	UP
NONBTAT003182	sense lncRNA or Intron LncRNA	chr11:18888842-18889511	669	3.22424	1.46446	2.20166	1	1	UP
NONBTAT003196	sense lncRNA or Intron LncRNA	chr11:19335868-19336546	678	5.02733	3.07425	1.6353	1	1	UP
NONBTAT003206	Antisense LncRNA	chr11:19701811-19723480	297	8.51519	1.78996	4.7572	0.348083	1	UP
NONBTAT003215	Intergenic LncRNA	chr11:20301442-20301986	544	0.420444	1.18546	0.354667	0.558845	1	DOWN
NONBTAT003225	sense lncRNA or Intron LncRNA	chr11:20928515-20929461	946	7.02742	8.95674	0.784596	0.208017	1	DOWN
NONBTAT003234	sense lncRNA or Intron LncRNA	chr11:21329549-21331574	2020	1.71224	2.11021	0.811407	0.363801	1	DOWN
NONBTAT003250	sense lncRNA or Intron LncRNA	chr11:22440343-22440577	234	5.61668	3.40012	1.65191	1	1	UP
NONBTAT003267	sense lncRNA or Intron LncRNA	chr11:24737528-24738004	476	0.881775	2.20666	0.399597	0.143349	1	DOWN
NONBTAT003283	sense lncRNA or Intron LncRNA	chr11:26071003-26072145	531	0.642939	1.86061	0.345553	0.558845	1	DOWN
NONBTAT003287	sense lncRNA or Intron LncRNA	chr11:26410366-26410789	423	3.03546	2.06895	1.46715	0.712575	1	UP
NONBTAT003288	sense lncRNA or Intron LncRNA	chr11:26426160-26426510	350	28.6136	4.71742	6.06552	0.00698057	0.156971	UP
NONBTAT003289	Intergenic LncRNA	chr11:26431520-26432060	540	1.65488	0.59627	2.77539	1	1	UP
NONBTAT003336	Intergenic LncRNA	chr11:30558408-30561035	1044	16.0354	5.49646	2.91741	0.387972	1	UP
NONBTAT003368	sense lncRNA or Intron LncRNA	chr11:36281412-36281883	471	1.44969	2.0328	0.713149	0.363801	1	DOWN
NONBTAT003390	sense lncRNA or Intron LncRNA	chr11:37787972-37823004	834	1.88528	2.52046	0.74799	0.363801	1	DOWN
NONBTAT003404	sense lncRNA or Intron LncRNA	chr11:38097704-38098117	413	9.75666	8.07349	1.20848	0.348345	1	UP
NONBTAT003451	sense lncRNA or Intron LncRNA	chr11:43411648-43412451	581	0.197397	0.637656	0.309567	1	1	DOWN
NONBTAT003468	sense lncRNA or Intron LncRNA	chr11:44490170-44498809	933	1e-05	0.0643301	0.000155448	1	1	DOWN
NONBTAT003469	sense lncRNA or Intron LncRNA	chr11:44512197-44512883	686	3.59987	2.71047	1.32813	0.712575	1	UP
NONBTAT003476	Intergenic LncRNA	chr11:46108872-46110401	1529	5.91476	8.56295	0.690739	0.103982	1	DOWN
NONBTAT003482	sense lncRNA or Intron LncRNA	chr11:46225558-46226107	549	2.66346	4.49212	0.592918	0.152662	1	DOWN
NONBTAT003483	sense lncRNA or Intron LncRNA	chr11:46226969-46227622	653	2.59213	1.60724	1.61278	1	1	UP
NONBTAT003507	sense lncRNA or Intron LncRNA	chr11:49235112-49235619	507	0.174896	1.59228	0.10984	0.558845	1	DOWN
NONBTAT003509	Intergenic LncRNA	chr11:49294529-49295464	529	9.27614	21.3324	0.434838	0.000314498	0.0133236	DOWN
NONBTAT003562	Intergenic LncRNA	chr11:60599708-60600278	570	0.844311	1.03551	0.815358	0.558845	1	DOWN
NONBTAT003586	sense lncRNA or Intron LncRNA	chr11:62939186-62939699	513	2.15772	0.633461	3.40624	1	1	UP
NONBTAT003599	sense lncRNA or Intron LncRNA	chr11:64852226-64852688	462	0.40744	0.894339	0.455577	1	1	DOWN
NONBTAT003604	Intergenic LncRNA	chr11:64915397-64915681	284	3.75885	9.88449	0.380278	0.0105251	0.222333	DOWN
NONBTAT003620	Intergenic LncRNA	chr11:66529974-66549939	332	1.8268	1.89602	0.963492	0.627697	1	DOWN
NONBTAT003637	Intergenic LncRNA	chr11:67678319-67682018	3699	11.1083	10.8276	1.02592	0.28429	1	UP
NONBTAT003649	sense lncRNA or Intron LncRNA	chr11:67802428-67829092	881	0.993784	1.38595	0.717042	0.558845	1	DOWN
NONBTAT003675	sense lncRNA or Intron LncRNA	chr11:68462555-68527299	1214	9.39711	14.5967	0.643783	0.0211588	0.371272	DOWN
NONBTAT003676	sense lncRNA or Intron LncRNA	chr11:68462555-68527299	801	8.37636	20.7631	0.403425	0.000398634	0.0157563	DOWN
NONBTAT003681	sense lncRNA or Intron LncRNA	chr11:68572371-68574593	1231	47.5359	8.32273	5.71158	0.00081131	0.0281499	UP
NONBTAT003718	Intergenic LncRNA	chr11:71922084-71923197	1113	0.407901	0.0157514	25.8962	1	1	UP
NONBTAT003719	sense lncRNA or Intron LncRNA	chr11:71930808-71931287	479	1.24608	0.365434	3.40986	1	1	UP
NONBTAT003720	sense lncRNA or Intron LncRNA	chr11:71945748-71947180	1059	0.666591	0.498288	1.33776	1	1	UP
NONBTAT003742	Intergenic LncRNA	chr11:73334540-73335332	792	50.8232	9.42962	5.38974	0.000757329	0.0273924	UP
NONBTAT003745	sense lncRNA or Intron LncRNA	chr11:73608143-73608452	309	1.46235	0.997261	1.46637	1	1	UP
NONBTAT003747	sense lncRNA or Intron LncRNA	chr11:73641914-73642786	537	4.01411	4.10576	0.977678	0.513369	1	DOWN
NONBTAT003751	sense lncRNA or Intron LncRNA	chr11:73645474-73646036	562	1.41655	0.577385	2.45339	1	1	UP
NONBTAT003766	sense lncRNA or Intron LncRNA	chr11:75100650-75101354	371	4.94066	1.51596	3.2591	1	1	UP
NONBTAT003768	sense lncRNA or Intron LncRNA	chr11:75235172-75235611	439	2.93766	2.96287	0.991491	0.675638	1	DOWN
NONBTAT003793	Intergenic LncRNA	chr11:78964400-78965261	861	0.0344542	0.113495	0.303575	1	1	DOWN
NONBTAT003810	Intergenic LncRNA	chr11:82986933-82987472	539	0.121561	0.497791	0.244201	1	1	DOWN
NONBTAT003827	Intergenic LncRNA	chr11:86048659-86062892	446	17.0692	2.71371	6.28999	0.0397328	0.567358	UP
NONBTAT003846	sense lncRNA or Intron LncRNA	chr11:87176237-87176609	372	1.22489	2.4841	0.493092	0.363801	1	DOWN
NONBTAT003857	sense lncRNA or Intron LncRNA	chr11:88007543-88008895	969	0.285377	0.418563	0.681802	1	1	DOWN
NONBTAT003865	sense lncRNA or Intron LncRNA	chr11:88523249-88523894	645	0.987858	0.753447	1.31112	1	1	UP
NONBTAT003866	sense lncRNA or Intron LncRNA	chr11:88542767-88543018	251	12.9539	8.71932	1.48565	0.664972	1	UP
NONBTAT003868	Intergenic LncRNA	chr11:88560984-88561728	534	0.598348	0.514904	1.16206	1	1	UP
NONBTAT003894	Intergenic LncRNA	chr11:94005539-94006187	648	4.85178	7.61063	0.6375	0.083061	0.912481	DOWN
NONBTAT003899	Intergenic LncRNA	chr11:94068683-94069527	538	0.120442	0.376348	0.320028	1	1	DOWN
NONBTAT003910	sense lncRNA or Intron LncRNA	chr11:94276426-94279467	1007	0.561721	0.937748	0.599011	1	1	DOWN
NONBTAT003932	sense lncRNA or Intron LncRNA	chr11:95868222-95868829	264	4.15505	0.620648	6.6947	0.424838	1	UP
NONBTAT003934	Intergenic LncRNA	chr11:95916496-95917738	1063	1.5358	2.2655	0.677908	0.363801	1	DOWN
NONBTAT003962	sense lncRNA or Intron LncRNA	chr11:97610121-97610795	674	17.0419	7.52271	2.26539	0.684796	1	UP
NONBTAT003989	Intergenic LncRNA	chr11:99227600-99228500	900	11.7334	8.87195	1.32253	0.651636	1	UP
NONBTAT004005	sense lncRNA or Intron LncRNA	chr11:101007155-101007784	629	4.40759	11.4689	0.384308	0.00517078	0.124293	DOWN
NONBTAT004008	sense lncRNA or Intron LncRNA	chr11:101114754-101115104	350	0.329343	1.5673	0.210134	0.558845	1	DOWN
NONBTAT004049	sense lncRNA or Intron LncRNA	chr11:104205268-104209348	1375	0.261984	0.451137	0.580719	1	1	DOWN
NONBTAT004052	Intergenic LncRNA	chr11:104292178-104292997	819	0.76716	1.33555	0.574415	0.558845	1	DOWN
NONBTAT004075	Intergenic LncRNA	chr12:1244344-1245089	745	0.226997	0.042211	5.37767	1	1	UP
NONBTAT004083	Intergenic LncRNA	chr12:1753060-1753490	430	2.2932	2.84594	0.805779	0.675638	1	DOWN
NONBTAT004113	Intergenic LncRNA	chr12:11118821-11120315	1489	7.00981	3.66948	1.9103	1	1	UP
NONBTAT004123	sense lncRNA or Intron LncRNA	chr12:11451293-11451881	391	14.9206	7.69901	1.93799	1	1	UP
NONBTAT004125	Intergenic LncRNA	chr12:11573456-11573688	232	14.3691	15.1607	0.947786	0.0946542	0.984815	DOWN
NONBTAT004127	sense lncRNA or Intron LncRNA	chr12:11627625-11628812	1187	3.18472	0.716007	4.44789	0.658359	1	UP
NONBTAT004137	Intergenic LncRNA	chr12:12407834-12408312	478	0.194202	1.28697	0.150899	0.558845	1	DOWN
NONBTAT004159	Antisense LncRNA	chr12:14063918-14072110	772	0.438219	0.199826	2.193	1	1	UP
NONBTAT004181	Intergenic LncRNA	chr12:15018455-15019028	573	1e-05	0.532344	1.88e-05	1	1	DOWN
NONBTAT004184	Intergenic LncRNA	chr12:15234843-15236218	1375	2.56602	1.94277	1.3208	1	1	UP
NONBTAT004208	sense lncRNA or Intron LncRNA	chr12:16675235-16675740	505	0.123862	0.67814	0.18265	1	1	DOWN
NONBTAT004220	sense lncRNA or Intron LncRNA	chr12:17968031-17968706	474	15.2274	9.68506	1.57226	0.841275	1	UP
NONBTAT004228	sense lncRNA or Intron LncRNA	chr12:18162868-18165391	1248	0.377579	0.0802261	4.70644	1	1	UP
NONBTAT004233	sense lncRNA or Intron LncRNA	chr12:18319243-18361948	316	0.65336	1.05923	0.616825	0.558845	1	DOWN
NONBTAT004239	sense lncRNA or Intron LncRNA	chr12:18920565-18920966	401	0.946448	1.62783	0.581417	0.558845	1	DOWN
NONBTAT004242	sense lncRNA or Intron LncRNA	chr12:19147459-19148341	882	1.21225	2.05408	0.590167	0.363801	1	DOWN
NONBTAT004244	sense lncRNA or Intron LncRNA	chr12:19172780-19173097	317	5.04357	7.82804	0.644295	0.162852	1	DOWN
NONBTAT004275	sense lncRNA or Intron LncRNA	chr12:20476675-20477304	629	0.211575	0.294861	0.717541	1	1	DOWN
NONBTAT004281	Antisense LncRNA	chr12:20886174-20886569	395	7.8239	7.62627	1.02591	0.303755	1	UP
NONBTAT004282	sense lncRNA or Intron LncRNA	chr12:20892255-20956122	328	1.40868	0.817381	1.72341	1	1	UP
NONBTAT004292	sense lncRNA or Intron LncRNA	chr12:21270125-21270757	632	0.239287	0.836851	0.285937	1	1	DOWN
NONBTAT004357	sense lncRNA or Intron LncRNA	chr12:25998019-25998896	877	0.523857	1.11448	0.470046	0.558845	1	DOWN
NONBTAT004360	sense lncRNA or Intron LncRNA	chr12:26477059-26483050	795	0.207227	0.291673	0.710477	1	1	DOWN
NONBTAT004370	sense lncRNA or Intron LncRNA	chr12:28033558-28035845	1313	0.276249	1.31357	0.210304	0.558845	1	DOWN
NONBTAT004381	sense lncRNA or Intron LncRNA	chr12:28619903-28620348	445	4.2211	0.866783	4.86985	0.424838	1	UP
NONBTAT004382	Intergenic LncRNA	chr12:28635242-28635951	709	2.32779	0.279475	8.32915	1	1	UP
NONBTAT004386	Antisense LncRNA	chr12:28784401-28785672	878	0.839271	0.920394	0.911861	1	1	DOWN
NONBTAT004395	sense lncRNA or Intron LncRNA	chr12:29083228-29098153	1477	0.441224	0.202309	2.18094	1	1	UP
NONBTAT004411	sense lncRNA or Intron LncRNA	chr12:30243337-30243926	589	0.24944	1.21746	0.204886	0.558845	1	DOWN
NONBTAT004415	sense lncRNA or Intron LncRNA	chr12:30559524-30562485	1881	3.2231	2.76662	1.165	0.712575	1	UP
NONBTAT004428	sense lncRNA or Intron LncRNA	chr12:31512400-31514639	543	0.119096	0.327195	0.363991	1	1	DOWN
NONBTAT004430	sense lncRNA or Intron LncRNA	chr12:31767307-31768456	1149	1.44254	0.577274	2.49888	1	1	UP
NONBTAT004437	sense lncRNA or Intron LncRNA	chr12:31873859-31874473	614	1.38258	1.80544	0.765786	0.627697	1	DOWN
NONBTAT004448	sense lncRNA or Intron LncRNA	chr12:32950441-32950727	286	0.854652	5.58344	0.153069	0.0117303	0.241148	DOWN
NONBTAT004458	sense lncRNA or Intron LncRNA	chr12:34149496-34150481	985	3.83779	2.32891	1.64789	0.712575	1	UP
NONBTAT004461	sense lncRNA or Intron LncRNA	chr12:34198341-34198669	328	1e-05	0.198921	5.03e-05	1	1	DOWN
NONBTAT004479	Intergenic LncRNA	chr12:35627770-35630083	1511	2.21567	0.773873	2.86309	1	1	UP
NONBTAT004483	sense lncRNA or Intron LncRNA	chr12:35840159-35840372	213	23.7776	15.8102	1.50394	0.743192	1	UP
NONBTAT004484	sense lncRNA or Intron LncRNA	chr12:35933642-35934134	492	0.373764	0.592032	0.631324	1	1	DOWN
NONBTAT004492	Intergenic LncRNA	chr12:36389200-36389932	732	0.573243	0.570622	1.00459	1	1	UP
NONBTAT004505	Intergenic LncRNA	chr12:36585965-36586380	415	5.34698	5.91722	0.90363	0.376385	1	DOWN
NONBTAT004507	sense lncRNA or Intron LncRNA	chr12:36600269-36601085	816	1.83109	1.7113	1.07	0.627697	1	UP
NONBTAT004545	sense lncRNA or Intron LncRNA	chr12:40874603-40875656	1053	0.761364	0.854532	0.890972	1	1	DOWN
NONBTAT004547	sense lncRNA or Intron LncRNA	chr12:40880185-40880912	517	1.05564	0.873048	1.20914	1	1	UP
NONBTAT004593	sense lncRNA or Intron LncRNA	chr12:49391175-49392896	448	17.0676	1e-05	1706760	0.00318491	0.0856909	UP
NONBTAT004619	Intergenic LncRNA	chr12:52463906-52464761	544	1.60455	0.841156	1.90755	1	1	UP
NONBTAT004625	sense lncRNA or Intron LncRNA	chr12:52563784-52564348	564	1.09563	1.11775	0.98021	0.627697	1	DOWN
NONBTAT004638	sense lncRNA or Intron LncRNA	chr12:54769057-54851898	627	2.95338	3.00675	0.98225	0.269567	1	DOWN
NONBTAT004679	sense lncRNA or Intron LncRNA	chr12:65981991-66022171	768	1e-05	0.130415	7.67e-05	1	1	DOWN
NONBTAT004726	Intergenic LncRNA	chr12:69663317-69664462	701	3.02252	3.13152	0.965193	0.476098	1	DOWN
NONBTAT004737	sense lncRNA or Intron LncRNA	chr12:70022954-70023279	325	10.0054	4.59863	2.17573	0.797882	1	UP
NONBTAT004748	sense lncRNA or Intron LncRNA	chr12:78338529-78339125	596	2.67101	1.35823	1.96654	1	1	UP
NONBTAT004757	sense lncRNA or Intron LncRNA	chr12:78446050-78446887	496	125.148	22.0044	5.68741	1.16e-08	1.04e-06	UP
NONBTAT004766	Intergenic LncRNA	chr12:79040319-79041012	483	57.265	20.1533	2.84147	0.0625877	0.795891	UP
NONBTAT004776	sense lncRNA or Intron LncRNA	chr12:79377651-79378052	401	2.71571	3.42345	0.793267	0.269567	1	DOWN
NONBTAT004796	sense lncRNA or Intron LncRNA	chr12:80371584-80372098	514	0.428549	0.94478	0.453597	1	1	DOWN
NONBTAT004852	Intergenic LncRNA	chr12:87349131-87349815	684	1e-05	1.22416	8.17e-06	0.558845	1	DOWN
NONBTAT004871	sense lncRNA or Intron LncRNA	chr12:89239985-89240341	356	0.228772	0.345367	0.662403	1	1	DOWN
NONBTAT004877	sense lncRNA or Intron LncRNA	chr12:89325791-89327425	884	14.7598	6.40246	2.30533	0.825475	1	UP
NONBTAT004948	Intergenic LncRNA	chr13:7737839-7739970	855	0.746286	0.504386	1.47959	1	1	UP
NONBTAT004967	sense lncRNA or Intron LncRNA	chr13:11727421-11727887	466	1e-05	1.33609	7.48e-06	0.558845	1	DOWN
NONBTAT004972	Antisense LncRNA	chr13:12129730-12134059	1676	1e-05	0.01961	0.000509944	1	1	DOWN
NONBTAT004982	Intergenic LncRNA	chr13:12266486-12266784	298	2.38146	1e-05	238146	1	1	UP
NONBTAT004983	sense lncRNA or Intron LncRNA	chr13:12268546-12290962	602	1.92511	3.97979	0.483722	0.201113	1	DOWN
NONBTAT004985	sense lncRNA or Intron LncRNA	chr13:12268546-12290962	840	3.77876	3.37554	1.11945	0.476098	1	UP
NONBTAT004992	sense lncRNA or Intron LncRNA	chr13:12558494-12564898	892	1.32819	0.47399	2.80215	1	1	UP
NONBTAT004994	sense lncRNA or Intron LncRNA	chr13:12573576-12574234	371	11.8648	4.06558	2.91835	0.622119	1	UP
NONBTAT004997	Antisense LncRNA	chr13:12933968-12934570	419	0.188779	0.850873	0.221865	1	1	DOWN
NONBTAT005006	sense lncRNA or Intron LncRNA	chr13:13047338-13047667	329	0.503281	1.76475	0.285185	0.558845	1	DOWN
NONBTAT005032	Intergenic LncRNA	chr13:16262483-16263567	1084	0.0995808	0.0325024	3.0638	1	1	UP
NONBTAT005033	sense lncRNA or Intron LncRNA	chr13:16406609-16406883	274	4.71679	26.8538	0.175647	4.01e-08	3.3e-06	DOWN
NONBTAT005038	sense lncRNA or Intron LncRNA	chr13:16643573-16645391	946	1.85184	1.26922	1.45904	0.627697	1	UP
NONBTAT005042	sense lncRNA or Intron LncRNA	chr13:17049952-17059386	825	0.214057	1e-05	21405.7	1	1	UP
NONBTAT005054	sense lncRNA or Intron LncRNA	chr13:18045339-18047132	1793	8.87481	5.22866	1.69734	0.793509	1	UP
NONBTAT005064	sense lncRNA or Intron LncRNA	chr13:18246724-18257121	859	0.757131	0.430007	1.76074	1	1	UP
NONBTAT005068	sense lncRNA or Intron LncRNA	chr13:18358948-18359587	531	5.60998	3.58711	1.56393	1	1	UP
NONBTAT005079	sense lncRNA or Intron LncRNA	chr13:19128519-19129649	758	1.40682	3.38299	0.415851	0.201113	1	DOWN
NONBTAT005089	sense lncRNA or Intron LncRNA	chr13:19937541-19938038	497	2.48794	3.4847	0.713961	0.269567	1	DOWN
NONBTAT005095	sense lncRNA or Intron LncRNA	chr13:20290995-20292115	276	1.35401	5.7579	0.235157	0.0580571	0.762298	DOWN
NONBTAT005099	sense lncRNA or Intron LncRNA	chr13:20290995-20292115	877	28.3655	42.187	0.672375	0.000113361	0.00530032	DOWN
NONBTAT005103	sense lncRNA or Intron LncRNA	chr13:20615700-20617957	1702	4.52598	3.09241	1.46358	0.732891	1	UP
NONBTAT005115	sense lncRNA or Intron LncRNA	chr13:21845305-21845651	346	1.83593	0.705585	2.602	1	1	UP
NONBTAT005121	Intergenic LncRNA	chr13:22018937-22024806	1311	4.24725	7.02891	0.604254	0.083061	0.912481	DOWN
NONBTAT005126	sense lncRNA or Intron LncRNA	chr13:22376842-22377623	781	0.453866	1.00743	0.450519	0.558845	1	DOWN
NONBTAT005182	sense lncRNA or Intron LncRNA	chr13:25739694-25740237	543	3.31011	1.41699	2.33602	1	1	UP
NONBTAT005184	sense lncRNA or Intron LncRNA	chr13:25773083-25773752	669	5.00339	3.88268	1.28864	1	1	UP
NONBTAT005189	sense lncRNA or Intron LncRNA	chr13:26078347-26078759	412	1.51517	0.283631	5.34205	1	1	UP
NONBTAT005191	sense lncRNA or Intron LncRNA	chr13:26125033-26125708	675	0.800025	0.327853	2.44019	1	1	UP
NONBTAT005236	sense lncRNA or Intron LncRNA	chr13:29786982-29787520	538	1.57537	1.20271	1.30985	0.627697	1	UP
NONBTAT005244	Intergenic LncRNA	chr13:29838567-29839865	1298	1.14145	0.598008	1.90875	1	1	UP
NONBTAT005259	Intergenic LncRNA	chr13:31278422-31278987	508	0.789345	0.842007	0.937457	1	1	DOWN
NONBTAT005267	sense lncRNA or Intron LncRNA	chr13:31847943-31849674	1528	1.25412	1.1681	1.07364	0.627697	1	UP
NONBTAT005269	sense lncRNA or Intron LncRNA	chr13:31860603-31860884	281	1e-05	1.95986	5.1e-06	0.558845	1	DOWN
NONBTAT005276	Intergenic LncRNA	chr13:32344856-32370625	1805	5.4549	4.22532	1.291	0.546011	1	UP
NONBTAT005283	Intergenic LncRNA	chr13:32449494-32450314	820	6.8802	6.22364	1.10549	0.405804	1	UP
NONBTAT005324	sense lncRNA or Intron LncRNA	chr13:34944815-34966062	440	13.3629	3.33779	4.00352	0.231632	1	UP
NONBTAT005344	sense lncRNA or Intron LncRNA	chr13:36370193-36447955	348	3.87395	4.33264	0.894132	0.30315	1	DOWN
NONBTAT005384	sense lncRNA or Intron LncRNA	chr13:38872932-38873617	685	0.684696	0.561483	1.21944	1	1	UP
NONBTAT005426	Intergenic LncRNA	chr13:43822965-43825029	1019	0.335579	0.0184125	18.2256	1	1	UP
NONBTAT005458	Intergenic LncRNA	chr13:47489463-47490073	610	0.920243	4.48264	0.20529	0.0277442	0.46148	DOWN
NONBTAT005470	sense lncRNA or Intron LncRNA	chr13:48083320-48084316	774	1.68684	1.36842	1.23269	0.627697	1	UP
NONBTAT005476	sense lncRNA or Intron LncRNA	chr13:48568420-48569109	689	15.8954	0.805061	19.7443	0.00930909	0.201076	UP
NONBTAT005490	Intergenic LncRNA	chr13:51733927-51734236	309	2.83308	1.89772	1.49289	1	1	UP
NONBTAT005493	Intergenic LncRNA	chr13:51784467-51791992	783	2.30495	1.74698	1.31939	1	1	UP
NONBTAT005495	Intergenic LncRNA	chr13:51999175-51999885	710	2.14722	3.11235	0.689903	0.269567	1	DOWN
NONBTAT005496	sense lncRNA or Intron LncRNA	chr13:52065698-52066257	559	0.622584	0.56312	1.1056	1	1	UP
NONBTAT005539	sense lncRNA or Intron LncRNA	chr13:57197846-57198196	350	0.350269	0.334927	1.04581	1	1	UP
NONBTAT005558	sense lncRNA or Intron LncRNA	chr13:58255843-58256409	566	1.64085	1.87532	0.874971	0.627697	1	DOWN
NONBTAT005562	Intergenic LncRNA	chr13:58457789-58458963	1168	6.20394	3.88499	1.5969	1	1	UP
NONBTAT005587	Intergenic LncRNA	chr13:60502598-60505447	410	1.1419	1.85995	0.613941	0.627697	1	DOWN
NONBTAT005592	sense lncRNA or Intron LncRNA	chr13:61139350-61139671	321	0.614574	0.856797	0.717292	1	1	DOWN
NONBTAT005622	sense lncRNA or Intron LncRNA	chr13:64454114-64455089	975	2.47705	4.0342	0.614013	0.152662	1	DOWN
NONBTAT005640	sense lncRNA or Intron LncRNA	chr13:65528219-65529594	1375	3.021	2.19318	1.37745	0.712575	1	UP
NONBTAT005643	sense lncRNA or Intron LncRNA	chr13:65569124-65570499	724	15.1554	8.75927	1.73021	1	1	UP
NONBTAT005654	Intergenic LncRNA	chr13:65837740-65838987	1247	164.524	89.0111	1.84835	0.696392	1	UP
NONBTAT005658	Intergenic LncRNA	chr13:66566536-66567009	473	1.7324	2.80554	0.617493	0.363801	1	DOWN
NONBTAT005673	sense lncRNA or Intron LncRNA	chr13:67549134-67550012	878	0.396035	0.604709	0.654918	1	1	DOWN
NONBTAT005701	Intergenic LncRNA	chr13:70724989-70726077	1088	1.58707	2.20827	0.718694	0.363801	1	DOWN
NONBTAT005715	sense lncRNA or Intron LncRNA	chr13:72901503-72902019	516	0.175792	0.6044	0.290854	1	1	DOWN
NONBTAT005734	Intergenic LncRNA	chr13:74180988-74181960	763	0.358221	0.802174	0.446563	1	1	DOWN
NONBTAT005735	Intergenic LncRNA	chr13:74347295-74347738	443	0.210743	0.3081	0.684008	1	1	DOWN
NONBTAT005749	sense lncRNA or Intron LncRNA	chr13:75339810-75340081	271	14.1781	1.60106	8.85545	0.0414728	0.585661	UP
NONBTAT005751	sense lncRNA or Intron LncRNA	chr13:75527292-75527570	278	1.45016	1.76109	0.823445	0.627697	1	DOWN
NONBTAT005753	Intergenic LncRNA	chr13:75536298-75536945	647	0.828236	0.494458	1.67504	1	1	UP
NONBTAT005766	Intergenic LncRNA	chr13:76878067-76878500	293	1.35401	2.38157	0.568537	0.363801	1	DOWN
NONBTAT005770	sense lncRNA or Intron LncRNA	chr13:77981421-77982274	378	0.680274	0.943187	0.72125	1	1	DOWN
NONBTAT005775	sense lncRNA or Intron LncRNA	chr13:78103243-78105503	403	85.0047	152.771	0.556419	1.22e-17	1.99e-15	DOWN
NONBTAT005780	Antisense LncRNA	chr13:78186987-78188865	1793	0.0203205	0.0303735	0.669021	1	1	DOWN
NONBTAT005781	Intergenic LncRNA	chr13:78192091-78192637	546	3.07915	2.16551	1.42191	0.712575	1	UP
NONBTAT005791	sense lncRNA or Intron LncRNA	chr13:78593056-78596964	503	0.494369	1e-05	49436.9	1	1	UP
NONBTAT005818	sense lncRNA or Intron LncRNA	chr13:79974272-79982981	1285	0.170423	0.46473	0.366714	1	1	DOWN
NONBTAT005883	Intergenic LncRNA	chr14:1425362-1426055	693	2.70155	2.65335	1.01817	0.675638	1	UP
NONBTAT005935	Intergenic LncRNA	chr14:8090060-8092878	1137	1.21644	0.673519	1.8061	1	1	UP
NONBTAT005943	sense lncRNA or Intron LncRNA	chr14:9554095-9554474	379	2.00159	1.46422	1.367	1	1	UP
NONBTAT005944	sense lncRNA or Intron LncRNA	chr14:9559521-9565038	649	2.24477	2.04689	1.09667	0.675638	1	UP
NONBTAT005973	sense lncRNA or Intron LncRNA	chr14:16482139-16482663	524	0.952533	3.09624	0.307642	0.0641027	0.813807	DOWN
NONBTAT005978	sense lncRNA or Intron LncRNA	chr14:16757999-16758805	796	1.27262	1.75916	0.723425	0.627697	1	DOWN
NONBTAT005989	sense lncRNA or Intron LncRNA	chr14:17299437-17301228	786	18.2438	5.77483	3.15919	0.217824	1	UP
NONBTAT006003	Intergenic LncRNA	chr14:18108362-18108910	548	1.76491	6.36154	0.277434	0.0149401	0.285687	DOWN
NONBTAT006005	sense lncRNA or Intron LncRNA	chr14:18146972-18147554	582	2.10492	0.459139	4.58449	1	1	UP
NONBTAT006026	sense lncRNA or Intron LncRNA	chr14:21890882-21891976	1094	0.474641	1.0281	0.461668	0.558845	1	DOWN
NONBTAT006065	sense lncRNA or Intron LncRNA	chr14:24750885-24751741	856	0.28752	1.0425	0.275799	0.558845	1	DOWN
NONBTAT006075	sense lncRNA or Intron LncRNA	chr14:25002158-25003816	1658	0.0523157	1.81856	0.0287677	0.558845	1	DOWN
NONBTAT006083	Intergenic LncRNA	chr14:25540684-25542265	796	16.2317	22.541	0.720097	0.00821242	0.182002	DOWN
NONBTAT006089	sense lncRNA or Intron LncRNA	chr14:26467859-26468718	859	1.31295	0.435345	3.01588	1	1	UP
NONBTAT006111	sense lncRNA or Intron LncRNA	chr14:28736684-28824025	944	47.9335	20.9143	2.2919	0.318451	1	UP
NONBTAT006151	Intergenic LncRNA	chr14:30977909-30978919	1010	0.82517	2.13295	0.386868	0.143349	1	DOWN
NONBTAT006167	sense lncRNA or Intron LncRNA	chr14:31794616-31858141	660	5.82283	3.23401	1.8005	1	1	UP
NONBTAT006172	sense lncRNA or Intron LncRNA	chr14:32197328-32202396	391	1.21728	0.648997	1.87563	1	1	UP
NONBTAT006188	sense lncRNA or Intron LncRNA	chr14:33427859-33428246	387	1.0025	1.13294	0.884866	0.627697	1	DOWN
NONBTAT006193	Intergenic LncRNA	chr14:34344694-34345600	906	3.19097	3.17609	1.00469	0.476098	1	UP
NONBTAT006198	Antisense LncRNA	chr14:35728729-35744149	776	0.546843	0.0237369	23.0377	1	1	UP
NONBTAT006199	sense lncRNA or Intron LncRNA	chr14:35947714-35948334	620	1.48818	3.51494	0.423387	0.201113	1	DOWN
NONBTAT006214	sense lncRNA or Intron LncRNA	chr14:36896161-36897606	1445	3.55112	2.30095	1.54333	0.712575	1	UP
NONBTAT006227	sense lncRNA or Intron LncRNA	chr14:38526374-38527018	644	1.84577	1.49576	1.234	0.627697	1	UP
NONBTAT006231	sense lncRNA or Intron LncRNA	chr14:38706436-38715805	714	0.749012	1.26453	0.592324	0.558845	1	DOWN
NONBTAT006247	Intergenic LncRNA	chr14:39324956-39326516	1560	10.6659	3.973	2.6846	0.59393	1	UP
NONBTAT006256	sense lncRNA or Intron LncRNA	chr14:39728323-39729138	815	0.81818	0.316275	2.58693	1	1	UP
NONBTAT006263	Intergenic LncRNA	chr14:41947903-41949110	864	0.418284	1.09155	0.383202	0.558845	1	DOWN
NONBTAT006275	Intergenic LncRNA	chr14:43978463-43979267	804	69.3363	42.2854	1.63972	0.770196	1	UP
NONBTAT006285	Intergenic LncRNA	chr14:45861817-45869553	1394	0.366373	0.405783	0.902879	1	1	DOWN
NONBTAT006293	Intergenic LncRNA	chr14:45870970-45871966	996	0.847642	0.534577	1.58563	1	1	UP
NONBTAT006294	Intergenic LncRNA	chr14:45982815-45985609	2138	5.55773	8.53769	0.650964	0.103982	1	DOWN
NONBTAT006298	Intergenic LncRNA	chr14:46327148-46331159	738	1.02664	6.16908	0.166417	0.0149401	0.285687	DOWN
NONBTAT006320	sense lncRNA or Intron LncRNA	chr14:48399840-48400360	520	0.318825	1.34003	0.237924	0.558845	1	DOWN
NONBTAT006350	Intergenic LncRNA	chr14:51069681-51070251	570	28.3618	24.5707	1.15429	0.158306	1	UP
NONBTAT006429	sense lncRNA or Intron LncRNA	chr14:64347990-64350118	1418	3.77982	1.09698	3.44566	1	1	UP
NONBTAT006462	sense lncRNA or Intron LncRNA	chr14:67916454-67917030	576	0.507566	1.3232	0.38359	0.558845	1	DOWN
NONBTAT006475	sense lncRNA or Intron LncRNA	chr14:68810168-68810548	380	1.13614	1.44881	0.784188	0.627697	1	DOWN
NONBTAT006501	Intergenic LncRNA	chr14:71605450-71606273	823	9.33345	3.03167	3.07865	0.59332	1	UP
NONBTAT006506	sense lncRNA or Intron LncRNA	chr14:71865956-71866435	479	14.3343	7.50687	1.90949	1	1	UP
NONBTAT006517	sense lncRNA or Intron LncRNA	chr14:72231594-72231879	285	1e-05	0.356119	2.81e-05	1	1	DOWN
NONBTAT006544	sense lncRNA or Intron LncRNA	chr14:75656381-75657160	779	14.8833	7.90469	1.88284	1	1	UP
NONBTAT006549	Intergenic LncRNA	chr14:75781040-75781272	232	1e-05	0.864266	1.16e-05	1	1	DOWN
NONBTAT006555	sense lncRNA or Intron LncRNA	chr14:75907063-75908318	1255	4.73422	1.99273	2.37575	1	1	UP
NONBTAT006561	Intergenic LncRNA	chr14:77114056-77114552	496	0.272573	4.0687	0.0669927	0.0277442	0.46148	DOWN
NONBTAT006573	Antisense LncRNA	chr14:78594496-78702090	1506	0.280445	0.138111	2.03058	1	1	UP
NONBTAT006578	sense lncRNA or Intron LncRNA	chr14:79343552-79344189	637	1.82454	0.11328	16.1065	1	1	UP
NONBTAT006601	sense lncRNA or Intron LncRNA	chr14:83177075-83177438	363	1.89649	0.700003	2.70926	1	1	UP
NONBTAT006612	sense lncRNA or Intron LncRNA	chr14:83652424-83652978	554	0.210641	1.52669	0.137972	0.558845	1	DOWN
NONBTAT006643	sense lncRNA or Intron LncRNA	chr15:1884283-1884749	466	0.558255	1.51563	0.368332	0.558845	1	DOWN
NONBTAT006669	Intergenic LncRNA	chr15:5748272-5749085	439	1.77489	2.86727	0.619017	0.363801	1	DOWN
NONBTAT006678	sense lncRNA or Intron LncRNA	chr15:6552155-6553052	897	11.1301	22.6572	0.491239	0.00063123	0.023383	DOWN
NONBTAT006681	Intergenic LncRNA	chr15:6745800-6746834	1034	2.55317	2.55134	1.00072	0.675638	1	UP
NONBTAT006682	sense lncRNA or Intron LncRNA	chr15:6748087-6748722	635	23.5304	36.4453	0.645636	0.000160845	0.00725505	DOWN
NONBTAT006696	Intergenic LncRNA	chr15:9032414-9033595	1181	1e-05	0.39264	2.55e-05	1	1	DOWN
NONBTAT006708	sense lncRNA or Intron LncRNA	chr15:14124722-14125574	700	1.62807	3.65163	0.445847	0.201113	1	DOWN
NONBTAT006709	sense lncRNA or Intron LncRNA	chr15:14124722-14125574	325	1.99888	1.67367	1.19431	0.627697	1	UP
NONBTAT006775	sense lncRNA or Intron LncRNA	chr15:18416921-18417190	269	26.3036	20.6243	1.27537	0.368781	1	UP
NONBTAT006786	sense lncRNA or Intron LncRNA	chr15:20484234-20484601	367	0.500101	0.24019	2.08211	1	1	UP
NONBTAT006791	Intergenic LncRNA	chr15:20588665-20589475	810	14.5407	2.43439	5.97304	0.0896115	0.94258	UP
NONBTAT006793	Intergenic LncRNA	chr15:20808618-20809815	1197	2.8818	0.625257	4.60898	1	1	UP
NONBTAT006797	sense lncRNA or Intron LncRNA	chr15:20905427-20907083	1656	0.349673	0.625799	0.558762	1	1	DOWN
NONBTAT006817	sense lncRNA or Intron LncRNA	chr15:22394750-22395646	896	0.924275	0.927597	0.996419	1	1	DOWN
NONBTAT006819	sense lncRNA or Intron LncRNA	chr15:22424749-22427074	1319	1.61197	2.11554	0.761966	0.363801	1	DOWN
NONBTAT006832	sense lncRNA or Intron LncRNA	chr15:23159403-23173520	1233	0.0689222	0.077778	0.88614	1	1	DOWN
NONBTAT006837	sense lncRNA or Intron LncRNA	chr15:24668943-24669604	359	147.541	57.9974	2.54392	0.0111804	0.231705	UP
NONBTAT006839	sense lncRNA or Intron LncRNA	chr15:24692489-24692981	492	5.08334	2.59793	1.95669	1	1	UP
NONBTAT006874	Intergenic LncRNA	chr15:27859640-27860320	680	1.28806	1.10044	1.1705	0.627697	1	UP
NONBTAT006889	Intergenic LncRNA	chr15:28397219-28397918	699	1.33257	2.18835	0.608938	0.363801	1	DOWN
NONBTAT006905	sense lncRNA or Intron LncRNA	chr15:29718989-29719896	907	3.84236	5.5369	0.693955	0.186634	1	DOWN
NONBTAT006954	Intergenic LncRNA	chr15:33978694-33980090	953	0.440212	0.617594	0.712785	1	1	DOWN
NONBTAT006963	sense lncRNA or Intron LncRNA	chr15:34224034-34224756	722	0.404276	1.47774	0.273577	0.558845	1	DOWN
NONBTAT006972	sense lncRNA or Intron LncRNA	chr15:34760197-34760687	490	2.22919	2.66514	0.836425	0.675638	1	DOWN
NONBTAT006976	Intergenic LncRNA	chr15:34965013-34968561	327	1e-05	1.55334	6.44e-06	0.558845	1	DOWN
NONBTAT006988	Intergenic LncRNA	chr15:35686288-35690814	583	0.113473	0.290364	0.390796	1	1	DOWN
NONBTAT006989	sense lncRNA or Intron LncRNA	chr15:35935159-35937982	1146	5.07986	2.76518	1.83708	1	1	UP
NONBTAT007005	sense lncRNA or Intron LncRNA	chr15:37088102-37088454	352	3.45079	1.37365	2.51213	1	1	UP
NONBTAT007023	Intergenic LncRNA	chr15:38980384-38980901	517	3.08679	0.896151	3.4445	0.658359	1	UP
NONBTAT007029	sense lncRNA or Intron LncRNA	chr15:39528177-39529276	672	3.13382	3.25103	0.963947	0.476098	1	DOWN
NONBTAT007032	sense lncRNA or Intron LncRNA	chr15:39530779-39605874	781	4.91056	6.87381	0.714387	0.139331	1	DOWN
NONBTAT007035	sense lncRNA or Intron LncRNA	chr15:39530779-39605874	396	2.4971	2.6249	0.951312	0.675638	1	DOWN
NONBTAT007041	sense lncRNA or Intron LncRNA	chr15:40295884-40300483	4447	6.01	2.30892	2.60295	0.754891	1	UP
NONBTAT007086	sense lncRNA or Intron LncRNA	chr15:43518811-43519237	426	1.76993	0.204	8.67613	1	1	UP
NONBTAT007098	sense lncRNA or Intron LncRNA	chr15:44004393-44004969	576	1.49845	1.89547	0.790543	0.627697	1	DOWN
NONBTAT007110	sense lncRNA or Intron LncRNA	chr15:44995695-44996177	482	2.27757	0.0909151	25.0516	1	1	UP
NONBTAT007120	Intergenic LncRNA	chr15:46905975-46906392	417	0.270718	0.12904	2.09794	1	1	UP
NONBTAT007122	sense lncRNA or Intron LncRNA	chr15:46983968-46984719	744	2.92041	1e-05	292041	1	1	UP
NONBTAT007130	sense lncRNA or Intron LncRNA	chr15:47091494-47091995	501	1.11753	5.12573	0.218024	0.0580571	0.762298	DOWN
NONBTAT007157	Intergenic LncRNA	chr15:51003471-51004148	677	5.59631	0.263814	21.2131	0.434771	1	UP
NONBTAT007159	Intergenic LncRNA	chr15:51050700-51051217	517	0.594979	0.227063	2.62033	1	1	UP
NONBTAT007168	sense lncRNA or Intron LncRNA	chr15:52119817-52120373	442	5.35129	2.96753	1.80328	1	1	UP
NONBTAT007186	Intergenic LncRNA	chr15:53675290-53676073	546	4.89502	4.11054	1.19085	0.513369	1	UP
NONBTAT007196	sense lncRNA or Intron LncRNA	chr15:54419354-54419929	575	4.80756	0.789918	6.08615	0.424838	1	UP
NONBTAT007213	Intergenic LncRNA	chr15:55043674-55044042	368	6.05529	1.28297	4.71974	0.500543	1	UP
NONBTAT007216	sense lncRNA or Intron LncRNA	chr15:55254451-55254930	479	0.965451	1.28586	0.750821	0.558845	1	DOWN
NONBTAT007224	Intergenic LncRNA	chr15:56576282-56577053	771	0.249658	1.46758	0.170115	0.558845	1	DOWN
NONBTAT007229	sense lncRNA or Intron LncRNA	chr15:56700370-56700922	552	1.23738	1.62967	0.759283	0.627697	1	DOWN
NONBTAT007240	sense lncRNA or Intron LncRNA	chr15:58131728-58132611	357	1e-05	3.07298	3.25e-06	0.0641027	0.813807	DOWN
NONBTAT007276	Antisense LncRNA	chr15:63021569-63032420	566	1e-05	0.134258	7.45e-05	1	1	DOWN
NONBTAT007279	sense lncRNA or Intron LncRNA	chr15:63021569-63032420	787	1.16097	1.64182	0.707124	0.627697	1	DOWN
NONBTAT007306	sense lncRNA or Intron LncRNA	chr15:64428875-64431124	2249	6.18262	8.92283	0.692899	0.122064	1	DOWN
NONBTAT007370	sense lncRNA or Intron LncRNA	chr15:66579533-66580217	684	1e-05	0.344496	2.9e-05	1	1	DOWN
NONBTAT007380	Intergenic LncRNA	chr15:67913329-67913638	309	3.99448	5.79337	0.689492	0.186634	1	DOWN
NONBTAT007405	Intergenic LncRNA	chr15:74321657-74322958	1301	18.302	10.2259	1.78977	1	1	UP
NONBTAT007426	Intergenic LncRNA	chr15:76669534-76669908	374	2.47458	0.206469	11.9852	1	1	UP
NONBTAT007442	Intergenic LncRNA	chr15:77661845-77662151	300	6.38324	11.7523	0.543148	0.0289427	0.442979	DOWN
NONBTAT007457	sense lncRNA or Intron LncRNA	chr15:78700028-78700469	441	2.54318	4.95937	0.512803	0.152662	1	DOWN
NONBTAT007460	Intergenic LncRNA	chr15:78730577-78760172	448	1e-05	0.112668	8.88e-05	1	1	DOWN
NONBTAT007476	sense lncRNA or Intron LncRNA	chr15:83252945-83253524	579	1.95772	1.47463	1.3276	0.627697	1	UP
NONBTAT007535	Intergenic LncRNA	chr16:3201011-3203966	2766	5.99976	6.55308	0.915563	0.250735	1	DOWN
NONBTAT007547	sense lncRNA or Intron LncRNA	chr16:3297330-3298284	954	59.451	39.7944	1.49395	0.533642	1	UP
NONBTAT007566	sense lncRNA or Intron LncRNA	chr16:4747499-4747849	350	1.89724	0.948861	1.99949	1	1	UP
NONBTAT007581	sense lncRNA or Intron LncRNA	chr16:5301853-5302727	874	2.26011	0.22635	9.98502	1	1	UP
NONBTAT007592	Intergenic LncRNA	chr16:12640346-12645390	1159	0.596762	0.338073	1.76519	1	1	UP
NONBTAT007595	Intergenic LncRNA	chr16:12640346-12645390	1442	3.99225	2.20722	1.80872	0.712575	1	UP
NONBTAT007596	Antisense LncRNA	chr16:12775211-12777373	2162	7.73086	6.99457	1.10527	0.432086	1	UP
NONBTAT007627	Antisense LncRNA	chr16:19573855-19574724	869	0.571367	0.180554	3.16452	1	1	UP
NONBTAT007629	sense lncRNA or Intron LncRNA	chr16:20742184-20743013	829	1.24922	0.251951	4.95819	1	1	UP
NONBTAT007645	Intergenic LncRNA	chr16:22480789-22481412	623	1.65619	1.45709	1.13664	0.627697	1	UP
NONBTAT007699	Intergenic LncRNA	chr16:27906585-28115975	768	0.132067	0.128	1.03177	1	1	UP
NONBTAT007708	sense lncRNA or Intron LncRNA	chr16:28256489-28258346	1857	25.3212	7.23537	3.49964	0.153269	1	UP
NONBTAT007711	sense lncRNA or Intron LncRNA	chr16:28287515-28287965	450	2.68537	0.19149	14.0236	1	1	UP
NONBTAT007713	Intergenic LncRNA	chr16:28298804-28299729	925	0.390009	0.390488	0.998773	1	1	DOWN
NONBTAT007718	sense lncRNA or Intron LncRNA	chr16:29148953-29150103	1150	4.38553	10.0681	0.435587	0.0161427	0.300442	DOWN
NONBTAT007726	sense lncRNA or Intron LncRNA	chr16:29237027-29237859	597	60.0114	12.2249	4.90895	0.000413425	0.0161742	UP
NONBTAT007745	Intergenic LncRNA	chr16:30704493-30705253	323	1.32051	2.03577	0.648654	0.363801	1	DOWN
NONBTAT007765	Intergenic LncRNA	chr16:33173168-33174478	1310	23.8964	12.6202	1.8935	1	1	UP
NONBTAT007770	sense lncRNA or Intron LncRNA	chr16:33286865-33289120	2255	9.65258	3.90266	2.47333	0.59332	1	UP
NONBTAT007778	sense lncRNA or Intron LncRNA	chr16:34252736-34253338	602	0.144505	1.3738	0.105186	0.558845	1	DOWN
NONBTAT007780	sense lncRNA or Intron LncRNA	chr16:34406114-34407003	565	0.793279	4.01339	0.197658	0.0277442	0.46148	DOWN
NONBTAT007805	Intergenic LncRNA	chr16:37865242-37865936	682	0.378484	1e-05	37848.4	1	1	UP
NONBTAT007806	Intergenic LncRNA	chr16:37902774-37903330	556	1.86288	1.50863	1.23482	0.627697	1	UP
NONBTAT007811	sense lncRNA or Intron LncRNA	chr16:38323785-38324142	357	0.392737	0.375717	1.0453	1	1	UP
NONBTAT007816	sense lncRNA or Intron LncRNA	chr16:39082335-39083925	594	3.10148	3.4139	0.908486	0.476098	1	DOWN
NONBTAT007821	Intergenic LncRNA	chr16:39091228-39093152	1395	4.50126	3.91163	1.15074	0.732891	1	UP
NONBTAT007827	sense lncRNA or Intron LncRNA	chr16:40003291-40003726	435	1.0863	2.34941	0.462371	0.363801	1	DOWN
NONBTAT007832	sense lncRNA or Intron LncRNA	chr16:40484852-40492163	560	0.1369	0.409754	0.334103	1	1	DOWN
NONBTAT007859	sense lncRNA or Intron LncRNA	chr16:42718068-42718642	574	1e-05	0.248639	4.02e-05	1	1	DOWN
NONBTAT007883	sense lncRNA or Intron LncRNA	chr16:44148385-44175173	624	10.0798	10.0783	1.00015	0.267778	1	UP
NONBTAT007895	sense lncRNA or Intron LncRNA	chr16:44936352-44937665	411	0.384773	1e-05	38477.3	1	1	UP
NONBTAT007896	Intergenic LncRNA	chr16:45171196-45175985	769	0.188613	1e-05	18861.3	1	1	UP
NONBTAT007906	Intergenic LncRNA	chr16:45457444-45458903	822	0.027222	0.0699736	0.389032	1	1	DOWN
NONBTAT007919	Intergenic LncRNA	chr16:46375833-46384841	1116	1.10917	1.18258	0.937924	0.627697	1	DOWN
NONBTAT007936	sense lncRNA or Intron LncRNA	chr16:47998600-48000001	237	799.247	534.041	1.4966	0.0109345	0.227842	UP
NONBTAT007954	sense lncRNA or Intron LncRNA	chr16:51236780-51241698	2881	0.103181	0.280235	0.368195	1	1	DOWN
NONBTAT007956	sense lncRNA or Intron LncRNA	chr16:51236780-51241698	2032	0.113201	0.126857	0.892351	1	1	DOWN
NONBTAT007957	sense lncRNA or Intron LncRNA	chr16:51236780-51241698	2819	1e-05	0.1321	7.57e-05	1	1	DOWN
NONBTAT007982	sense lncRNA or Intron LncRNA	chr16:53127214-53128022	808	19.4219	6.71555	2.89208	0.318939	1	UP
NONBTAT008003	Intergenic LncRNA	chr16:55408578-55409018	440	11.9006	6.63781	1.79285	1	1	UP
NONBTAT008020	sense lncRNA or Intron LncRNA	chr16:56691040-56694753	547	1e-05	0.415156	2.41e-05	1	1	DOWN
NONBTAT008024	sense lncRNA or Intron LncRNA	chr16:56691040-56694753	468	0.802262	2.48881	0.322348	0.143349	1	DOWN
NONBTAT008032	Intergenic LncRNA	chr16:56720796-56721643	841	0.590092	1.69513	0.34811	0.558845	1	DOWN
NONBTAT008037	sense lncRNA or Intron LncRNA	chr16:56753740-56753958	218	33.0514	26.0959	1.26654	0.232978	1	UP
NONBTAT008040	sense lncRNA or Intron LncRNA	chr16:56758564-56759315	403	2.39334	0.555463	4.30873	1	1	UP
NONBTAT008065	sense lncRNA or Intron LncRNA	chr16:61318751-61319728	635	0.492204	1.94606	0.252923	0.558845	1	DOWN
NONBTAT008070	sense lncRNA or Intron LncRNA	chr16:61720092-61721717	337	1e-05	12.8716	7.77e-07	2.02e-05	0.00114922	DOWN
NONBTAT008071	sense lncRNA or Intron LncRNA	chr16:61720092-61721717	1421	0.461375	7.43132	0.0620852	0.00199699	0.0588958	DOWN
NONBTAT008080	Intergenic LncRNA	chr16:61895697-61896119	422	0.509809	1.5253	0.334235	0.558845	1	DOWN
NONBTAT008082	sense lncRNA or Intron LncRNA	chr16:62128794-62129072	278	1.1954	2.49986	0.478187	0.363801	1	DOWN
NONBTAT008101	sense lncRNA or Intron LncRNA	chr16:63506422-63507580	1158	0.476153	0.483155	0.985508	1	1	DOWN
NONBTAT008114	sense lncRNA or Intron LncRNA	chr16:64899652-64930349	520	5.64714	2.1585	2.61623	1	1	UP
NONBTAT008131	Intergenic LncRNA	chr16:66451604-66451898	294	2.1061	2.69521	0.781423	0.675638	1	DOWN
NONBTAT008145	sense lncRNA or Intron LncRNA	chr16:67676028-67676553	525	2.40694	2.49129	0.966142	0.675638	1	DOWN
NONBTAT008153	sense lncRNA or Intron LncRNA	chr16:67764630-67765511	881	99.0586	24.2996	4.07655	8.12e-05	0.00394041	UP
NONBTAT008166	sense lncRNA or Intron LncRNA	chr16:68975774-68976090	316	2.67668	1.11502	2.40057	1	1	UP
NONBTAT008176	sense lncRNA or Intron LncRNA	chr16:70631745-70632079	334	1.34163	2.25466	0.595048	0.363801	1	DOWN
NONBTAT008179	Intergenic LncRNA	chr16:70757387-70757794	407	3.81586	0.319916	11.9277	0.658359	1	UP
NONBTAT008184	sense lncRNA or Intron LncRNA	chr16:71409966-71410328	362	11.5382	2.56179	4.50396	0.283285	1	UP
NONBTAT008194	sense lncRNA or Intron LncRNA	chr16:72487825-72488339	514	1.6013	1.7381	0.921293	0.627697	1	DOWN
NONBTAT008195	Intergenic LncRNA	chr16:72491720-72494391	2671	3.12521	12.5194	0.249629	0.00141354	0.0442408	DOWN
NONBTAT008196	Intergenic LncRNA	chr16:72568362-72569483	1121	1.82281	2.96135	0.615533	0.363801	1	DOWN
NONBTAT008218	Intergenic LncRNA	chr16:73893392-73894088	696	1.85492	7.22154	0.256859	0.0067473	0.154905	DOWN
NONBTAT008219	sense lncRNA or Intron LncRNA	chr16:73957380-73958309	929	1.75807	2.36382	0.743741	0.363801	1	DOWN
NONBTAT008222	sense lncRNA or Intron LncRNA	chr16:73993034-73993411	377	1.06609	1e-05	106609	1	1	UP
NONBTAT008232	Intergenic LncRNA	chr16:75006201-75007163	604	0.120929	0.0636469	1.9	1	1	UP
NONBTAT008252	sense lncRNA or Intron LncRNA	chr16:77483990-77484553	401	10.1338	4.50021	2.25185	0.797882	1	UP
NONBTAT008257	Intergenic LncRNA	chr16:77922552-77923386	834	0.0523555	2.6747	0.0195743	0.143349	1	DOWN
NONBTAT008260	sense lncRNA or Intron LncRNA	chr16:78005449-78005979	530	1.05405	1.8477	0.570466	0.627697	1	DOWN
NONBTAT008276	sense lncRNA or Intron LncRNA	chr16:79138187-79139030	612	8.47098	6.24117	1.35727	0.607777	1	UP
NONBTAT008339	sense lncRNA or Intron LncRNA	chr17:5333128-5333663	360	4.99529	5.58923	0.893735	0.227272	1	DOWN
NONBTAT008355	Intergenic LncRNA	chr17:6686684-6687120	436	0.900193	0.736443	1.22235	1	1	UP
NONBTAT008356	Intergenic LncRNA	chr17:6687703-6688325	622	0.299396	0.154544	1.93729	1	1	UP
NONBTAT008377	sense lncRNA or Intron LncRNA	chr17:9763977-9764393	416	6.26	2.05647	3.04405	0.754891	1	UP
NONBTAT008381	sense lncRNA or Intron LncRNA	chr17:10174895-10175491	387	12.5263	3.45456	3.62602	0.321062	1	UP
NONBTAT008391	sense lncRNA or Intron LncRNA	chr17:10820425-10821201	776	0.18314	0.708018	0.258666	1	1	DOWN
NONBTAT008439	Intergenic LncRNA	chr17:14888700-14889296	596	3.02289	0.630115	4.79736	0.658359	1	UP
NONBTAT008445	sense lncRNA or Intron LncRNA	chr17:15170694-15171721	666	0.380788	0.444767	0.856152	1	1	DOWN
NONBTAT008452	Intergenic LncRNA	chr17:16120467-16121163	696	3.29592	3.53837	0.93148	0.476098	1	DOWN
NONBTAT008462	sense lncRNA or Intron LncRNA	chr17:17217374-17218608	1234	5.52996	4.51694	1.22427	0.546011	1	UP
NONBTAT008477	sense lncRNA or Intron LncRNA	chr17:18519147-18519728	581	91.3544	16.8577	5.41915	1.96e-06	0.000130358	UP
NONBTAT008478	Antisense LncRNA	chr17:18573939-18576651	1894	1.30314	0.482571	2.70041	1	1	UP
NONBTAT008484	Intergenic LncRNA	chr17:18892181-18892475	294	6.6859	7.30803	0.91487	0.190266	1	DOWN
NONBTAT008487	Intergenic LncRNA	chr17:19813898-19816122	2224	1e-05	0.19164	5.22e-05	1	1	DOWN
NONBTAT008493	Intergenic LncRNA	chr17:20616534-20617024	490	1e-05	1.77201	5.64e-06	0.558845	1	DOWN
NONBTAT008500	sense lncRNA or Intron LncRNA	chr17:24418841-24419954	1113	0.184376	2.81275	0.0655501	0.143349	1	DOWN
NONBTAT008517	sense lncRNA or Intron LncRNA	chr17:29372849-29374941	1916	0.45417	1.31062	0.346531	0.558845	1	DOWN
NONBTAT008527	sense lncRNA or Intron LncRNA	chr17:30104666-30105372	368	12.8116	0.904791	14.1597	0.023968	0.405711	UP
NONBTAT008532	sense lncRNA or Intron LncRNA	chr17:30227597-30228119	522	0.302409	1.00391	0.301231	0.558845	1	DOWN
NONBTAT008589	sense lncRNA or Intron LncRNA	chr17:41842843-41844420	1360	2.96071	14.2105	0.208347	6.82e-05	0.00337494	DOWN
NONBTAT008610	Intergenic LncRNA	chr17:44593681-44597191	3268	1.9642	1.53118	1.2828	0.627697	1	UP
NONBTAT008615	sense lncRNA or Intron LncRNA	chr17:45165148-45165568	420	0.246141	0.86759	0.283707	1	1	DOWN
NONBTAT008617	sense lncRNA or Intron LncRNA	chr17:45224856-45225777	921	1.64879	2.66161	0.619471	0.363801	1	DOWN
NONBTAT008620	sense lncRNA or Intron LncRNA	chr17:45497142-45497593	451	0.465118	0.361814	1.28552	1	1	UP
NONBTAT008626	sense lncRNA or Intron LncRNA	chr17:46039538-46040938	1400	2.31824	3.07957	0.75278	0.269567	1	DOWN
NONBTAT008630	sense lncRNA or Intron LncRNA	chr17:46289726-46291269	1543	0.937984	1.278	0.733947	0.558845	1	DOWN
NONBTAT008661	Intergenic LncRNA	chr17:53144252-53144945	693	5.25542	2.68692	1.95593	1	1	UP
NONBTAT008684	sense lncRNA or Intron LncRNA	chr17:54628199-54628805	606	0.568047	1.09141	0.520471	0.558845	1	DOWN
NONBTAT008699	sense lncRNA or Intron LncRNA	chr17:55359977-55360398	421	15.6778	2.4738	6.33754	0.0924468	0.96578	UP
NONBTAT008700	Intergenic LncRNA	chr17:55470037-55470668	363	4.1681	0.438385	9.50785	0.424838	1	UP
NONBTAT008704	sense lncRNA or Intron LncRNA	chr17:55750161-55757158	653	2.05005	1.174	1.74621	1	1	UP
NONBTAT008717	sense lncRNA or Intron LncRNA	chr17:56410960-56412234	839	1.44785	1.616	0.895947	0.627697	1	DOWN
NONBTAT008725	Intergenic LncRNA	chr17:56655976-56656613	458	14.3483	2.55341	5.61927	0.0896115	0.94258	UP
NONBTAT008732	sense lncRNA or Intron LncRNA	chr17:57422147-57429819	1348	1.87395	2.34157	0.800296	0.363801	1	DOWN
NONBTAT008739	Intergenic LncRNA	chr17:57561113-57562035	582	0.276671	0.352979	0.783817	1	1	DOWN
NONBTAT008756	Intergenic LncRNA	chr17:59093297-59093918	621	7.22096	5.80646	1.24361	0.782508	1	UP
NONBTAT008765	sense lncRNA or Intron LncRNA	chr17:59412802-59413531	729	1.08001	1.31797	0.81945	0.627697	1	DOWN
NONBTAT008779	sense lncRNA or Intron LncRNA	chr17:61058855-61059284	429	2.43732	2.7047	0.901142	0.675638	1	DOWN
NONBTAT008802	Intergenic LncRNA	chr17:64414193-64415973	1569	6.37709	3.81179	1.67299	1	1	UP
NONBTAT008807	sense lncRNA or Intron LncRNA	chr17:64504925-64505861	722	23.1622	11.9187	1.94335	0.732454	1	UP
NONBTAT008840	sense lncRNA or Intron LncRNA	chr17:66543133-66543481	348	12.4314	12.2027	1.01874	0.160993	1	UP
NONBTAT008849	Intergenic LncRNA	chr17:67760893-67764477	3395	1.33863	2.95498	0.453008	0.363801	1	DOWN
NONBTAT008871	Intergenic LncRNA	chr17:70316901-70317349	448	0.770023	0.656268	1.17334	1	1	UP
NONBTAT008872	sense lncRNA or Intron LncRNA	chr17:70335398-70335726	328	1e-05	1.49088	6.71e-06	0.558845	1	DOWN
NONBTAT008882	sense lncRNA or Intron LncRNA	chr17:70706336-70707032	696	3.98992	5.84712	0.682374	0.186634	1	DOWN
NONBTAT008887	Intergenic LncRNA	chr17:71254887-71255934	1047	0.79382	0.12675	6.26288	1	1	UP
NONBTAT008893	sense lncRNA or Intron LncRNA	chr17:71963873-71964468	595	6.90134	16.3092	0.423156	0.000968458	0.0322876	DOWN
NONBTAT008897	Intergenic LncRNA	chr17:72290488-72290780	292	3.34158	0.763991	4.37385	0.658359	1	UP
NONBTAT008900	sense lncRNA or Intron LncRNA	chr17:72297411-72332035	1190	0.994632	0.799993	1.2433	1	1	UP
NONBTAT008910	sense lncRNA or Intron LncRNA	chr17:73209778-73212024	1161	4.64986	0.980998	4.73993	0.424838	1	UP
NONBTAT008914	Intergenic LncRNA	chr17:73982942-73983263	321	0.704334	0.894122	0.787738	1	1	DOWN
NONBTAT008945	sense lncRNA or Intron LncRNA	chr18:1908690-1909271	581	1.77099	3.67534	0.481857	0.201113	1	DOWN
NONBTAT008961	sense lncRNA or Intron LncRNA	chr18:2844794-2845690	896	1.75991	3.41392	0.51551	0.201113	1	DOWN
NONBTAT008972	Intergenic LncRNA	chr18:3745077-3746328	1251	1e-05	1.05558	9.47e-06	0.558845	1	DOWN
NONBTAT009033	Intergenic LncRNA	chr18:10857140-10857551	411	1.46097	1.00667	1.45129	0.627697	1	UP
NONBTAT009077	Intergenic LncRNA	chr18:15088402-15088855	453	0.243079	0.601551	0.404087	1	1	DOWN
NONBTAT009084	Antisense LncRNA	chr18:15538934-15539470	536	1e-05	0.217462	4.6e-05	1	1	DOWN
NONBTAT009115	sense lncRNA or Intron LncRNA	chr18:19296291-19296606	315	5.85296	0.986879	5.93078	0.434771	1	UP
NONBTAT009141	sense lncRNA or Intron LncRNA	chr18:23297248-23302162	334	10.9214	13.0829	0.834784	0.0600811	0.77299	DOWN
NONBTAT009257	Intergenic LncRNA	chr18:36243358-36244959	758	2.79e-05	1.5979	1.75e-05	0.558845	1	DOWN
NONBTAT009262	sense lncRNA or Intron LncRNA	chr18:36432130-36432719	589	0.389527	0.789233	0.493551	1	1	DOWN
NONBTAT009267	sense lncRNA or Intron LncRNA	chr18:36560139-36560455	316	0.67497	0.567782	1.18878	1	1	UP
NONBTAT009269	Antisense LncRNA	chr18:36577247-36578016	769	5.6689	5.24565	1.08069	0.376385	1	UP
NONBTAT009275	sense lncRNA or Intron LncRNA	chr18:36796358-36797130	772	4.70698	1.05915	4.44411	1	1	UP
NONBTAT009279	sense lncRNA or Intron LncRNA	chr18:36903903-36904958	1055	9.29481	5.71421	1.62661	1	1	UP
NONBTAT009297	sense lncRNA or Intron LncRNA	chr18:39352776-39353630	854	0.932138	0.37966	2.45519	1	1	UP
NONBTAT009305	sense lncRNA or Intron LncRNA	chr18:39552549-39555127	2258	0.674396	1.20297	0.560609	0.558845	1	DOWN
NONBTAT009329	Intergenic LncRNA	chr18:43069495-43070534	802	2.86687	1.1961	2.39685	1	1	UP
NONBTAT009332	Intergenic LncRNA	chr18:43159456-43161273	1267	0.998013	3.74516	0.266481	0.0641027	0.813807	DOWN
NONBTAT009355	Antisense LncRNA	chr18:45717756-45718605	467	0.668276	1.61602	0.413532	0.558845	1	DOWN
NONBTAT009367	sense lncRNA or Intron LncRNA	chr18:47005546-47009452	790	0.0800931	0.081669	0.980704	1	1	DOWN
NONBTAT009374	sense lncRNA or Intron LncRNA	chr18:47144540-47144869	329	1.73397	0.757453	2.28921	1	1	UP
NONBTAT009383	Antisense LncRNA	chr18:47272709-47280821	656	0.204861	0.469397	0.436434	1	1	DOWN
NONBTAT009386	Intergenic LncRNA	chr18:47340061-47340861	800	0.0863353	0.679234	0.127107	1	1	DOWN
NONBTAT009392	sense lncRNA or Intron LncRNA	chr18:47426205-47454606	341	1.96552	1.03265	1.90337	0.627697	1	UP
NONBTAT009399	Intergenic LncRNA	chr18:47578301-47579284	864	0.270287	1.00683	0.268453	0.558845	1	DOWN
NONBTAT009429	Intergenic LncRNA	chr18:50368467-50369398	931	0.12324	1e-05	12324	1	1	UP
NONBTAT009455	sense lncRNA or Intron LncRNA	chr18:52469652-52470030	378	0.468825	1.27628	0.367337	0.558845	1	DOWN
NONBTAT009499	sense lncRNA or Intron LncRNA	chr18:55815601-55816012	411	2.3249	2.79049	0.833151	0.675638	1	DOWN
NONBTAT009517	sense lncRNA or Intron LncRNA	chr18:56531778-56534356	332	1.22491	1.07265	1.14195	0.627697	1	UP
NONBTAT009519	sense lncRNA or Intron LncRNA	chr18:56796916-56797891	820	0.208396	0.61745	0.337511	1	1	DOWN
NONBTAT009531	sense lncRNA or Intron LncRNA	chr18:58148595-58151324	279	1.63317	0.790969	2.06477	1	1	UP
NONBTAT009556	Antisense LncRNA	chr18:62389054-62389957	888	1.9621	0.599828	3.2711	1	1	UP
NONBTAT009565	Intergenic LncRNA	chr18:63899441-63899827	386	1.24742	0.386993	3.22337	1	1	UP
NONBTAT009572	Intergenic LncRNA	chr18:64028533-64028908	375	1.04247	0.316631	3.29238	1	1	UP
NONBTAT009580	Intergenic LncRNA	chr18:64619718-64620169	451	3.3547	4.75285	0.705829	0.30315	1	DOWN
NONBTAT009582	sense lncRNA or Intron LncRNA	chr18:64682830-64683497	667	1.12132	3.45916	0.32416	0.201113	1	DOWN
NONBTAT009593	sense lncRNA or Intron LncRNA	chr18:65425052-65426159	545	0.482249	0.280091	1.72176	1	1	UP
NONBTAT009597	sense lncRNA or Intron LncRNA	chr18:65566102-65567254	1152	1.31621	3.90777	0.336819	0.201113	1	DOWN
NONBTAT009608	sense lncRNA or Intron LncRNA	chr18:65758610-65760812	1907	0.377844	0.28987	1.30349	1	1	UP
NONBTAT009643	sense lncRNA or Intron LncRNA	chr19:7901283-7902155	544	0.774604	1.67093	0.463577	0.558845	1	DOWN
NONBTAT009650	sense lncRNA or Intron LncRNA	chr19:8327791-8328302	361	0.409135	1e-05	40913.5	1	1	UP
NONBTAT009654	sense lncRNA or Intron LncRNA	chr19:8723975-8724300	325	38.6611	8.30906	4.65288	0.0102099	0.217471	UP
NONBTAT009699	sense lncRNA or Intron LncRNA	chr19:10597689-10597918	229	43.7901	23.3712	1.87368	0.900039	1	UP
NONBTAT009719	Intergenic LncRNA	chr19:11110009-11111030	979	4.92569	4.46188	1.10395	0.513369	1	UP
NONBTAT009739	sense lncRNA or Intron LncRNA	chr19:12777116-12777633	517	1.09927	2.09951	0.523584	0.363801	1	DOWN
NONBTAT009768	Intergenic LncRNA	chr19:14445584-14446009	425	11.928	4.24384	2.81066	0.622119	1	UP
NONBTAT009773	sense lncRNA or Intron LncRNA	chr19:14874232-14874575	343	4.68825	8.27184	0.566772	0.048558	0.660183	DOWN
NONBTAT009797	sense lncRNA or Intron LncRNA	chr19:18121132-18122254	888	13.2139	11.9202	1.10853	0.316614	1	UP
NONBTAT009811	sense lncRNA or Intron LncRNA	chr19:18528080-18528478	398	1.60139	2.03701	0.786147	0.363801	1	DOWN
NONBTAT009832	Intergenic LncRNA	chr19:19080950-19081960	1010	2.64372	4.68866	0.563854	0.152662	1	DOWN
NONBTAT009848	sense lncRNA or Intron LncRNA	chr19:20567321-20569768	568	0.337027	0.460495	0.73188	1	1	DOWN
NONBTAT009857	sense lncRNA or Intron LncRNA	chr19:20785727-20786199	472	0.157409	0.224576	0.700916	1	1	DOWN
NONBTAT009869	Intergenic LncRNA	chr19:21152820-21155480	1521	8.49832	7.88192	1.0782	0.451659	1	UP
NONBTAT009885	Intergenic LncRNA	chr19:21370776-21372009	883	21.1645	12.9832	1.63015	1	1	UP
NONBTAT009891	sense lncRNA or Intron LncRNA	chr19:21438643-21440025	1382	17.0039	4.21174	4.03726	0.193211	1	UP
NONBTAT009917	Intergenic LncRNA	chr19:22142359-22142823	464	7.03084	4.32825	1.62441	1	1	UP
NONBTAT009931	sense lncRNA or Intron LncRNA	chr19:22787846-22788699	635	0.219383	1e-05	21938.3	1	1	UP
NONBTAT009963	Intergenic LncRNA	chr19:23959335-23960416	1081	1.34946	1.79095	0.753488	0.627697	1	DOWN
NONBTAT009974	sense lncRNA or Intron LncRNA	chr19:25271762-25272303	541	0.674407	0.522492	1.29075	1	1	UP
NONBTAT009975	sense lncRNA or Intron LncRNA	chr19:25335124-25335610	450	0.478072	2.45394	0.194818	0.143349	1	DOWN
NONBTAT009977	Intergenic LncRNA	chr19:25408077-25408987	910	13.6507	2.46602	5.53552	0.132289	1	UP
NONBTAT010020	Intergenic LncRNA	chr19:28422864-28423634	770	0.0332441	0.0540158	0.615451	1	1	DOWN
NONBTAT010023	sense lncRNA or Intron LncRNA	chr19:28587371-28588877	332	1.23037	0.779671	1.57806	1	1	UP
NONBTAT010026	sense lncRNA or Intron LncRNA	chr19:28664699-28665118	419	4.02854	0.811672	4.96326	0.424838	1	UP
NONBTAT010046	sense lncRNA or Intron LncRNA	chr19:31331475-31331943	468	0.758568	1.31132	0.578477	0.558845	1	DOWN
NONBTAT010065	sense lncRNA or Intron LncRNA	chr19:33365558-33366085	527	0.296431	0.28788	1.0297	1	1	UP
NONBTAT010070	Antisense LncRNA	chr19:33813166-33813582	416	1e-05	0.974659	1.03e-05	1	1	DOWN
NONBTAT010087	sense lncRNA or Intron LncRNA	chr19:34459388-34459926	538	1.55922	1.53571	1.01531	0.627697	1	UP
NONBTAT010140	sense lncRNA or Intron LncRNA	chr19:37929180-37929510	330	0.530667	0.222402	2.38607	1	1	UP
NONBTAT010176	Intergenic LncRNA	chr19:39431895-39439590	708	1e-05	0.346753	2.88e-05	1	1	DOWN
NONBTAT010186	sense lncRNA or Intron LncRNA	chr19:39677552-39678247	695	3.66913	5.14559	0.713063	0.186634	1	DOWN
NONBTAT010191	sense lncRNA or Intron LncRNA	chr19:39992412-39993167	546	6.86931	2.25107	3.05158	0.754891	1	UP
NONBTAT010202	sense lncRNA or Intron LncRNA	chr19:40563711-40564408	697	1.21768	0.671977	1.81209	1	1	UP
NONBTAT010204	sense lncRNA or Intron LncRNA	chr19:40568334-40568756	422	1.58121	0.714565	2.21283	1	1	UP
NONBTAT010212	sense lncRNA or Intron LncRNA	chr19:41079542-41080043	501	14.0658	12.8035	1.09859	0.327784	1	UP
NONBTAT010232	sense lncRNA or Intron LncRNA	chr19:42665806-42689947	2426	1.8813	6.04065	0.31144	0.0149401	0.285687	DOWN
NONBTAT010244	sense lncRNA or Intron LncRNA	chr19:43215481-43216366	641	1.06097	0.512219	2.07132	1	1	UP
NONBTAT010245	sense lncRNA or Intron LncRNA	chr19:43221198-43221601	403	1.74517	1.27547	1.36826	0.627697	1	UP
NONBTAT010249	sense lncRNA or Intron LncRNA	chr19:43296445-43316250	351	1.71851	1.81663	0.945988	0.627697	1	DOWN
NONBTAT010258	sense lncRNA or Intron LncRNA	chr19:43713350-43714106	756	2.83499	6.04203	0.469212	0.0443737	0.619777	DOWN
NONBTAT010292	sense lncRNA or Intron LncRNA	chr19:44861727-44862679	607	37.3973	7.14391	5.23485	0.00560457	0.133052	UP
NONBTAT010302	sense lncRNA or Intron LncRNA	chr19:45152210-45154291	2081	1.75947	3.60858	0.48758	0.201113	1	DOWN
NONBTAT010330	Intergenic LncRNA	chr19:47031305-47032084	413	0.519629	0.727778	0.713994	1	1	DOWN
NONBTAT010345	sense lncRNA or Intron LncRNA	chr19:48407937-48412458	1366	0.827933	4.27979	0.193452	0.0277442	0.46148	DOWN
NONBTAT010352	Intergenic LncRNA	chr19:48546836-48547595	275	2.52584	5.88254	0.429379	0.0833259	0.90759	DOWN
NONBTAT010353	Intergenic LncRNA	chr19:48557076-48557476	400	3.58091	2.085	1.71746	0.712575	1	UP
NONBTAT010355	sense lncRNA or Intron LncRNA	chr19:48645282-48645948	666	2.77638	3.31804	0.836753	0.269567	1	DOWN
NONBTAT010366	sense lncRNA or Intron LncRNA	chr19:49332141-49332430	289	12.997	17.7524	0.732126	0.0234966	0.400383	DOWN
NONBTAT010372	sense lncRNA or Intron LncRNA	chr19:49380724-49423674	353	7.84434	18.2899	0.428889	0.000465873	0.0181336	DOWN
NONBTAT010386	Antisense LncRNA	chr19:50009721-50010311	590	0.397665	0.0911381	4.36332	1	1	UP
NONBTAT010392	sense lncRNA or Intron LncRNA	chr19:50142246-50143078	578	6.59769	0.640801	10.296	0.272163	1	UP
NONBTAT010393	sense lncRNA or Intron LncRNA	chr19:50142246-50143078	560	2.64768	0.875255	3.02504	1	1	UP
NONBTAT010406	Antisense LncRNA	chr19:50721188-50724828	2000	0.108333	0.0932075	1.16228	1	1	UP
NONBTAT010423	Intergenic LncRNA	chr19:51830510-51830740	230	36.3263	10.7595	3.37621	0.051466	0.69114	UP
NONBTAT010452	Intergenic LncRNA	chr19:54132758-54133358	600	6.89788	32.5494	0.21192	3.69e-09	3.45e-07	DOWN
NONBTAT010479	sense lncRNA or Intron LncRNA	chr19:55822692-55827196	926	10.9021	9.328	1.16875	0.365534	1	UP
NONBTAT010514	sense lncRNA or Intron LncRNA	chr19:58649438-58649978	540	0.271433	1.10292	0.246104	0.558845	1	DOWN
NONBTAT010533	Intergenic LncRNA	chr19:61703438-61703844	406	5.33489	2.15378	2.47699	1	1	UP
NONBTAT010537	Intergenic LncRNA	chr19:61943141-61957383	472	0.453762	0.658142	0.689459	1	1	DOWN
NONBTAT010559	Intergenic LncRNA	chr19:63753051-63753371	320	9.10117	6.89978	1.31905	0.802289	1	UP
NONBTAT010561	sense lncRNA or Intron LncRNA	chr19:63849979-63851761	1782	4.05059	2.36752	1.7109	1	1	UP
NONBTAT010568	Antisense LncRNA	chr2:963581-967562	1870	0.0385605	0.0221699	1.73932	1	1	UP
NONBTAT010573	sense lncRNA or Intron LncRNA	chr2:1167943-1168194	251	1e-05	0.641236	1.56e-05	1	1	DOWN
NONBTAT010580	sense lncRNA or Intron LncRNA	chr2:4224993-4225753	760	20.3662	11.2342	1.81287	1	1	UP
NONBTAT010581	sense lncRNA or Intron LncRNA	chr2:4550708-4551386	678	2.60533	3.21697	0.809871	0.269567	1	DOWN
NONBTAT010586	sense lncRNA or Intron LncRNA	chr2:4661744-4662086	342	5.95811	6.28647	0.947767	0.250735	1	DOWN
NONBTAT010597	sense lncRNA or Intron LncRNA	chr2:5168871-5169554	683	8.57996	5.80362	1.47838	0.793509	1	UP
NONBTAT010604	Intergenic LncRNA	chr2:5564725-5565584	859	2.64225	1.4887	1.77487	1	1	UP
NONBTAT010639	sense lncRNA or Intron LncRNA	chr2:9648437-9648766	329	17.6265	21.0574	0.837069	0.0208655	0.366965	DOWN
NONBTAT010687	Intergenic LncRNA	chr2:17736188-17736399	211	1e-05	8.34157	1.2e-06	0.00080941	0.0287341	DOWN
NONBTAT010690	sense lncRNA or Intron LncRNA	chr2:18010999-18011348	349	3.54217	3.92242	0.903057	0.476098	1	DOWN
NONBTAT010703	sense lncRNA or Intron LncRNA	chr2:18436469-18437113	644	0.229598	0.855388	0.268414	1	1	DOWN
NONBTAT010705	Intergenic LncRNA	chr2:18474585-18474923	338	0.646905	0.572354	1.13025	1	1	UP
NONBTAT010707	sense lncRNA or Intron LncRNA	chr2:18509307-18509685	378	1e-05	0.81369	1.23e-05	1	1	DOWN
NONBTAT010718	Intergenic LncRNA	chr2:19332470-19335978	599	0.741867	0.73457	1.00993	1	1	UP
NONBTAT010719	Intergenic LncRNA	chr2:19337375-19338445	1070	10.3315	3.8554	2.67975	0.59393	1	UP
NONBTAT010749	sense lncRNA or Intron LncRNA	chr2:20643036-20643434	398	0.270473	1.14513	0.236194	0.558845	1	DOWN
NONBTAT010763	sense lncRNA or Intron LncRNA	chr2:21801476-21801876	400	1.06782	2.4003	0.444869	0.363801	1	DOWN
NONBTAT010793	sense lncRNA or Intron LncRNA	chr2:23389280-23389481	201	7.83417	12.4416	0.629675	0.0222554	0.387851	DOWN
NONBTAT010795	sense lncRNA or Intron LncRNA	chr2:23480602-23482423	1613	133.198	11.8672	11.224	3.69e-15	5.55e-13	UP
NONBTAT010819	sense lncRNA or Intron LncRNA	chr2:24716410-24717015	605	1.47676	1.72507	0.856058	0.627697	1	DOWN
NONBTAT010831	sense lncRNA or Intron LncRNA	chr2:25476520-25477431	911	1.98003	2.42253	0.81734	0.363801	1	DOWN
NONBTAT010834	Intergenic LncRNA	chr2:25497309-25498101	792	0.952681	0.881276	1.08102	1	1	UP
NONBTAT010857	Intergenic LncRNA	chr2:26778355-26778982	627	1e-05	0.965257	1.04e-05	1	1	DOWN
NONBTAT010867	sense lncRNA or Intron LncRNA	chr2:27317129-27317655	526	0.120329	0.120406	0.99936	1	1	DOWN
NONBTAT010891	Intergenic LncRNA	chr2:30186245-30187696	1451	0.273661	4.58106	0.0597375	0.0277442	0.46148	DOWN
NONBTAT010898	sense lncRNA or Intron LncRNA	chr2:30704646-30706678	2032	2.45811	1.24718	1.97093	1	1	UP
NONBTAT010915	sense lncRNA or Intron LncRNA	chr2:31908312-31908780	468	0.404666	0.313049	1.29266	1	1	UP
NONBTAT010929	Intergenic LncRNA	chr2:34169959-34170614	655	1e-05	3.0938	3.23e-06	0.0641027	0.813807	DOWN
NONBTAT010942	Intergenic LncRNA	chr2:35075294-35076088	794	1.42635	0.522309	2.73085	1	1	UP
NONBTAT010958	Intergenic LncRNA	chr2:36180148-36181118	439	4.57364	6.21554	0.73584	0.139331	1	DOWN
NONBTAT010972	sense lncRNA or Intron LncRNA	chr2:36685222-36685734	512	10.6432	7.02327	1.51542	0.63934	1	UP
NONBTAT010973	Antisense LncRNA	chr2:36687633-36688258	625	0.247371	0.148361	1.66736	1	1	UP
NONBTAT011014	Intergenic LncRNA	chr2:39758054-39759813	1759	1.8212	0.390629	4.66222	1	1	UP
NONBTAT011051	sense lncRNA or Intron LncRNA	chr2:44167690-44168977	775	2.90383	0.906313	3.204	1	1	UP
NONBTAT011074	Intergenic LncRNA	chr2:44756966-44757719	753	9.12483	21.9252	0.41618	0.000314498	0.0133236	DOWN
NONBTAT011125	sense lncRNA or Intron LncRNA	chr2:48343817-48344076	259	2.01573	5.08682	0.396265	0.0833259	0.90759	DOWN
NONBTAT011147	sense lncRNA or Intron LncRNA	chr2:52347769-52348632	863	0.644855	3.03752	0.212297	0.0641027	0.813807	DOWN
NONBTAT011174	Intergenic LncRNA	chr2:52971361-52972087	726	0.21756	0.44427	0.489702	1	1	DOWN
NONBTAT011212	sense lncRNA or Intron LncRNA	chr2:58794173-58794947	774	13.6904	6.61629	2.0692	0.824533	1	UP
NONBTAT011242	sense lncRNA or Intron LncRNA	chr2:62647198-62648249	568	2.13192	2.31272	0.921824	0.675638	1	DOWN
NONBTAT011249	sense lncRNA or Intron LncRNA	chr2:63114742-63115215	473	0.928284	0.856644	1.08363	1	1	UP
NONBTAT011271	Intergenic LncRNA	chr2:65915361-65915952	579	9.50869	4.07124	2.33558	1	1	UP
NONBTAT011304	Intergenic LncRNA	chr2:72150200-72154095	3256	24.4638	2.88769	8.47175	0.00294979	0.0828534	UP
NONBTAT011308	sense lncRNA or Intron LncRNA	chr2:72430225-72430779	554	25.3969	38.0731	0.667056	0.000152893	0.00693716	DOWN
NONBTAT011318	Intergenic LncRNA	chr2:73834927-73835533	606	0.785686	0.360879	2.17715	1	1	UP
NONBTAT011329	sense lncRNA or Intron LncRNA	chr2:79852794-79854617	1823	8.03941	20.8374	0.385816	0.000398634	0.0157563	DOWN
NONBTAT011370	Intergenic LncRNA	chr2:85131743-85132785	1042	0.0366674	0.484701	0.0756495	1	1	DOWN
NONBTAT011381	Intergenic LncRNA	chr2:85831755-85832345	590	1.51117	3.13068	0.482697	0.201113	1	DOWN
NONBTAT011387	sense lncRNA or Intron LncRNA	chr2:86349718-86387078	507	18.5883	18.8198	0.987699	0.0943118	0.982586	DOWN
NONBTAT011390	sense lncRNA or Intron LncRNA	chr2:86417276-86418564	910	5.74779	0.535714	10.7292	0.434771	1	UP
NONBTAT011429	sense lncRNA or Intron LncRNA	chr2:89449657-89450813	1156	0.367796	0.402182	0.914501	1	1	DOWN
NONBTAT011433	sense lncRNA or Intron LncRNA	chr2:89920780-89927888	536	31.0281	30.8197	1.00676	0.0490605	0.661152	UP
NONBTAT011438	sense lncRNA or Intron LncRNA	chr2:90013548-90015653	2104	4.57134	2.96177	1.54345	1	1	UP
NONBTAT011455	Intergenic LncRNA	chr2:90352966-90354231	669	5.50581	1.92387	2.86184	0.718662	1	UP
NONBTAT011474	Intergenic LncRNA	chr2:91464736-91465566	830	12.9823	8.22459	1.57847	0.664972	1	UP
NONBTAT011482	sense lncRNA or Intron LncRNA	chr2:91699892-91701033	1141	1.48076	2.72455	0.543488	0.363801	1	DOWN
NONBTAT011488	sense lncRNA or Intron LncRNA	chr2:91926467-91927333	866	0.962541	1.38715	0.693898	0.558845	1	DOWN
NONBTAT011517	Intergenic LncRNA	chr2:94785612-94787006	1388	3.76065	2.39654	1.5692	0.712575	1	UP
NONBTAT011524	Antisense LncRNA	chr2:94891718-94892265	547	7.97714	1.33066	5.99487	0.342805	1	UP
NONBTAT011533	sense lncRNA or Intron LncRNA	chr2:95777833-95778367	534	2.08009	3.03475	0.685424	0.269567	1	DOWN
NONBTAT011549	Intergenic LncRNA	chr2:96331774-96333483	1709	5.23763	8.14188	0.643295	0.103982	1	DOWN
NONBTAT011566	sense lncRNA or Intron LncRNA	chr2:97070143-97071259	1116	0.156204	0.00934056	16.7232	1	1	UP
NONBTAT011616	Intergenic LncRNA	chr2:99657705-99658211	506	1.9378	1.60485	1.20746	0.627697	1	UP
NONBTAT011625	Intergenic LncRNA	chr2:100921572-100922068	496	2.87834	3.83082	0.751364	0.269567	1	DOWN
NONBTAT011630	sense lncRNA or Intron LncRNA	chr2:101523170-101523632	462	4.50198	0.687407	6.54922	0.424838	1	UP
NONBTAT011656	Intergenic LncRNA	chr2:105206050-105210764	2081	5.19741	1.23992	4.19173	0.718662	1	UP
NONBTAT011679	sense lncRNA or Intron LncRNA	chr2:107170567-107171124	390	1.82664	0.897876	2.0344	1	1	UP
NONBTAT011684	sense lncRNA or Intron LncRNA	chr2:107349246-107349818	572	0.34856	0.359215	0.970338	1	1	DOWN
NONBTAT011709	Intergenic LncRNA	chr2:110244359-110251335	631	0.103678	0.683358	0.151718	1	1	DOWN
NONBTAT011725	Intergenic LncRNA	chr2:112790878-112791172	294	18.7376	17.9152	1.04591	0.171202	1	UP
NONBTAT011750	Intergenic LncRNA	chr2:115727103-115728477	1374	0.723182	1.72262	0.419815	0.558845	1	DOWN
NONBTAT011751	sense lncRNA or Intron LncRNA	chr2:115731248-115731948	470	6.05825	10.4373	0.580442	0.0473158	0.653726	DOWN
NONBTAT011764	sense lncRNA or Intron LncRNA	chr2:116316115-116316561	446	2.20289	3.24357	0.679156	0.269567	1	DOWN
NONBTAT011775	sense lncRNA or Intron LncRNA	chr2:116498866-116499407	281	2.63512	1.09135	2.41455	1	1	UP
NONBTAT011776	sense lncRNA or Intron LncRNA	chr2:116508843-116509214	371	1.52629	1.46807	1.03966	0.627697	1	UP
NONBTAT011781	Intergenic LncRNA	chr2:116532494-116533649	1155	0.775639	0.689627	1.12472	1	1	UP
NONBTAT011795	Intergenic LncRNA	chr2:118620587-118620977	390	5.02903	4.56242	1.10227	0.546011	1	UP
NONBTAT011815	Intergenic LncRNA	chr2:119231516-119231892	376	1.60115	0.549996	2.9112	1	1	UP
NONBTAT011842	sense lncRNA or Intron LncRNA	chr2:121213386-121213803	417	1.76203	0.847396	2.07935	1	1	UP
NONBTAT011846	sense lncRNA or Intron LncRNA	chr2:121646104-121648010	1906	6.25627	11.2093	0.558132	0.0289427	0.442979	DOWN
NONBTAT011851	Intergenic LncRNA	chr2:121844823-121845931	1108	0.873447	1.12024	0.779696	0.558845	1	DOWN
NONBTAT011868	sense lncRNA or Intron LncRNA	chr2:122359997-122361685	694	108.565	11.8294	9.17756	3.32e-11	3.75e-09	UP
NONBTAT011878	Intergenic LncRNA	chr2:122784048-122784459	411	0.47804	0.843441	0.566773	1	1	DOWN
NONBTAT011883	sense lncRNA or Intron LncRNA	chr2:122903124-122903523	399	1.31204	1.3809	0.950134	0.627697	1	DOWN
NONBTAT011903	Intergenic LncRNA	chr2:125294078-125294464	386	23.8689	26.8377	0.889379	0.0196306	0.3517	DOWN
NONBTAT011906	sense lncRNA or Intron LncRNA	chr2:125434926-125438151	1052	13.393	18.5138	0.723406	0.0177151	0.321894	DOWN
NONBTAT011911	sense lncRNA or Intron LncRNA	chr2:125438153-125438714	561	0.732267	1.71243	0.427619	0.558845	1	DOWN
NONBTAT011916	sense lncRNA or Intron LncRNA	chr2:125499120-125501517	637	65.2393	21.3769	3.05186	0.0263244	0.439772	UP
NONBTAT011921	sense lncRNA or Intron LncRNA	chr2:125591658-125592041	383	0.529086	0.343732	1.53924	1	1	UP
NONBTAT011926	sense lncRNA or Intron LncRNA	chr2:125971040-125971456	416	8.20373	4.77851	1.7168	1	1	UP
NONBTAT011953	sense lncRNA or Intron LncRNA	chr2:127560094-127560757	663	7.86537	3.05853	2.57162	1	1	UP
NONBTAT011959	Intergenic LncRNA	chr2:128136775-128137051	276	2.07442	3.33513	0.621991	0.269567	1	DOWN
NONBTAT011961	sense lncRNA or Intron LncRNA	chr2:128304985-128305245	260	5.63561	5.82675	0.967196	0.376385	1	DOWN
NONBTAT011969	sense lncRNA or Intron LncRNA	chr2:128871982-128872701	719	3.97261	2.37499	1.67268	0.712575	1	UP
NONBTAT011979	sense lncRNA or Intron LncRNA	chr2:129525246-129536240	746	3.92878	8.48176	0.463203	0.0202675	0.362264	DOWN
NONBTAT011986	sense lncRNA or Intron LncRNA	chr2:130085433-130086921	1143	2.13661	5.88238	0.363222	0.0833259	0.90759	DOWN
NONBTAT011993	Intergenic LncRNA	chr2:130135406-130137581	1757	4.44088	10.3255	0.430089	0.0161427	0.300442	DOWN
NONBTAT012001	sense lncRNA or Intron LncRNA	chr2:130368026-130368888	616	0.597681	1.30068	0.459514	0.558845	1	DOWN
NONBTAT012010	Intergenic LncRNA	chr2:131338829-131339236	407	3.62474	2.2815	1.58875	0.712575	1	UP
NONBTAT012098	sense lncRNA or Intron LncRNA	chr20:4006615-4007436	821	0.450342	2.23546	0.201454	0.143349	1	DOWN
NONBTAT012100	sense lncRNA or Intron LncRNA	chr20:4359590-4360010	420	0.855573	3.44143	0.24861	0.0641027	0.813807	DOWN
NONBTAT012126	Intergenic LncRNA	chr20:8469690-8470540	750	10.1166	10.3446	0.97796	0.267778	1	DOWN
NONBTAT012132	Intergenic LncRNA	chr20:8644931-8648355	2382	17.5191	16.4946	1.06211	0.161576	1	UP
NONBTAT012150	sense lncRNA or Intron LncRNA	chr20:9927577-9929429	1103	17.061	14.0934	1.21057	0.366365	1	UP
NONBTAT012162	sense lncRNA or Intron LncRNA	chr20:10243405-10244243	442	1e-05	0.24101	4.15e-05	1	1	DOWN
NONBTAT012170	Intergenic LncRNA	chr20:10428792-10429869	1077	0.229955	4.96446	0.0463202	0.0277442	0.46148	DOWN
NONBTAT012191	Intergenic LncRNA	chr20:13389695-13390021	326	1.94158	1.23655	1.57016	0.627697	1	UP
NONBTAT012192	Antisense LncRNA	chr20:13414747-13415156	409	1.61838	2.35307	0.687774	0.363801	1	DOWN
NONBTAT012264	sense lncRNA or Intron LncRNA	chr20:19764782-19840705	633	1.73059	0.10789	16.0403	1	1	UP
NONBTAT012274	sense lncRNA or Intron LncRNA	chr20:20187876-20188601	725	1.70705	0.59038	2.89144	1	1	UP
NONBTAT012277	sense lncRNA or Intron LncRNA	chr20:20323364-20326423	3059	30.9106	6.51166	4.74696	0.018383	0.330894	UP
NONBTAT012304	sense lncRNA or Intron LncRNA	chr20:23272615-23273727	1112	26.7447	15.1258	1.76815	1	1	UP
NONBTAT012338	sense lncRNA or Intron LncRNA	chr20:25587618-25588597	979	1.02394	11.9171	0.0859219	0.000238066	0.0104913	DOWN
NONBTAT012345	Intergenic LncRNA	chr20:25983841-25984416	575	0.182856	4.15347	0.0440249	0.0277442	0.46148	DOWN
NONBTAT012350	sense lncRNA or Intron LncRNA	chr20:26114863-26116355	1492	2.99558	3.18005	0.941991	0.269567	1	DOWN
NONBTAT012356	sense lncRNA or Intron LncRNA	chr20:26282912-26283620	700	0.314542	0.855013	0.36788	1	1	DOWN
NONBTAT012370	sense lncRNA or Intron LncRNA	chr20:28311348-28312435	621	0.76215	9.69421	0.0786191	0.00032513	0.0136235	DOWN
NONBTAT012417	sense lncRNA or Intron LncRNA	chr20:32611337-32611623	286	0.911963	3.78684	0.240824	0.0641027	0.813807	DOWN
NONBTAT012425	Intergenic LncRNA	chr20:32848798-32849597	658	0.171142	1e-05	17114.2	1	1	UP
NONBTAT012434	Intergenic LncRNA	chr20:33747891-33748575	684	6.40199	2.23699	2.86188	0.754891	1	UP
NONBTAT012474	sense lncRNA or Intron LncRNA	chr20:37259619-37260134	515	2.52497	2.59449	0.973205	0.675638	1	DOWN
NONBTAT012485	sense lncRNA or Intron LncRNA	chr20:38070741-38071955	796	10.4511	6.1168	1.70859	0.81229	1	UP
NONBTAT012487	sense lncRNA or Intron LncRNA	chr20:38163892-38164263	371	2.31022	1.57298	1.46869	1	1	UP
NONBTAT012489	sense lncRNA or Intron LncRNA	chr20:38167813-38168213	400	0.336718	0.321429	1.04757	1	1	UP
NONBTAT012504	sense lncRNA or Intron LncRNA	chr20:39272584-39274081	872	1.0696	2.0572	0.51993	0.363801	1	DOWN
NONBTAT012507	sense lncRNA or Intron LncRNA	chr20:39351364-39351575	211	16.3703	11.8165	1.38538	0.700498	1	UP
NONBTAT012533	sense lncRNA or Intron LncRNA	chr20:41562013-41562937	637	11.9469	4.3537	2.74408	0.622119	1	UP
NONBTAT012537	sense lncRNA or Intron LncRNA	chr20:42039595-42040336	741	1.6471	0.504018	3.26794	1	1	UP
NONBTAT012626	sense lncRNA or Intron LncRNA	chr20:62386863-62387470	607	1e-05	0.145986	6.85e-05	1	1	DOWN
NONBTAT012638	Intergenic LncRNA	chr20:63769125-63769701	416	1e-05	0.369473	2.71e-05	1	1	DOWN
NONBTAT012647	Intergenic LncRNA	chr20:64356421-64357681	1260	0.372242	3.97089	0.0937427	0.0641027	0.813807	DOWN
NONBTAT012657	sense lncRNA or Intron LncRNA	chr20:65961651-65966688	1005	0.325968	1.45823	0.223537	0.558845	1	DOWN
NONBTAT012718	Intergenic LncRNA	chr21:2177273-2178013	740	3.64251	2.61408	1.39342	0.712575	1	UP
NONBTAT012758	Antisense LncRNA	chr21:6150482-6151374	892	0.613392	0.970599	0.631973	1	1	DOWN
NONBTAT012763	sense lncRNA or Intron LncRNA	chr21:7045096-7133886	518	2.44326	2.72212	0.897558	0.675638	1	DOWN
NONBTAT012767	Intergenic LncRNA	chr21:7406875-7600859	573	0.304453	0.0746405	4.07892	1	1	UP
NONBTAT012771	Antisense LncRNA	chr21:8050232-8052202	1035	0.306652	0.580632	0.528135	1	1	DOWN
NONBTAT012785	sense lncRNA or Intron LncRNA	chr21:10737118-10776369	832	1.12408	0.711337	1.58024	1	1	UP
NONBTAT012806	Intergenic LncRNA	chr21:14439838-14521353	1282	3.25808	1.15575	2.81902	1	1	UP
NONBTAT012809	Intergenic LncRNA	chr21:14439838-14521353	1531	16.187	10.727	1.509	0.84512	1	UP
NONBTAT012826	sense lncRNA or Intron LncRNA	chr21:17824593-17824931	333	1.29058	0.786077	1.6418	1	1	UP
NONBTAT012871	Antisense LncRNA	chr21:23499495-23499905	410	0.239541	0.107231	2.23388	1	1	UP
NONBTAT012882	sense lncRNA or Intron LncRNA	chr21:25662356-25663077	721	3.2993	2.37961	1.38649	0.712575	1	UP
NONBTAT012930	sense lncRNA or Intron LncRNA	chr21:32042576-32042870	294	16.0036	13.24	1.20873	0.353891	1	UP
NONBTAT012941	sense lncRNA or Intron LncRNA	chr21:33744313-33745010	697	0.446382	0.658272	0.678112	1	1	DOWN
NONBTAT012948	sense lncRNA or Intron LncRNA	chr21:34437195-34437454	259	1e-05	2.59622	3.85e-06	0.143349	1	DOWN
NONBTAT012994	sense lncRNA or Intron LncRNA	chr21:42024211-42024672	461	1.7751	1.38075	1.28561	0.627697	1	UP
NONBTAT013011	Intergenic LncRNA	chr21:43631341-43631880	302	3.27643	1.20463	2.71986	1	1	UP
NONBTAT013049	sense lncRNA or Intron LncRNA	chr21:45695460-45724930	622	0.355184	0.200826	1.76862	1	1	UP
NONBTAT013093	sense lncRNA or Intron LncRNA	chr21:49619142-49619480	338	13.316	28.0383	0.474922	4.96e-05	0.00260389	DOWN
NONBTAT013094	Intergenic LncRNA	chr21:49620368-49620768	400	0.684763	2.04337	0.335115	0.143349	1	DOWN
NONBTAT013097	Intergenic LncRNA	chr21:49744795-49745548	753	4.39587	1.64276	2.67591	1	1	UP
NONBTAT013099	Antisense LncRNA	chr21:49785352-49785785	256	2.03231	4.20485	0.483325	0.152662	1	DOWN
NONBTAT013118	Intergenic LncRNA	chr21:55175032-55176185	1017	14.1855	8.81718	1.60885	1	1	UP
NONBTAT013163	sense lncRNA or Intron LncRNA	chr21:56806108-56807573	1465	1.66863	1.5098	1.1052	0.627697	1	UP
NONBTAT013167	sense lncRNA or Intron LncRNA	chr21:56827430-56827632	202	18.4426	23.6074	0.781221	0.0111729	0.232179	DOWN
NONBTAT013171	Intergenic LncRNA	chr21:57150855-57151476	621	0.291698	1.31024	0.222629	0.558845	1	DOWN
NONBTAT013175	Intergenic LncRNA	chr21:57261424-57261856	432	1.00654	0.3472	2.89902	1	1	UP
NONBTAT013176	Intergenic LncRNA	chr21:57343728-57345151	1423	3.68764	3.04322	1.21176	0.476098	1	UP
NONBTAT013202	Intergenic LncRNA	chr21:61510120-61510485	365	7.09508	9.39874	0.754897	0.139641	1	DOWN
NONBTAT013216	sense lncRNA or Intron LncRNA	chr21:62792203-62792674	471	5.17982	1.40903	3.67616	0.718662	1	UP
NONBTAT013221	sense lncRNA or Intron LncRNA	chr21:62992002-62993117	1028	4.54805	1.85628	2.45009	1	1	UP
NONBTAT013256	sense lncRNA or Intron LncRNA	chr21:67377726-67395997	1954	0.353515	82.9598	0.00426128	3.77e-35	1.03e-32	DOWN
NONBTAT013257	sense lncRNA or Intron LncRNA	chr21:67377726-67395997	391	1.49536	22.5062	0.0664421	1.22e-08	1.08e-06	DOWN
NONBTAT013283	Intergenic LncRNA	chr21:67471764-67472545	781	1.84806	115.425	0.0160109	8.04e-48	2.94e-45	DOWN
NONBTAT013309	sense lncRNA or Intron LncRNA	chr21:67513237-67521947	1217	1.95437	118.233	0.0165298	4.16e-49	1.59e-46	DOWN
NONBTAT013336	sense lncRNA or Intron LncRNA	chr21:67541580-67541995	415	1e-05	18.9308	5.28e-07	6.97e-08	5.63e-06	DOWN
NONBTAT013410	sense lncRNA or Intron LncRNA	chr21:69396177-69409329	535	1e-05	0.632351	1.58e-05	1	1	DOWN
NONBTAT013412	Intergenic LncRNA	chr21:69649299-69650264	821	1.49381	0.457362	3.26614	1	1	UP
NONBTAT013466	Intergenic LncRNA	chr22:2763805-2764614	809	0.110831	1e-05	11083.1	1	1	UP
NONBTAT013467	sense lncRNA or Intron LncRNA	chr22:2768735-2773470	342	2.25457	1.39272	1.61883	1	1	UP
NONBTAT013477	sense lncRNA or Intron LncRNA	chr22:4699349-4701169	1820	2.03836	10.2034	0.199773	0.001741	0.0527667	DOWN
NONBTAT013490	Intergenic LncRNA	chr22:6730451-6730806	355	21.1128	10.6743	1.97791	0.856934	1	UP
NONBTAT013502	sense lncRNA or Intron LncRNA	chr22:7720320-7785411	593	0.517341	1.97778	0.261577	0.558845	1	DOWN
NONBTAT013513	sense lncRNA or Intron LncRNA	chr22:8121745-8122746	1001	3.20815	2.42716	1.32177	0.712575	1	UP
NONBTAT013515	sense lncRNA or Intron LncRNA	chr22:8161886-8162408	364	0.883711	4.93346	0.179126	0.0277442	0.46148	DOWN
NONBTAT013527	Intergenic LncRNA	chr22:9698717-9699250	533	1.51348	0.42982	3.52119	1	1	UP
NONBTAT013530	Intergenic LncRNA	chr22:9710003-9710933	930	5.28034	2.08834	2.52849	1	1	UP
NONBTAT013537	Intergenic LncRNA	chr22:9921077-9925071	743	0.0817504	0.387145	0.211162	1	1	DOWN
NONBTAT013544	sense lncRNA or Intron LncRNA	chr22:10433853-10434142	289	22.3883	4.74554	4.71776	0.0481818	0.660926	UP
NONBTAT013545	sense lncRNA or Intron LncRNA	chr22:10445353-10445801	448	2.94762	3.45552	0.853018	0.269567	1	DOWN
NONBTAT013553	Intergenic LncRNA	chr22:11307904-11308527	359	1e-05	4.60505	2.17e-06	0.0277442	0.46148	DOWN
NONBTAT013564	sense lncRNA or Intron LncRNA	chr22:12519355-12520302	729	2.28632	0.14992	15.2503	1	1	UP
NONBTAT013580	sense lncRNA or Intron LncRNA	chr22:13359548-13362981	624	0.101926	0.389603	0.261615	1	1	DOWN
NONBTAT013593	Intergenic LncRNA	chr22:15167287-15167775	488	2.0601	1.37457	1.49872	1	1	UP
NONBTAT013599	Intergenic LncRNA	chr22:15178142-15179400	377	2.65857	2.7318	0.973193	0.675638	1	DOWN
NONBTAT013631	sense lncRNA or Intron LncRNA	chr22:17191055-17192560	1009	2.78393	2.86212	0.972681	0.675638	1	DOWN
NONBTAT013658	Intergenic LncRNA	chr22:21266808-21294850	640	2.04695	1.7296	1.18348	1	1	UP
NONBTAT013700	sense lncRNA or Intron LncRNA	chr22:27534831-27535998	1167	0.131862	3.89269	0.0338743	0.0641027	0.813807	DOWN
NONBTAT013709	Intergenic LncRNA	chr22:28772112-28773388	1276	10.9978	10.9267	1.00651	0.267778	1	UP
NONBTAT013717	sense lncRNA or Intron LncRNA	chr22:29340831-29341310	479	0.280438	1.00038	0.280331	0.558845	1	DOWN
NONBTAT013720	Intergenic LncRNA	chr22:29393041-29395796	1550	2.42074	4.39841	0.550367	0.152662	1	DOWN
NONBTAT013746	sense lncRNA or Intron LncRNA	chr22:30572015-30572729	714	1.47255	0.986099	1.49331	1	1	UP
NONBTAT013747	sense lncRNA or Intron LncRNA	chr22:30658036-30658670	634	2.08335	2.15778	0.965506	0.675638	1	DOWN
NONBTAT013767	sense lncRNA or Intron LncRNA	chr22:31733025-31735113	2088	25.0197	1.51363	16.5296	0.000595217	0.022264	UP
NONBTAT013784	sense lncRNA or Intron LncRNA	chr22:32608152-32608665	436	37.4603	20.7041	1.80932	0.893519	1	UP
NONBTAT013786	sense lncRNA or Intron LncRNA	chr22:32619868-32620178	310	0.991721	1e-05	99172.1	1	1	UP
NONBTAT013807	Antisense LncRNA	chr22:34577425-34579009	921	3.48429	1.50868	2.3095	1	1	UP
NONBTAT013827	sense lncRNA or Intron LncRNA	chr22:36101224-36101754	530	0.494452	0.93634	0.528069	1	1	DOWN
NONBTAT013844	sense lncRNA or Intron LncRNA	chr22:36959404-36960019	615	1.45154	1.01466	1.43057	0.627697	1	UP
NONBTAT013855	sense lncRNA or Intron LncRNA	chr22:37439923-37440555	422	0.732066	4.68334	0.156313	0.0277442	0.46148	DOWN
NONBTAT013858	sense lncRNA or Intron LncRNA	chr22:37443823-37444212	389	0.782891	3.65454	0.214224	0.0641027	0.813807	DOWN
NONBTAT013859	sense lncRNA or Intron LncRNA	chr22:37556729-37557606	877	1.29128	0.729237	1.77073	1	1	UP
NONBTAT013902	sense lncRNA or Intron LncRNA	chr22:43550702-43552902	1909	4.81469	2.38676	2.01725	1	1	UP
NONBTAT013923	sense lncRNA or Intron LncRNA	chr22:44165265-44165582	317	1.33502	2.13016	0.626723	0.363801	1	DOWN
NONBTAT013929	Intergenic LncRNA	chr22:44394986-44396957	1971	22.3657	10.5154	2.12695	0.722713	1	UP
NONBTAT013931	sense lncRNA or Intron LncRNA	chr22:44427973-44428878	905	1.27847	1.33784	0.955622	0.627697	1	DOWN
NONBTAT013969	sense lncRNA or Intron LncRNA	chr22:48273205-48273796	591	0.224411	0.30442	0.737176	1	1	DOWN
NONBTAT013973	sense lncRNA or Intron LncRNA	chr22:48552555-48553799	883	0.537315	0.399247	1.34582	1	1	UP
NONBTAT013975	Intergenic LncRNA	chr22:48608530-48608912	382	0.465153	1.10155	0.422271	0.558845	1	DOWN
NONBTAT013981	sense lncRNA or Intron LncRNA	chr22:48732453-48732780	327	5.21729	11.3279	0.46057	0.0125466	0.244181	DOWN
NONBTAT013988	Intergenic LncRNA	chr22:49201202-49201753	551	0.44252	0.858924	0.515203	1	1	DOWN
NONBTAT013991	Intergenic LncRNA	chr22:49722964-49723440	323	0.580941	0.607504	0.956275	1	1	DOWN
NONBTAT013992	sense lncRNA or Intron LncRNA	chr22:49934083-49934458	375	1.04119	0.473364	2.19955	1	1	UP
NONBTAT013998	sense lncRNA or Intron LncRNA	chr22:50789727-50813778	2186	4.12133	3.8706	1.06478	0.732891	1	UP
NONBTAT014002	sense lncRNA or Intron LncRNA	chr22:50823042-50823804	762	1.56685	1.80505	0.868037	0.627697	1	DOWN
NONBTAT014006	sense lncRNA or Intron LncRNA	chr22:50830327-50907341	279	2.11168	1.9599	1.07744	1	1	UP
NONBTAT014029	Intergenic LncRNA	chr22:51729239-51731528	2289	86.1947	8.40684	10.2529	1.67e-09	1.62e-07	UP
NONBTAT014039	sense lncRNA or Intron LncRNA	chr22:52463121-52463357	236	63.0186	6.52974	9.65101	4.03e-07	2.95e-05	UP
NONBTAT014045	sense lncRNA or Intron LncRNA	chr22:52700567-52711791	544	0.18837	0.309637	0.608358	1	1	DOWN
NONBTAT014047	sense lncRNA or Intron LncRNA	chr22:52700567-52711791	972	3.6257	5.29944	0.684167	0.186634	1	DOWN
NONBTAT014063	Intergenic LncRNA	chr22:53487207-53487804	450	11.6038	1e-05	1160380	0.0399902	0.569972	UP
NONBTAT014104	Intergenic LncRNA	chr22:56744288-56744513	225	3.16292	1e-05	316292	0.658359	1	UP
NONBTAT014135	sense lncRNA or Intron LncRNA	chr22:58261123-58261493	370	1e-05	0.667008	1.5e-05	1	1	DOWN
NONBTAT014146	Intergenic LncRNA	chr22:59735603-59736391	788	1.20337	0.485291	2.47969	1	1	UP
NONBTAT014147	Intergenic LncRNA	chr22:59741414-59742078	664	7.43856	1.61607	4.60287	0.342805	1	UP
NONBTAT014164	Intergenic LncRNA	chr22:61368935-61370294	998	0.147518	1e-05	14751.8	1	1	UP
NONBTAT014181	Intergenic LncRNA	chr23:3086788-3088011	921	8.75631	4.98871	1.75523	1	1	UP
NONBTAT014229	sense lncRNA or Intron LncRNA	chr23:7855015-7855341	326	0.582305	2.20131	0.264527	0.143349	1	DOWN
NONBTAT014250	sense lncRNA or Intron LncRNA	chr23:9756482-9756769	287	0.780966	1.76672	0.442043	0.558845	1	DOWN
NONBTAT014257	sense lncRNA or Intron LncRNA	chr23:10395670-10436825	530	1.76011	0.573143	3.07098	1	1	UP
NONBTAT014267	sense lncRNA or Intron LncRNA	chr23:11745411-11745835	424	3.97349	3.91677	1.01448	0.476098	1	UP
NONBTAT014276	Intergenic LncRNA	chr23:12357524-12358043	519	1.6948	2.64641	0.640415	0.363801	1	DOWN
NONBTAT014278	Intergenic LncRNA	chr23:12403874-12404331	457	2.07482	1.46491	1.41635	1	1	UP
NONBTAT014297	sense lncRNA or Intron LncRNA	chr23:15030959-15031906	947	0.841469	2.51657	0.334371	0.143349	1	DOWN
NONBTAT014326	sense lncRNA or Intron LncRNA	chr23:17651136-17651612	476	1e-05	0.350597	2.85e-05	1	1	DOWN
NONBTAT014330	sense lncRNA or Intron LncRNA	chr23:17751357-17751850	493	1.06737	1.80776	0.590438	0.627697	1	DOWN
NONBTAT014362	sense lncRNA or Intron LncRNA	chr23:19665194-19665668	474	1.47429	0.373964	3.94233	1	1	UP
NONBTAT014367	sense lncRNA or Intron LncRNA	chr23:19884640-19885771	1131	0.323182	1.16113	0.278334	0.558845	1	DOWN
NONBTAT014369	sense lncRNA or Intron LncRNA	chr23:20050614-20052405	809	0.22755	0.0259684	8.76257	1	1	UP
NONBTAT014375	sense lncRNA or Intron LncRNA	chr23:20670576-20671087	511	1.97924	1.82183	1.0864	0.627697	1	UP
NONBTAT014394	sense lncRNA or Intron LncRNA	chr23:24300236-24312804	884	92.3684	44.2091	2.08935	0.332402	1	UP
NONBTAT014407	Intergenic LncRNA	chr23:24981431-24982348	917	1.07854	1.25236	0.861206	0.627697	1	DOWN
NONBTAT014463	Intergenic LncRNA	chr23:28437428-28447292	529	6.70084	0.399513	16.7725	0.272163	1	UP
NONBTAT014471	Intergenic LncRNA	chr23:29833646-29834146	500	0.53926	1.07134	0.503351	0.558845	1	DOWN
NONBTAT014476	Antisense LncRNA	chr23:29921855-29926651	564	0.0879367	0.304805	0.288502	1	1	DOWN
NONBTAT014497	Intergenic LncRNA	chr23:30303817-30304157	340	0.800762	0.493632	1.62218	1	1	UP
NONBTAT014509	Intergenic LncRNA	chr23:31270513-31271237	724	0.128151	0.444513	0.288295	1	1	DOWN
NONBTAT014511	sense lncRNA or Intron LncRNA	chr23:31390565-31392201	685	0.240863	1e-05	24086.3	1	1	UP
NONBTAT014535	sense lncRNA or Intron LncRNA	chr23:32137541-32183361	561	1e-05	0.154723	6.46e-05	1	1	DOWN
NONBTAT014548	sense lncRNA or Intron LncRNA	chr23:32520788-32521483	664	1.4639	0.0738049	19.8347	1	1	UP
NONBTAT014555	sense lncRNA or Intron LncRNA	chr23:32763793-32764187	394	5.25829	3.61479	1.45466	1	1	UP
NONBTAT014558	Intergenic LncRNA	chr23:32950069-32950296	227	7.27417	1e-05	727417	0.168415	1	UP
NONBTAT014590	Intergenic LncRNA	chr23:35375677-35380363	1261	1e-05	0.054553	0.000183308	1	1	DOWN
NONBTAT014606	sense lncRNA or Intron LncRNA	chr23:36716565-36718554	345	1.1529	0.976115	1.18111	1	1	UP
NONBTAT014615	sense lncRNA or Intron LncRNA	chr23:37871734-37872528	794	0.193111	0.985724	0.195908	1	1	DOWN
NONBTAT014623	sense lncRNA or Intron LncRNA	chr23:39165770-39166093	323	26.3432	12.8963	2.04269	0.626545	1	UP
NONBTAT014629	Intergenic LncRNA	chr23:39609868-39611859	1985	30.5077	13.5756	2.24725	0.536563	1	UP
NONBTAT014632	Intergenic LncRNA	chr23:39642698-39643510	610	29.6306	2.58448	11.4648	0.000471968	0.018278	UP
NONBTAT014634	Intergenic LncRNA	chr23:39834280-39835773	1493	68.2504	24.4227	2.79455	0.0422448	0.593284	UP
NONBTAT014641	sense lncRNA or Intron LncRNA	chr23:40201256-40201724	468	6.06748	1.3485	4.49943	0.500543	1	UP
NONBTAT014643	sense lncRNA or Intron LncRNA	chr23:40221860-40222778	918	4.41162	0.649402	6.79336	0.424838	1	UP
NONBTAT014667	Antisense LncRNA	chr23:42567274-42570423	3149	0.670132	0.47117	1.42227	1	1	UP
NONBTAT014708	sense lncRNA or Intron LncRNA	chr23:45287749-45303615	1017	1.34319	2.14656	0.625741	0.363801	1	DOWN
NONBTAT014719	sense lncRNA or Intron LncRNA	chr23:47017146-47017402	256	1.19436	0.51003	2.34174	1	1	UP
NONBTAT014727	sense lncRNA or Intron LncRNA	chr23:47645996-47646530	534	1.70619	0.72436	2.35544	1	1	UP
NONBTAT014742	sense lncRNA or Intron LncRNA	chr23:48177254-48179099	1019	0.541075	0.138112	3.91765	1	1	UP
NONBTAT014752	Intergenic LncRNA	chr23:49423494-49424207	713	1.37963	1.8124	0.761217	0.627697	1	DOWN
NONBTAT014755	sense lncRNA or Intron LncRNA	chr23:49952002-49952311	309	1.30214	2.79586	0.465739	0.363801	1	DOWN
NONBTAT014756	sense lncRNA or Intron LncRNA	chr23:49952329-49952685	356	1.70578	0.779608	2.188	1	1	UP
NONBTAT014779	Intergenic LncRNA	chr23:50828697-50829122	425	0.504073	1e-05	50407.3	1	1	UP
NONBTAT014805	Intergenic LncRNA	chr24:679225-679767	542	2.23571	3.8496	0.580764	0.269567	1	DOWN
NONBTAT014808	Antisense LncRNA	chr24:794252-795055	803	0.18131	0.226517	0.800426	1	1	DOWN
NONBTAT014819	Antisense LncRNA	chr24:2497149-2513222	586	0.843886	1e-05	84388.6	1	1	UP
NONBTAT014822	sense lncRNA or Intron LncRNA	chr24:2603388-2617479	638	0.426138	0.505056	0.843744	1	1	DOWN
NONBTAT014837	Intergenic LncRNA	chr24:3764009-3764282	273	4.97918	1.63981	3.03644	1	1	UP
NONBTAT014841	sense lncRNA or Intron LncRNA	chr24:4166281-4166728	447	1.1085	1.42229	0.779377	0.627697	1	DOWN
NONBTAT014863	sense lncRNA or Intron LncRNA	chr24:7667256-7698592	892	0.140477	0.804311	0.174655	1	1	DOWN
NONBTAT014909	sense lncRNA or Intron LncRNA	chr24:21429867-21430978	1111	8.55429	7.7427	1.10482	0.451659	1	UP
NONBTAT014911	Intergenic LncRNA	chr24:21685703-21686195	492	2.60167	4.21966	0.616559	0.152662	1	DOWN
NONBTAT014919	sense lncRNA or Intron LncRNA	chr24:22029509-22030007	498	5.19306	0.30339	17.1168	0.434771	1	UP
NONBTAT014932	sense lncRNA or Intron LncRNA	chr24:22672572-22767113	558	6.06509	2.32763	2.60569	0.754891	1	UP
NONBTAT014954	sense lncRNA or Intron LncRNA	chr24:25449784-25451094	425	1.12077	0.744069	1.50627	1	1	UP
NONBTAT015001	sense lncRNA or Intron LncRNA	chr24:31084164-31084899	735	2.30157	2.43647	0.944633	0.675638	1	DOWN
NONBTAT015019	sense lncRNA or Intron LncRNA	chr24:33670344-33670644	300	1e-05	3.26493	3.06e-06	0.0641027	0.813807	DOWN
NONBTAT015033	Intergenic LncRNA	chr24:34810191-34810655	464	12.5149	15.6921	0.797529	0.0523251	0.699004	DOWN
NONBTAT015035	Antisense LncRNA	chr24:34838527-34841924	1080	42.1354	4.71218	8.94181	6.43e-05	0.00322409	UP
NONBTAT015076	sense lncRNA or Intron LncRNA	chr24:37475088-37475906	807	3.95492	2.12801	1.85851	0.712575	1	UP
NONBTAT015084	Intergenic LncRNA	chr24:37832930-37833223	293	506.697	3.34081	151.669	8.96e-94	6.87e-91	UP
NONBTAT015114	sense lncRNA or Intron LncRNA	chr24:41953642-41953874	232	11.7315	10.7903	1.08723	0.28429	1	UP
NONBTAT015115	sense lncRNA or Intron LncRNA	chr24:41958230-41958619	389	7.95971	1.61556	4.9269	0.342805	1	UP
NONBTAT015138	Antisense LncRNA	chr24:43320127-43321568	1436	0.611351	0.569836	1.07285	1	1	UP
NONBTAT015147	sense lncRNA or Intron LncRNA	chr24:43708379-43708942	563	0.824181	1.31832	0.625175	0.558845	1	DOWN
NONBTAT015172	Intergenic LncRNA	chr24:46298122-46299082	676	14.3367	3.22719	4.44247	0.23305	1	UP
NONBTAT015175	sense lncRNA or Intron LncRNA	chr24:46323365-46324150	552	0.771792	1.77248	0.435431	0.558845	1	DOWN
NONBTAT015180	sense lncRNA or Intron LncRNA	chr24:46410475-46410984	509	2.59206	2.14442	1.20875	0.675638	1	UP
NONBTAT015243	Antisense LncRNA	chr24:50929207-50930406	1199	5.05247	2.13237	2.36942	1	1	UP
NONBTAT015252	Intergenic LncRNA	chr24:51049003-51050928	1346	16.5392	10.3348	1.60034	0.84512	1	UP
NONBTAT015270	Intergenic LncRNA	chr24:55051392-55052000	608	0.996915	1.94504	0.512542	0.558845	1	DOWN
NONBTAT015273	sense lncRNA or Intron LncRNA	chr24:55055357-55056196	584	1.97484	8.11495	0.243358	0.00298867	0.083335	DOWN
NONBTAT015287	sense lncRNA or Intron LncRNA	chr24:55377180-55377585	405	0.241107	3.65332	0.0659967	0.0641027	0.813807	DOWN
NONBTAT015315	Intergenic LncRNA	chr24:58057729-58058126	385	4.45825	3.70086	1.20465	0.732891	1	UP
NONBTAT015348	sense lncRNA or Intron LncRNA	chr24:61446801-61447817	673	4.75827	3.12875	1.52082	0.732891	1	UP
NONBTAT015361	Intergenic LncRNA	chr24:62115478-62116462	434	5.97551	11.5162	0.518879	0.0125466	0.244181	DOWN
NONBTAT015364	sense lncRNA or Intron LncRNA	chr24:62174606-62175009	403	1.43554	0.660179	2.17447	1	1	UP
NONBTAT015378	sense lncRNA or Intron LncRNA	chr25:225533-257546	642	14.8981	12.5621	1.18596	0.327784	1	UP
NONBTAT015415	sense lncRNA or Intron LncRNA	chr25:2584641-2585004	363	3.47626	1.73265	2.00633	1	1	UP
NONBTAT015434	Intergenic LncRNA	chr25:3837072-3837540	468	0.728847	0.736343	0.98982	1	1	DOWN
NONBTAT015456	sense lncRNA or Intron LncRNA	chr25:6558517-6559017	500	2.91239	2.42537	1.2008	0.675638	1	UP
NONBTAT015474	sense lncRNA or Intron LncRNA	chr25:7947150-7950708	2532	30.4308	27.5164	1.10592	0.104226	1	UP
NONBTAT015508	sense lncRNA or Intron LncRNA	chr25:12964161-12964785	490	2.34517	1.60785	1.45858	1	1	UP
NONBTAT015517	Antisense LncRNA	chr25:13354768-13361190	661	0.545104	1e-05	54510.4	1	1	UP
NONBTAT015527	sense lncRNA or Intron LncRNA	chr25:13806528-13806730	202	55.3456	34.3583	1.61084	0.744706	1	UP
NONBTAT015530	sense lncRNA or Intron LncRNA	chr25:14137575-14138399	824	7.10435	3.7147	1.9125	1	1	UP
NONBTAT015562	Intergenic LncRNA	chr25:18739737-18740744	1007	1.13144	1.04534	1.08237	0.627697	1	UP
NONBTAT015573	Intergenic LncRNA	chr25:19981665-19982281	419	2.23841	2.06675	1.08306	0.675638	1	UP
NONBTAT015596	sense lncRNA or Intron LncRNA	chr25:22467313-22468486	1173	11.4799	11.5206	0.996467	0.204765	1	DOWN
NONBTAT015600	sense lncRNA or Intron LncRNA	chr25:22673711-22674107	396	3.02094	2.2847	1.32225	0.712575	1	UP
NONBTAT015652	sense lncRNA or Intron LncRNA	chr25:27895583-27895945	362	0.33027	0.312554	1.05668	1	1	UP
NONBTAT015654	sense lncRNA or Intron LncRNA	chr25:27944044-27944344	300	1.36084	0.642004	2.11968	1	1	UP
NONBTAT015671	Intergenic LncRNA	chr25:28507374-28507684	310	4.49761	3.89519	1.15466	0.732891	1	UP
NONBTAT015687	Intergenic LncRNA	chr25:30544488-30546161	815	1e-05	0.46227	2.16e-05	1	1	DOWN
NONBTAT015719	Antisense LncRNA	chr25:32374259-32471811	2248	0.028	0.120927	0.231545	1	1	DOWN
NONBTAT015732	sense lncRNA or Intron LncRNA	chr25:33106337-33118759	702	0.100722	0.0603308	1.6695	1	1	UP
NONBTAT015788	sense lncRNA or Intron LncRNA	chr25:36938844-36939862	1018	1.69693	1.7925	0.946683	0.627697	1	DOWN
NONBTAT015798	Intergenic LncRNA	chr25:37380965-37382370	952	6.32285	3.44217	1.83688	1	1	UP
NONBTAT015828	Antisense LncRNA	chr25:39126687-39127511	677	0.63937	0.584008	1.0948	1	1	UP
NONBTAT015830	sense lncRNA or Intron LncRNA	chr25:39345096-39345415	319	5.8044	3.63697	1.59594	1	1	UP
NONBTAT015836	sense lncRNA or Intron LncRNA	chr25:39755192-39763321	838	3.97277	4.72154	0.841414	0.30315	1	DOWN
NONBTAT015859	sense lncRNA or Intron LncRNA	chr26:662893-663268	375	34.1923	1.89035	18.0878	1.89e-05	0.00109056	UP
NONBTAT015886	sense lncRNA or Intron LncRNA	chr26:6901771-6902802	1031	18.6353	11.1415	1.6726	0.85305	1	UP
NONBTAT015926	Intergenic LncRNA	chr26:9403045-9403794	506	0.990026	1e-05	99002.6	1	1	UP
NONBTAT015927	Intergenic LncRNA	chr26:9405121-9409450	2373	1.06995	0.592759	1.80503	1	1	UP
NONBTAT015936	Intergenic LncRNA	chr26:9600084-9601590	801	7.22071	8.55341	0.844191	0.208017	1	DOWN
NONBTAT015941	Intergenic LncRNA	chr26:9931311-9932010	699	0.826237	0.49524	1.66836	1	1	UP
NONBTAT015957	sense lncRNA or Intron LncRNA	chr26:11138690-11140926	1105	0.095625	1.68347	0.0568023	0.558845	1	DOWN
NONBTAT015964	Intergenic LncRNA	chr26:11812675-11813475	800	0.0900348	0.0307948	2.9237	1	1	UP
NONBTAT015970	sense lncRNA or Intron LncRNA	chr26:12552852-12553188	336	5.25074	2.12288	2.4734	1	1	UP
NONBTAT015974	Intergenic LncRNA	chr26:12933004-12933625	621	13.6644	2.89641	4.7177	0.132289	1	UP
NONBTAT015980	sense lncRNA or Intron LncRNA	chr26:13134584-13136219	1022	0.45725	0.396957	1.15189	1	1	UP
NONBTAT016000	sense lncRNA or Intron LncRNA	chr26:13861322-13862009	687	0.372955	0.67384	0.553477	1	1	DOWN
NONBTAT016036	sense lncRNA or Intron LncRNA	chr26:16772924-16773161	237	14.9799	1e-05	1497990	0.00891607	0.195338	UP
NONBTAT016040	sense lncRNA or Intron LncRNA	chr26:16841060-16842555	1274	1.54324	0.167368	9.22064	1	1	UP
NONBTAT016060	sense lncRNA or Intron LncRNA	chr26:18098067-18099958	1891	7.3086	4.40557	1.65895	1	1	UP
NONBTAT016078	sense lncRNA or Intron LncRNA	chr26:20465612-20476361	443	2.93552	4.19463	0.699828	0.152662	1	DOWN
NONBTAT016094	Intergenic LncRNA	chr26:21300720-21301332	547	6.83973	2.6698	2.56189	0.754891	1	UP
NONBTAT016101	sense lncRNA or Intron LncRNA	chr26:21671112-21671848	604	13.6616	24.4362	0.559072	0.000669998	0.0246997	DOWN
NONBTAT016111	sense lncRNA or Intron LncRNA	chr26:22385928-22412067	371	1.04507	7.32594	0.142653	0.0067473	0.154905	DOWN
NONBTAT016112	sense lncRNA or Intron LncRNA	chr26:22412682-22413105	423	4.16754	8.17745	0.509638	0.048558	0.660183	DOWN
NONBTAT016131	sense lncRNA or Intron LncRNA	chr26:23524037-23524481	444	0.324493	0.694584	0.467176	1	1	DOWN
NONBTAT016141	sense lncRNA or Intron LncRNA	chr26:23948170-23948520	350	1e-05	0.474907	2.11e-05	1	1	DOWN
NONBTAT016152	sense lncRNA or Intron LncRNA	chr26:24403852-24404654	504	28.2473	20.5109	1.37718	0.464371	1	UP
NONBTAT016153	sense lncRNA or Intron LncRNA	chr26:24406642-24407138	496	5.78672	18.9763	0.304945	8.41e-05	0.00405373	DOWN
NONBTAT016175	sense lncRNA or Intron LncRNA	chr26:29035905-29036179	274	1.14259	3.58867	0.318388	0.201113	1	DOWN
NONBTAT016185	sense lncRNA or Intron LncRNA	chr26:30971888-30972602	513	4.46152	11.2582	0.396291	0.00517078	0.124293	DOWN
NONBTAT016190	Intergenic LncRNA	chr26:31139569-31142739	450	19.0592	6.21105	3.0686	0.318939	1	UP
NONBTAT016205	Intergenic LncRNA	chr26:32179637-32179935	298	1.32222	1.08604	1.21747	0.627697	1	UP
NONBTAT016256	Intergenic LncRNA	chr26:35613027-35613418	249	1e-05	4.76014	2.1e-06	0.0277442	0.46148	DOWN
NONBTAT016279	Intergenic LncRNA	chr26:38613765-38616915	3150	5.87594	5.18873	1.13244	0.376385	1	UP
NONBTAT016290	sense lncRNA or Intron LncRNA	chr26:39290147-39290600	453	9.37752	3.1261	2.99975	0.59332	1	UP
NONBTAT016293	sense lncRNA or Intron LncRNA	chr26:39585018-39615402	388	2.22123	1.04765	2.1202	1	1	UP
NONBTAT016302	Intergenic LncRNA	chr26:40036696-40037876	1180	1.19609	0.450837	2.65304	1	1	UP
NONBTAT016303	sense lncRNA or Intron LncRNA	chr26:40039096-40040258	918	5.27349	3.94164	1.33789	1	1	UP
NONBTAT016307	sense lncRNA or Intron LncRNA	chr26:40292972-40293280	308	7.14733	2.58658	2.76324	0.756205	1	UP
NONBTAT016318	Intergenic LncRNA	chr26:42038162-42038491	329	8.18259	2.28604	3.57937	0.553771	1	UP
NONBTAT016336	sense lncRNA or Intron LncRNA	chr26:42634103-42634620	517	8.41742	11.5964	0.725865	0.0683863	0.765527	DOWN
NONBTAT016355	sense lncRNA or Intron LncRNA	chr26:44688021-44715533	1380	0.976326	1.59381	0.612574	0.558845	1	DOWN
NONBTAT016359	sense lncRNA or Intron LncRNA	chr26:44886487-44887613	962	4.3116	1.89124	2.27977	1	1	UP
NONBTAT016401	sense lncRNA or Intron LncRNA	chr27:218807-219504	697	1e-05	1.06296	9.41e-06	0.558845	1	DOWN
NONBTAT016437	sense lncRNA or Intron LncRNA	chr27:6753499-6753787	288	3.64757	1.74633	2.08871	1	1	UP
NONBTAT016498	sense lncRNA or Intron LncRNA	chr27:14796531-14796812	281	31.1422	1.64584	18.9218	5.07e-05	0.00264649	UP
NONBTAT016501	Antisense LncRNA	chr27:14845602-14851849	692	3.92299	0.0992413	39.5298	0.658359	1	UP
NONBTAT016504	sense lncRNA or Intron LncRNA	chr27:14875276-14876033	757	1e-05	1.76887	5.65e-06	0.558845	1	DOWN
NONBTAT016510	Antisense LncRNA	chr27:15021535-15021832	297	2.41823	1e-05	241823	1	1	UP
NONBTAT016532	sense lncRNA or Intron LncRNA	chr27:18252307-18252803	377	381.347	194.009	1.96561	0.152941	1	UP
NONBTAT016548	Intergenic LncRNA	chr27:18700939-18701275	336	3.90069	3.9253	0.99373	0.476098	1	DOWN
NONBTAT016554	sense lncRNA or Intron LncRNA	chr27:18782890-18784633	805	10.3931	2.36566	4.39332	0.280426	1	UP
NONBTAT016566	Intergenic LncRNA	chr27:19016872-19018464	1251	0.10143	0.427164	0.23745	1	1	DOWN
NONBTAT016574	sense lncRNA or Intron LncRNA	chr27:19167321-19244740	1083	6.12924	2.27068	2.6993	0.754891	1	UP
NONBTAT016576	sense lncRNA or Intron LncRNA	chr27:19167321-19244740	317	2.63157	1.72928	1.52177	1	1	UP
NONBTAT016604	sense lncRNA or Intron LncRNA	chr27:22986120-22986649	529	1.35928	2.50959	0.541634	0.363801	1	DOWN
NONBTAT016609	sense lncRNA or Intron LncRNA	chr27:23980804-23981265	307	1e-05	0.749894	1.33e-05	1	1	DOWN
NONBTAT016630	Antisense LncRNA	chr27:25433154-25433374	220	26.8876	2.36985	11.3457	0.00187777	0.0560261	UP
NONBTAT016713	sense lncRNA or Intron LncRNA	chr27:33629271-33629737	445	1.19092	1.39821	0.851746	0.627697	1	DOWN
NONBTAT016715	sense lncRNA or Intron LncRNA	chr27:33660413-33661024	611	1.57461	2.75518	0.571509	0.363801	1	DOWN
NONBTAT016721	sense lncRNA or Intron LncRNA	chr27:34693577-34693931	354	4.07048	1e-05	407048	0.424838	1	UP
NONBTAT016733	sense lncRNA or Intron LncRNA	chr27:36118976-36119855	531	0.787007	0.55526	1.41737	1	1	UP
NONBTAT016759	Intergenic LncRNA	chr27:37232151-37232814	418	1.21016	1.33849	0.904123	0.627697	1	DOWN
NONBTAT016812	sense lncRNA or Intron LncRNA	chr27:41351766-41352066	300	7.43445	1e-05	743445	0.168415	1	UP
NONBTAT016816	sense lncRNA or Intron LncRNA	chr27:41773911-41774709	798	4.19658	0.545809	7.68873	0.424838	1	UP
NONBTAT016820	sense lncRNA or Intron LncRNA	chr27:41774743-41776293	964	4.63616	0.261878	17.7035	0.424838	1	UP
NONBTAT016826	sense lncRNA or Intron LncRNA	chr27:41939647-41940106	459	0.499447	0.304833	1.63843	1	1	UP
NONBTAT016859	Intergenic LncRNA	chr28:563948-564863	915	1.34966	0.606179	2.2265	1	1	UP
NONBTAT016878	sense lncRNA or Intron LncRNA	chr28:3349865-3350453	588	1.16399	1.63714	0.71099	0.627697	1	DOWN
NONBTAT016879	Antisense LncRNA	chr28:3353717-3354467	750	0.407242	1e-05	40724.2	1	1	UP
NONBTAT016881	Intergenic LncRNA	chr28:3361560-3362866	937	3.34012	2.03319	1.6428	0.712575	1	UP
NONBTAT016885	Intergenic LncRNA	chr28:3601634-3602398	764	0.66456	0.395658	1.67963	1	1	UP
NONBTAT016892	sense lncRNA or Intron LncRNA	chr28:4912209-4912994	785	0.256469	1.02425	0.250397	0.558845	1	DOWN
NONBTAT016901	sense lncRNA or Intron LncRNA	chr28:7249069-7249833	502	1e-05	0.177073	5.65e-05	1	1	DOWN
NONBTAT016903	Intergenic LncRNA	chr28:7290028-7309328	801	2.5425	1.98036	1.28386	1	1	UP
NONBTAT016904	Intergenic LncRNA	chr28:7440993-7441478	485	0.529789	0.173812	3.04806	1	1	UP
NONBTAT016912	sense lncRNA or Intron LncRNA	chr28:7978122-7978770	648	0.887454	0.855675	1.03714	1	1	UP
NONBTAT016926	Intergenic LncRNA	chr28:8945253-8946019	766	0.38355	1e-05	38355	1	1	UP
NONBTAT016928	sense lncRNA or Intron LncRNA	chr28:8949601-9010847	1431	1.14322	1.0442	1.09483	0.627697	1	UP
NONBTAT016935	Intergenic LncRNA	chr28:9451122-9452270	1148	755.949	48.9528	15.4424	1.18e-93	8.26e-91	UP
NONBTAT016959	sense lncRNA or Intron LncRNA	chr28:13166107-13166586	479	0.352229	0.393768	0.894509	1	1	DOWN
NONBTAT016962	sense lncRNA or Intron LncRNA	chr28:13247021-13248836	905	1.23355	1.41796	0.869947	0.627697	1	DOWN
NONBTAT016992	sense lncRNA or Intron LncRNA	chr28:15578520-15579167	647	11.0428	5.79134	1.90678	1	1	UP
NONBTAT016995	sense lncRNA or Intron LncRNA	chr28:15837915-15839585	471	3.3766	2.46062	1.37226	0.712575	1	UP
NONBTAT016996	sense lncRNA or Intron LncRNA	chr28:15837915-15839585	1258	1.01177	1.16772	0.866449	0.627697	1	DOWN
NONBTAT016999	sense lncRNA or Intron LncRNA	chr28:15848287-15848676	389	6.60888	7.19111	0.919035	0.190266	1	DOWN
NONBTAT017020	sense lncRNA or Intron LncRNA	chr28:17711334-17711941	607	0.905972	1.48268	0.611037	0.558845	1	DOWN
NONBTAT017045	sense lncRNA or Intron LncRNA	chr28:19484711-19485173	462	1.76181	2.55091	0.690659	0.363801	1	DOWN
NONBTAT017052	sense lncRNA or Intron LncRNA	chr28:19803979-19804431	452	1.09745	0.265115	4.13952	1	1	UP
NONBTAT017080	Intergenic LncRNA	chr28:24838969-24839897	928	9.84191	1.2986	7.57886	0.231088	1	UP
NONBTAT017088	Intergenic LncRNA	chr28:24915639-24916837	760	3.08856	4.12654	0.748462	0.30315	1	DOWN
NONBTAT017092	Intergenic LncRNA	chr28:25012181-25012493	312	8.29116	8.37744	0.989701	0.3275	1	DOWN
NONBTAT017099	sense lncRNA or Intron LncRNA	chr28:25194788-25196410	1331	0.63063	1.72137	0.366354	0.558845	1	DOWN
NONBTAT017119	Intergenic LncRNA	chr28:26788065-26788446	381	12.8116	12.3433	1.03794	0.160993	1	UP
NONBTAT017150	Antisense LncRNA	chr28:29446972-29447731	759	0.99336	0.601824	1.65058	1	1	UP
NONBTAT017152	sense lncRNA or Intron LncRNA	chr28:29548410-29548653	243	32.0011	6.67863	4.79157	0.0128712	0.248605	UP
NONBTAT017154	sense lncRNA or Intron LncRNA	chr28:29589009-29589610	310	0.604282	5.13777	0.117616	0.0117303	0.241148	DOWN
NONBTAT017155	sense lncRNA or Intron LncRNA	chr28:29597017-29597598	581	5.81539	7.01456	0.829046	0.162852	1	DOWN
NONBTAT017168	sense lncRNA or Intron LncRNA	chr28:30157470-30158256	786	1.72706	4.08888	0.42238	0.108472	1	DOWN
NONBTAT017176	sense lncRNA or Intron LncRNA	chr28:30766406-30766924	518	0.283537	0.392462	0.722457	1	1	DOWN
NONBTAT017181	sense lncRNA or Intron LncRNA	chr28:31119897-31120622	725	10.8615	3.76357	2.88596	0.59393	1	UP
NONBTAT017186	Antisense LncRNA	chr28:31346213-31348786	1175	0.588202	0.310085	1.89691	1	1	UP
NONBTAT017191	Intergenic LncRNA	chr28:32813843-32814663	525	3.11792	1.58638	1.96543	1	1	UP
NONBTAT017200	sense lncRNA or Intron LncRNA	chr28:35347771-35348270	499	0.302108	1.48308	0.203703	0.558845	1	DOWN
NONBTAT017221	sense lncRNA or Intron LncRNA	chr28:39619129-39619833	704	0.15094	0.137734	1.09588	1	1	UP
NONBTAT017226	sense lncRNA or Intron LncRNA	chr28:39740266-39741190	924	3.20567	1.90771	1.68038	1	1	UP
NONBTAT017239	sense lncRNA or Intron LncRNA	chr28:41714684-41714895	211	499.498	62.2566	8.02321	5.87e-43	1.96e-40	UP
NONBTAT017286	sense lncRNA or Intron LncRNA	chr28:46041422-46049776	1150	0.539123	0.984926	0.547374	1	1	DOWN
NONBTAT017287	sense lncRNA or Intron LncRNA	chr28:46041422-46049776	756	0.536601	1.05865	0.506873	0.558845	1	DOWN
NONBTAT017292	sense lncRNA or Intron LncRNA	chr28:46064747-46066934	797	7.35391	6.00111	1.22542	0.432086	1	UP
NONBTAT017306	sense lncRNA or Intron LncRNA	chr29:1064642-1065452	810	7.90521	10.5085	0.752268	0.0606582	0.776506	DOWN
NONBTAT017311	sense lncRNA or Intron LncRNA	chr29:1066160-1067391	1231	1.87124	2.88528	0.648547	0.363801	1	DOWN
NONBTAT017325	sense lncRNA or Intron LncRNA	chr29:1720320-1723110	2299	2.46953	5.23447	0.471782	0.0833259	0.90759	DOWN
NONBTAT017346	sense lncRNA or Intron LncRNA	chr29:5051677-5052499	822	2.06806	1.83585	1.12649	1	1	UP
NONBTAT017347	sense lncRNA or Intron LncRNA	chr29:5058193-5058629	245	23.1282	5.85686	3.94891	0.0599753	0.774227	UP
NONBTAT017374	sense lncRNA or Intron LncRNA	chr29:9337716-9338609	893	4.65216	4.26132	1.09172	0.513369	1	UP
NONBTAT017385	sense lncRNA or Intron LncRNA	chr29:11236597-11237333	736	5.13015	3.22257	1.59194	1	1	UP
NONBTAT017397	Antisense LncRNA	chr29:12484084-12484671	320	0.587398	1.50234	0.390989	0.558845	1	DOWN
NONBTAT017399	Intergenic LncRNA	chr29:12554081-12554748	456	0.494075	0.256942	1.9229	1	1	UP
NONBTAT017432	sense lncRNA or Intron LncRNA	chr29:17889181-17891567	975	28.2438	1.72893	16.336	0.000233104	0.010332	UP
NONBTAT017440	sense lncRNA or Intron LncRNA	chr29:18429720-18431461	938	4.55029	4.22974	1.07578	0.513369	1	UP
NONBTAT017442	Intergenic LncRNA	chr29:18465305-18465609	304	1e-05	0.36474	2.74e-05	1	1	DOWN
NONBTAT017488	Intergenic LncRNA	chr29:26447341-26448285	944	0.23986	0.328434	0.730314	1	1	DOWN
NONBTAT017492	sense lncRNA or Intron LncRNA	chr29:26589250-26589759	509	1e-05	0.43057	2.32e-05	1	1	DOWN
NONBTAT017502	sense lncRNA or Intron LncRNA	chr29:28470417-28471106	689	0.528093	0.373569	1.41364	1	1	UP
NONBTAT017506	sense lncRNA or Intron LncRNA	chr29:28622657-28623383	726	1.70987	4.34566	0.393466	0.108472	1	DOWN
NONBTAT017514	sense lncRNA or Intron LncRNA	chr29:29262574-29263204	433	0.258843	0.131505	1.96831	1	1	UP
NONBTAT017540	sense lncRNA or Intron LncRNA	chr29:32356432-32357206	558	2.05804	3.26889	0.629584	0.269567	1	DOWN
NONBTAT017572	sense lncRNA or Intron LncRNA	chr29:36682101-36683444	1343	0.384666	0.686122	0.560638	1	1	DOWN
NONBTAT017574	Intergenic LncRNA	chr29:36983244-36984563	1134	6.15722	5.14749	1.19616	0.567487	1	UP
NONBTAT017592	sense lncRNA or Intron LncRNA	chr29:40594048-40594938	890	2.32339	3.5329	0.657644	0.269567	1	DOWN
NONBTAT017599	sense lncRNA or Intron LncRNA	chr29:40939197-40939944	537	0.393412	6.53226	0.060226	0.00487323	0.123326	DOWN
NONBTAT017606	sense lncRNA or Intron LncRNA	chr29:41659463-41659945	477	0.145202	1.15275	0.125961	0.558845	1	DOWN
NONBTAT017616	Intergenic LncRNA	chr29:41851905-41855724	283	20.0155	62.74	0.319023	1.41e-12	1.89e-10	DOWN
NONBTAT017630	Intergenic LncRNA	chr29:42616643-42617068	425	6.05593	14.0257	0.431774	0.00328336	0.0865181	DOWN
NONBTAT017656	sense lncRNA or Intron LncRNA	chr29:44280914-44282111	684	81.8407	17.1683	4.76697	6.48e-05	0.0032257	UP
NONBTAT017668	Intergenic LncRNA	chr29:44341808-44344707	2243	952.985	528.438	1.8034	0.431099	1	UP
NONBTAT017681	sense lncRNA or Intron LncRNA	chr29:45313570-45314183	613	1.74107	3.74852	0.464469	0.201113	1	DOWN
NONBTAT017683	Intergenic LncRNA	chr29:45324544-45325418	874	0.871411	1.08225	0.805185	0.558845	1	DOWN
NONBTAT017684	Antisense LncRNA	chr29:45337359-45347599	515	0.647784	0.446588	1.45052	1	1	UP
NONBTAT017686	sense lncRNA or Intron LncRNA	chr29:45337359-45347599	1225	1.18026	2.04527	0.577068	0.363801	1	DOWN
NONBTAT017691	Antisense LncRNA	chr29:45476385-45476709	324	1e-05	0.566862	1.76e-05	1	1	DOWN
NONBTAT017703	sense lncRNA or Intron LncRNA	chr29:46311337-46363993	448	1.88153	5.45805	0.344726	0.0580571	0.762298	DOWN
NONBTAT017731	Antisense LncRNA	chr29:50048940-50049280	340	1e-05	41.2743	2.42e-07	1.42e-17	2.27e-15	DOWN
NONBTAT017737	sense lncRNA or Intron LncRNA	chr29:50150774-50153147	2048	107.321	516.325	0.207856	2.47e-124	2.71e-121	DOWN
NONBTAT017745	sense lncRNA or Intron LncRNA	chr29:51045369-51045963	594	0.719215	0.0808891	8.89137	1	1	UP
NONBTAT017757	sense lncRNA or Intron LncRNA	chr3:573590-574094	293	1e-05	5.78779	1.73e-06	0.0117303	0.241148	DOWN
NONBTAT017789	sense lncRNA or Intron LncRNA	chr3:4521704-4522576	872	1.04468	2.94377	0.354878	0.363801	1	DOWN
NONBTAT017795	Intergenic LncRNA	chr3:6667238-6668357	718	2.70591	4.50399	0.600781	0.152662	1	DOWN
NONBTAT017798	sense lncRNA or Intron LncRNA	chr3:6903894-6904923	516	4.53066	3.51603	1.28857	0.732891	1	UP
NONBTAT017803	Intergenic LncRNA	chr3:6968907-6971725	2068	19.7402	5.09774	3.87234	0.220946	1	UP
NONBTAT017812	sense lncRNA or Intron LncRNA	chr3:7609182-7612067	2337	3.30889	1.40083	2.36209	1	1	UP
NONBTAT017816	sense lncRNA or Intron LncRNA	chr3:7777388-7777974	586	0.560268	0.534655	1.04791	1	1	UP
NONBTAT017848	sense lncRNA or Intron LncRNA	chr3:9571337-9572221	884	2.39909	1.52021	1.57813	1	1	UP
NONBTAT017863	Intergenic LncRNA	chr3:11468020-11468512	492	0.619402	1e-05	61940.2	1	1	UP
NONBTAT017877	sense lncRNA or Intron LncRNA	chr3:13085078-13085564	486	1.58299	3.45623	0.458011	0.201113	1	DOWN
NONBTAT017882	sense lncRNA or Intron LncRNA	chr3:14099358-14099891	533	1.41688	1.1228	1.26192	0.627697	1	UP
NONBTAT017899	Intergenic LncRNA	chr3:14781805-14783521	845	6.86859	9.85519	0.696952	0.0766003	0.848802	DOWN
NONBTAT017920	Intergenic LncRNA	chr3:15729622-15730119	497	1.2608	1.29688	0.972179	0.627697	1	DOWN
NONBTAT017931	Intergenic LncRNA	chr3:16163755-16164945	1190	0.0515906	1e-05	5159.06	1	1	UP
NONBTAT017945	Antisense LncRNA	chr3:16503990-16507247	1187	20.334	12.6469	1.60782	0.860054	1	UP
NONBTAT017946	Antisense LncRNA	chr3:16503990-16507247	1079	652.628	561.336	1.16263	7.5e-12	8.98e-10	UP
NONBTAT017950	sense lncRNA or Intron LncRNA	chr3:16646916-16647884	968	4.20928	4.98815	0.843856	0.513369	1	DOWN
NONBTAT017974	sense lncRNA or Intron LncRNA	chr3:19125138-19126157	1019	8.12722	4.75719	1.70841	1	1	UP
NONBTAT017977	Antisense LncRNA	chr3:19259498-19260488	990	1.83542	7.11063	0.258123	0.0067473	0.154905	DOWN
NONBTAT017980	Intergenic LncRNA	chr3:19515225-19515873	648	2.26289	2.12349	1.06565	0.675638	1	UP
NONBTAT017984	Intergenic LncRNA	chr3:19735504-19737924	754	2.30991	4.10145	0.563194	0.152662	1	DOWN
NONBTAT017989	sense lncRNA or Intron LncRNA	chr3:19966385-19966843	458	0.763448	2.52936	0.301834	0.143349	1	DOWN
NONBTAT017992	Intergenic LncRNA	chr3:20008028-20008604	559	9.31439	18.7486	0.496805	0.00179711	0.05404	DOWN
NONBTAT017997	sense lncRNA or Intron LncRNA	chr3:20145845-20147322	1224	17.5855	6.36418	2.7632	0.413915	1	UP
NONBTAT018001	sense lncRNA or Intron LncRNA	chr3:20176958-20177649	691	1.94743	0.971059	2.00547	1	1	UP
NONBTAT018017	sense lncRNA or Intron LncRNA	chr3:20712443-20714223	1179	8.19926	5.68563	1.4421	0.793509	1	UP
NONBTAT018019	sense lncRNA or Intron LncRNA	chr3:20715389-20716856	1467	1.70938	1.15128	1.48476	0.627697	1	UP
NONBTAT018033	sense lncRNA or Intron LncRNA	chr3:21550002-21550665	663	0.432146	0.353282	1.22323	1	1	UP
NONBTAT018052	sense lncRNA or Intron LncRNA	chr3:22650158-22650552	394	33.6017	6.00752	5.59327	0.00886482	0.195332	UP
NONBTAT018095	Intergenic LncRNA	chr3:25819740-25820571	831	6.14464	5.22066	1.17699	0.567487	1	UP
NONBTAT018109	sense lncRNA or Intron LncRNA	chr3:27428792-27430601	1794	0.551338	0.180779	3.04979	1	1	UP
NONBTAT018129	Intergenic LncRNA	chr3:28769290-28769674	384	41.1459	5.54327	7.42268	0.000257351	0.0110863	UP
NONBTAT018130	sense lncRNA or Intron LncRNA	chr3:28863573-28864306	733	0.303136	1.73845	0.174371	0.558845	1	DOWN
NONBTAT018139	sense lncRNA or Intron LncRNA	chr3:29091037-29093339	1737	5.05029	4.05607	1.24512	0.546011	1	UP
NONBTAT018140	Intergenic LncRNA	chr3:29510240-29543364	592	1e-05	0.296113	3.38e-05	1	1	DOWN
NONBTAT018142	Antisense LncRNA	chr3:29563488-29563694	206	15.0789	5.39107	2.79701	0.507537	1	UP
NONBTAT018153	sense lncRNA or Intron LncRNA	chr3:29848977-29854665	553	0.620162	0.410338	1.51134	1	1	UP
NONBTAT018161	sense lncRNA or Intron LncRNA	chr3:30358659-30359776	1117	2.30695	3.56494	0.647122	0.269567	1	DOWN
NONBTAT018187	sense lncRNA or Intron LncRNA	chr3:31747217-31747857	640	1.41245	1.34888	1.04713	0.627697	1	UP
NONBTAT018214	sense lncRNA or Intron LncRNA	chr3:33196510-33197862	1106	16.8775	10.9507	1.54123	0.84512	1	UP
NONBTAT018250	sense lncRNA or Intron LncRNA	chr3:34835172-34837444	1496	2.06883	1.90703	1.08484	1	1	UP
NONBTAT018262	sense lncRNA or Intron LncRNA	chr3:35858601-35859168	567	0.131799	0.0655457	2.0108	1	1	UP
NONBTAT018277	sense lncRNA or Intron LncRNA	chr3:40005422-40005992	570	1.32344	0.665005	1.99012	1	1	UP
NONBTAT018293	Intergenic LncRNA	chr3:42459964-42460958	994	2.69159	4.49581	0.598689	0.152662	1	DOWN
NONBTAT018305	sense lncRNA or Intron LncRNA	chr3:43157350-43162885	435	0.469405	0.107658	4.36015	1	1	UP
NONBTAT018310	sense lncRNA or Intron LncRNA	chr3:43400328-43403104	1434	2.28828	1.88252	1.21554	1	1	UP
NONBTAT018352	Intergenic LncRNA	chr3:46825196-46825958	762	13.174	21.965	0.599772	0.00309165	0.0843658	DOWN
NONBTAT018396	sense lncRNA or Intron LncRNA	chr3:50488678-50490107	1429	7.68007	8.41586	0.912571	0.208017	1	DOWN
NONBTAT018404	sense lncRNA or Intron LncRNA	chr3:50939299-50939534	235	2.65085	1e-05	265085	1	1	UP
NONBTAT018427	sense lncRNA or Intron LncRNA	chr3:51867637-51869489	770	1.4342	1.67133	0.858119	0.627697	1	DOWN
NONBTAT018444	sense lncRNA or Intron LncRNA	chr3:53405338-53405679	341	2.55581	2.84491	0.89838	0.675638	1	DOWN
NONBTAT018445	sense lncRNA or Intron LncRNA	chr3:53408102-53408515	413	4.35112	4.38288	0.992754	0.513369	1	DOWN
NONBTAT018459	Intergenic LncRNA	chr3:53847802-53848850	1048	0.24776	0.25799	0.960347	1	1	DOWN
NONBTAT018462	sense lncRNA or Intron LncRNA	chr3:53850817-53851760	943	0.469799	0.236588	1.98573	1	1	UP
NONBTAT018484	sense lncRNA or Intron LncRNA	chr3:56832011-56853227	721	0.485054	0.470404	1.03114	1	1	UP
NONBTAT018490	Intergenic LncRNA	chr3:57406330-57406795	465	10.841	8.17615	1.32593	0.48927	1	UP
NONBTAT018505	Intergenic LncRNA	chr3:59034135-59034687	552	0.202658	0.0524088	3.86687	1	1	UP
NONBTAT018515	Intergenic LncRNA	chr3:59649777-59650030	253	1.59914	1.91166	0.836519	0.627697	1	DOWN
NONBTAT018516	Intergenic LncRNA	chr3:59650607-59651549	942	0.779415	3.1533	0.247174	0.0641027	0.813807	DOWN
NONBTAT018523	sense lncRNA or Intron LncRNA	chr3:60079698-60111311	589	0.00211729	0.393126	0.00538578	1	1	DOWN
NONBTAT018531	sense lncRNA or Intron LncRNA	chr3:60451667-60453442	1432	6.54446	1.35581	4.82697	0.500543	1	UP
NONBTAT018558	sense lncRNA or Intron LncRNA	chr3:66794292-66794651	359	40.928	0.337985	121.094	1.51e-07	1.16e-05	UP
NONBTAT018567	Intergenic LncRNA	chr3:66995919-66996869	950	12.5493	17.2642	0.726897	0.0234966	0.400383	DOWN
NONBTAT018569	sense lncRNA or Intron LncRNA	chr3:67003396-67003833	437	17.6134	1.54413	11.4067	0.0107105	0.224395	UP
NONBTAT018571	sense lncRNA or Intron LncRNA	chr3:67061635-67063017	1382	6.44734	7.24073	0.890427	0.190266	1	DOWN
NONBTAT018590	sense lncRNA or Intron LncRNA	chr3:69219209-69219870	661	0.0672723	0.358331	0.187738	1	1	DOWN
NONBTAT018623	sense lncRNA or Intron LncRNA	chr3:74449759-74460623	1073	6.1343	11.1914	0.548126	0.0289427	0.442979	DOWN
NONBTAT018625	sense lncRNA or Intron LncRNA	chr3:74462384-74463065	646	23.5414	12.3587	1.90484	1	1	UP
NONBTAT018638	Intergenic LncRNA	chr3:75237508-75238409	901	2.1642	2.52666	0.856546	0.675638	1	DOWN
NONBTAT018642	Intergenic LncRNA	chr3:75241365-75242475	432	3.04858	5.74412	0.530731	0.186634	1	DOWN
NONBTAT018644	sense lncRNA or Intron LncRNA	chr3:75275941-75276564	623	4.10501	5.42024	0.757348	0.227272	1	DOWN
NONBTAT018666	Antisense LncRNA	chr3:77114397-77114945	360	1e-05	0.786797	1.27e-05	1	1	DOWN
NONBTAT018669	Intergenic LncRNA	chr3:77514322-77514571	249	1.94927	9.70579	0.200836	0.00130266	0.041794	DOWN
NONBTAT018672	Intergenic LncRNA	chr3:77849685-77850168	483	0.188504	0.542139	0.347704	1	1	DOWN
NONBTAT018699	sense lncRNA or Intron LncRNA	chr3:79233345-79257930	907	0.162559	1e-05	16255.9	1	1	UP
NONBTAT018717	Antisense LncRNA	chr3:80667298-80668071	773	0.370335	0.165018	2.24421	1	1	UP
NONBTAT018732	sense lncRNA or Intron LncRNA	chr3:81670389-81671515	1126	1.24592	1.4613	0.852611	0.627697	1	DOWN
NONBTAT018736	sense lncRNA or Intron LncRNA	chr3:82408390-82408872	482	0.485148	2.91567	0.166393	0.143349	1	DOWN
NONBTAT018774	sense lncRNA or Intron LncRNA	chr3:84745143-84745646	503	5.94244	13.3638	0.444667	0.00390931	0.101616	DOWN
NONBTAT018789	sense lncRNA or Intron LncRNA	chr3:86647453-86649158	1705	0.0795241	0.40984	0.194037	1	1	DOWN
NONBTAT018817	Intergenic LncRNA	chr3:90048886-90050010	1124	11.5678	3.34724	3.45592	0.440337	1	UP
NONBTAT018824	sense lncRNA or Intron LncRNA	chr3:90270459-90273301	572	4.3045	9.87839	0.435749	0.0280581	0.432896	DOWN
NONBTAT018837	Intergenic LncRNA	chr3:92106618-92106960	342	3.1108	1.43804	2.16322	1	1	UP
NONBTAT018847	sense lncRNA or Intron LncRNA	chr3:93020948-93022003	872	3.63535	4.22002	0.861453	0.30315	1	DOWN
NONBTAT018849	Intergenic LncRNA	chr3:93035779-93037447	999	0.0641361	0.0358902	1.78701	1	1	UP
NONBTAT018857	sense lncRNA or Intron LncRNA	chr3:94124371-94127591	2378	44.7359	8.74363	5.1164	0.0017069	0.0519386	UP
NONBTAT018884	sense lncRNA or Intron LncRNA	chr3:95590624-95591230	606	0.331313	0.0413323	8.01584	1	1	UP
NONBTAT018921	sense lncRNA or Intron LncRNA	chr3:100055616-100056622	1006	4.3843	5.30571	0.826336	0.227272	1	DOWN
NONBTAT018923	sense lncRNA or Intron LncRNA	chr3:100071096-100071554	458	0.837222	0.556616	1.50413	1	1	UP
NONBTAT018938	sense lncRNA or Intron LncRNA	chr3:100685032-100770813	241	6.78667	4.71556	1.43921	0.768536	1	UP
NONBTAT018943	sense lncRNA or Intron LncRNA	chr3:101061908-101062342	434	2.49566	7.5038	0.332586	0.0233002	0.4024	DOWN
NONBTAT018956	sense lncRNA or Intron LncRNA	chr3:102290705-102291527	822	0.761468	1.00736	0.755905	0.558845	1	DOWN
NONBTAT018960	Intergenic LncRNA	chr3:102681676-102681986	310	1e-05	0.312441	3.2e-05	1	1	DOWN
NONBTAT018989	sense lncRNA or Intron LncRNA	chr3:106055186-106055551	365	0.435253	1e-05	43525.3	1	1	UP
NONBTAT019000	sense lncRNA or Intron LncRNA	chr3:106494964-106576061	1116	1.11363	0.861752	1.29229	1	1	UP
NONBTAT019021	sense lncRNA or Intron LncRNA	chr3:107573689-107583577	434	1.89352	0.344683	5.49351	1	1	UP
NONBTAT019028	sense lncRNA or Intron LncRNA	chr3:108529567-108541692	914	1.7635	1.45496	1.21206	0.627697	1	UP
NONBTAT019037	sense lncRNA or Intron LncRNA	chr3:110135911-110136335	424	79.0329	58.0039	1.36254	0.160018	1	UP
NONBTAT019062	sense lncRNA or Intron LncRNA	chr3:111149766-111156686	1625	12.264	21.8328	0.561724	0.00231536	0.0662468	DOWN
NONBTAT019117	sense lncRNA or Intron LncRNA	chr3:118172858-118173246	388	12.922	8.12639	1.59013	0.664972	1	UP
NONBTAT019184	sense lncRNA or Intron LncRNA	chr4:9746838-9747264	426	2.65389	2.09354	1.26766	0.675638	1	UP
NONBTAT019185	sense lncRNA or Intron LncRNA	chr4:9749013-9749533	362	2.16022	0.778756	2.77394	1	1	UP
NONBTAT019186	sense lncRNA or Intron LncRNA	chr4:9751928-9752436	508	0.393752	1.82105	0.216223	0.558845	1	DOWN
NONBTAT019192	sense lncRNA or Intron LncRNA	chr4:9947469-9947791	322	0.538993	1.07411	0.501804	0.558845	1	DOWN
NONBTAT019206	Antisense LncRNA	chr4:11648872-11649799	927	0.545793	8.00041	0.0682206	0.00080941	0.0287341	DOWN
NONBTAT019222	sense lncRNA or Intron LncRNA	chr4:12386229-12387442	1213	2.74898	16.5379	0.166223	1.27e-05	0.000765436	DOWN
NONBTAT019245	sense lncRNA or Intron LncRNA	chr4:15230141-15232133	1409	4.6022	4.73558	0.971834	0.513369	1	DOWN
NONBTAT019251	sense lncRNA or Intron LncRNA	chr4:15580969-15582229	374	1.31476	0.709853	1.85216	1	1	UP
NONBTAT019263	sense lncRNA or Intron LncRNA	chr4:15787423-15787677	254	1.49952	1.34304	1.11651	0.627697	1	UP
NONBTAT019279	sense lncRNA or Intron LncRNA	chr4:17767924-17769016	1092	0.149868	0.204786	0.731827	1	1	DOWN
NONBTAT019293	sense lncRNA or Intron LncRNA	chr4:19195100-19196193	790	1.16629	2.21575	0.526364	0.363801	1	DOWN
NONBTAT019301	Intergenic LncRNA	chr4:19917035-19917516	481	20.9719	14.9872	1.39932	0.604482	1	UP
NONBTAT019341	sense lncRNA or Intron LncRNA	chr4:25055535-25056320	785	2.25771	0.815287	2.76922	1	1	UP
NONBTAT019351	sense lncRNA or Intron LncRNA	chr4:25469776-25470332	556	0.108357	0.149135	0.72657	1	1	DOWN
NONBTAT019381	Intergenic LncRNA	chr4:29219859-29221233	1146	0.868622	1.28693	0.674957	0.558845	1	DOWN
NONBTAT019385	sense lncRNA or Intron LncRNA	chr4:30400738-30402430	1202	2.81708	2.31699	1.21584	0.675638	1	UP
NONBTAT019398	sense lncRNA or Intron LncRNA	chr4:31740239-31742019	1019	4.53713	3.14687	1.44179	0.732891	1	UP
NONBTAT019406	Intergenic LncRNA	chr4:31979205-31979609	404	0.562048	1.52801	0.36783	0.558845	1	DOWN
NONBTAT019410	sense lncRNA or Intron LncRNA	chr4:32259663-32261821	1901	5.21777	5.79727	0.900039	0.376385	1	DOWN
NONBTAT019417	Intergenic LncRNA	chr4:32533537-32534138	601	0.24752	0.357359	0.692637	1	1	DOWN
NONBTAT019432	sense lncRNA or Intron LncRNA	chr4:35791215-35793392	1749	0.0734318	1.4114	0.0520276	0.558845	1	DOWN
NONBTAT019440	Intergenic LncRNA	chr4:36809878-36810704	826	0.0929693	11.0045	0.0084483	5.14e-05	0.00266058	DOWN
NONBTAT019461	sense lncRNA or Intron LncRNA	chr4:38858653-38860697	1786	56.7203	23.9481	2.36847	0.205527	1	UP
NONBTAT019480	sense lncRNA or Intron LncRNA	chr4:42479583-42498728	217	4.36185	2.26532	1.92549	1	1	UP
NONBTAT019497	sense lncRNA or Intron LncRNA	chr4:43562606-43641594	561	1.36578	0.892366	1.53052	1	1	UP
NONBTAT019511	Intergenic LncRNA	chr4:43830059-43830583	524	0.748816	1.53614	0.487466	0.558845	1	DOWN
NONBTAT019512	Antisense LncRNA	chr4:43853084-43853586	502	0.875538	0.0848462	10.3191	1	1	UP
NONBTAT019532	sense lncRNA or Intron LncRNA	chr4:44760721-44761266	545	2.11358	0.993551	2.1273	1	1	UP
NONBTAT019533	sense lncRNA or Intron LncRNA	chr4:44767367-44767978	611	2.44616	1.82765	1.33842	1	1	UP
NONBTAT019547	sense lncRNA or Intron LncRNA	chr4:46451941-46452782	841	2.70159	1.80952	1.49299	1	1	UP
NONBTAT019553	sense lncRNA or Intron LncRNA	chr4:46471676-46472351	484	2.4759	1.90215	1.30163	1	1	UP
NONBTAT019571	Intergenic LncRNA	chr4:46972754-46973239	485	1e-05	0.139398	7.17e-05	1	1	DOWN
NONBTAT019573	Antisense LncRNA	chr4:47306856-47307501	645	0.150633	0.131133	1.1487	1	1	UP
NONBTAT019583	Intergenic LncRNA	chr4:48304307-48305533	1226	0.835418	1.26919	0.658229	0.558845	1	DOWN
NONBTAT019590	Antisense LncRNA	chr4:48790580-48843894	1019	1.2667	1.63162	0.776345	0.627697	1	DOWN
NONBTAT019601	sense lncRNA or Intron LncRNA	chr4:49053023-49055182	1613	6.10647	2.16399	2.82186	0.754891	1	UP
NONBTAT019608	sense lncRNA or Intron LncRNA	chr4:49525973-49526210	237	1e-05	2.78157	3.6e-06	0.143349	1	DOWN
NONBTAT019637	sense lncRNA or Intron LncRNA	chr4:51825098-51825431	333	0.946122	1e-05	94612.2	1	1	UP
NONBTAT019638	Intergenic LncRNA	chr4:51911107-51911868	761	17.5111	7.09279	2.46886	0.684796	1	UP
NONBTAT019656	sense lncRNA or Intron LncRNA	chr4:54085564-54086579	1015	1.0561	1.2484	0.845963	0.627697	1	DOWN
NONBTAT019668	Intergenic LncRNA	chr4:55625507-55626880	791	0.313247	0.404189	0.775001	1	1	DOWN
NONBTAT019675	sense lncRNA or Intron LncRNA	chr4:55870179-55870926	747	5.66427	0.298584	18.9704	0.434771	1	UP
NONBTAT019676	Antisense LncRNA	chr4:55881968-55882580	612	0.344675	0.119331	2.88839	1	1	UP
NONBTAT019684	sense lncRNA or Intron LncRNA	chr4:56443273-56444785	1512	2.71014	2.77583	0.976335	0.675638	1	DOWN
NONBTAT019706	sense lncRNA or Intron LncRNA	chr4:58724264-58724900	636	2.96026	0.0950705	31.1375	1	1	UP
NONBTAT019785	sense lncRNA or Intron LncRNA	chr4:65099966-65100830	864	1.086	1.3434	0.808397	0.627697	1	DOWN
NONBTAT019794	Intergenic LncRNA	chr4:66361188-66361910	722	0.84166	0.963535	0.873513	1	1	DOWN
NONBTAT019798	sense lncRNA or Intron LncRNA	chr4:66692771-66694808	1871	1.76884	2.56042	0.69084	0.363801	1	DOWN
NONBTAT019812	Intergenic LncRNA	chr4:67761543-67763379	1130	2.88905	5.08365	0.568302	0.0833259	0.90759	DOWN
NONBTAT019822	sense lncRNA or Intron LncRNA	chr4:67900653-67901159	506	0.377052	0.271235	1.39013	1	1	UP
NONBTAT019869	sense lncRNA or Intron LncRNA	chr4:70204673-70205264	591	53.8571	42.2377	1.2751	0.139634	1	UP
NONBTAT019882	Intergenic LncRNA	chr4:71622637-71623458	691	2.06935	4.39617	0.470717	0.152662	1	DOWN
NONBTAT019907	Intergenic LncRNA	chr4:74915222-74915789	567	0.523784	0.641704	0.816239	1	1	DOWN
NONBTAT019941	sense lncRNA or Intron LncRNA	chr4:77975682-77976026	344	0.40203	0.339972	1.18254	1	1	UP
NONBTAT020022	sense lncRNA or Intron LncRNA	chr4:86573175-86573534	359	7.83445	0.72379	10.8242	0.168415	1	UP
NONBTAT020041	Intergenic LncRNA	chr4:88655946-88656287	341	28.2596	8.07997	3.49749	0.128531	1	UP
NONBTAT020046	sense lncRNA or Intron LncRNA	chr4:88731169-88731541	372	0.702464	1e-05	70246.4	1	1	UP
NONBTAT020048	sense lncRNA or Intron LncRNA	chr4:88775440-88777979	1949	6.85278	5.23531	1.30895	0.567487	1	UP
NONBTAT020080	Intergenic LncRNA	chr4:92615270-92615839	569	0.700351	0.853025	0.82102	1	1	DOWN
NONBTAT020100	sense lncRNA or Intron LncRNA	chr4:93721704-93722200	292	0.58981	0.272282	2.16617	1	1	UP
NONBTAT020102	sense lncRNA or Intron LncRNA	chr4:93724788-93725219	431	0.239069	0.664167	0.359953	1	1	DOWN
NONBTAT020134	Antisense LncRNA	chr4:95085186-95090694	876	1e-05	2.09236	4.78e-06	0.143349	1	DOWN
NONBTAT020143	sense lncRNA or Intron LncRNA	chr4:95433871-95435100	1229	6.37844	0.0667582	95.5454	0.272163	1	UP
NONBTAT020155	Intergenic LncRNA	chr4:96024128-96026142	2014	10.7398	4.88235	2.19972	0.797882	1	UP
NONBTAT020183	sense lncRNA or Intron LncRNA	chr4:98251344-98251792	448	0.205709	0.582055	0.353418	1	1	DOWN
NONBTAT020206	sense lncRNA or Intron LncRNA	chr4:99580877-99581594	561	11.8872	18.3847	0.646581	0.00786251	0.175261	DOWN
NONBTAT020217	sense lncRNA or Intron LncRNA	chr4:99989846-99991989	930	2.9472	1.4269	2.06546	1	1	UP
NONBTAT020226	sense lncRNA or Intron LncRNA	chr4:100253281-100253694	413	1e-05	1.21172	8.25e-06	0.558845	1	DOWN
NONBTAT020227	Intergenic LncRNA	chr4:100280751-100281437	686	10.6385	10.5833	1.00522	0.267778	1	UP
NONBTAT020266	Intergenic LncRNA	chr4:103694831-103695571	740	6.13978	4.04826	1.51665	0.768536	1	UP
NONBTAT020272	sense lncRNA or Intron LncRNA	chr4:103744372-103746142	1770	4.05516	1.64738	2.46158	1	1	UP
NONBTAT020289	Intergenic LncRNA	chr4:104416410-104417026	611	0.105494	0.141107	0.747617	1	1	DOWN
NONBTAT020295	sense lncRNA or Intron LncRNA	chr4:104862415-104865034	2619	3.23361	2.94579	1.09771	0.712575	1	UP
NONBTAT020318	Intergenic LncRNA	chr4:105745946-105749291	2155	4.26e-05	0.0390516	0.00109137	1	1	DOWN
NONBTAT020380	sense lncRNA or Intron LncRNA	chr4:113696772-113697646	874	0.442248	0.262263	1.68628	1	1	UP
NONBTAT020403	sense lncRNA or Intron LncRNA	chr4:115392150-115408100	834	0.745135	0.92007	0.809868	1	1	DOWN
NONBTAT020407	sense lncRNA or Intron LncRNA	chr4:115447815-115448389	574	2.13386	2.14955	0.992701	0.675638	1	DOWN
NONBTAT020408	Intergenic LncRNA	chr4:115546494-115546824	330	0.377044	0.675979	0.557775	1	1	DOWN
NONBTAT020526	sense lncRNA or Intron LncRNA	chr5:9149747-9150819	1072	0.736942	0.591148	1.24663	1	1	UP
NONBTAT020534	sense lncRNA or Intron LncRNA	chr5:10320608-10321085	477	19.3285	0.631595	30.6027	0.00115521	0.0376943	UP
NONBTAT020539	sense lncRNA or Intron LncRNA	chr5:10842488-10843040	552	0.759412	0.261338	2.90586	1	1	UP
NONBTAT020540	sense lncRNA or Intron LncRNA	chr5:10905501-10906490	989	6.73383	3.92051	1.71759	1	1	UP
NONBTAT020590	sense lncRNA or Intron LncRNA	chr5:18047598-18048151	553	6.90289	7.06905	0.976495	0.190266	1	DOWN
NONBTAT020594	Intergenic LncRNA	chr5:18313467-18315299	1832	3.45973	2.91193	1.18812	0.712575	1	UP
NONBTAT020606	sense lncRNA or Intron LncRNA	chr5:19537916-19539977	1471	21.9734	14.4407	1.52163	0.613514	1	UP
NONBTAT020629	sense lncRNA or Intron LncRNA	chr5:22802306-22851557	286	1.63088	0.684209	2.3836	1	1	UP
NONBTAT020633	sense lncRNA or Intron LncRNA	chr5:23429328-23429593	265	9.01088	1.14172	7.89237	0.231088	1	UP
NONBTAT020645	sense lncRNA or Intron LncRNA	chr5:24882013-24883160	790	4.26594	7.88774	0.540832	0.083061	0.912481	DOWN
NONBTAT020647	sense lncRNA or Intron LncRNA	chr5:24925401-24925711	310	0.680418	1.83282	0.371241	0.558845	1	DOWN
NONBTAT020657	Antisense LncRNA	chr5:25286337-25287631	1294	3.09649	1.50232	2.06114	1	1	UP
NONBTAT020675	Intergenic LncRNA	chr5:26113376-26115940	1082	0.410934	3.51e-05	11706.6	1	1	UP
NONBTAT020702	sense lncRNA or Intron LncRNA	chr5:26767727-26768238	511	4.38496	5.03583	0.870752	0.227272	1	DOWN
NONBTAT020704	sense lncRNA or Intron LncRNA	chr5:26977733-26984668	355	1e-05	0.916591	1.09e-05	1	1	DOWN
NONBTAT020709	sense lncRNA or Intron LncRNA	chr5:27089782-27090137	355	266.574	153.428	1.73745	1	1	UP
NONBTAT020728	Intergenic LncRNA	chr5:28922900-28923344	444	2.19379	0.80508	2.72493	1	1	UP
NONBTAT020761	Intergenic LncRNA	chr5:31260105-31260994	646	2.14258	1.68021	1.27519	1	1	UP
NONBTAT020764	sense lncRNA or Intron LncRNA	chr5:31276453-31276925	472	1.43889	1.31531	1.09396	0.627697	1	UP
NONBTAT020780	sense lncRNA or Intron LncRNA	chr5:33655684-33656476	792	0.615011	0.867158	0.709226	1	1	DOWN
NONBTAT020782	sense lncRNA or Intron LncRNA	chr5:34031637-34032199	562	14.9797	4.16644	3.59532	0.356584	1	UP
NONBTAT020818	sense lncRNA or Intron LncRNA	chr5:37326838-37328199	1361	0.149674	0.0950876	1.57406	1	1	UP
NONBTAT020829	sense lncRNA or Intron LncRNA	chr5:38395812-38396538	726	3.92743	6.45726	0.608219	0.112498	1	DOWN
NONBTAT020845	Intergenic LncRNA	chr5:39995693-39997695	1751	0.718715	0.515736	1.39357	1	1	UP
NONBTAT020871	sense lncRNA or Intron LncRNA	chr5:43242052-43243238	1186	1.64948	0.640168	2.57664	1	1	UP
NONBTAT020872	sense lncRNA or Intron LncRNA	chr5:43266878-43268511	1633	0.583953	1.78591	0.326978	0.558845	1	DOWN
NONBTAT020888	sense lncRNA or Intron LncRNA	chr5:44124565-44127673	2352	1.97769	2.4049	0.822359	0.363801	1	DOWN
NONBTAT020907	sense lncRNA or Intron LncRNA	chr5:44769759-44770065	306	7.65062	14.4452	0.529631	0.00781381	0.174683	DOWN
NONBTAT020908	sense lncRNA or Intron LncRNA	chr5:44770219-44770514	295	6.58544	15.0055	0.438868	0.00178544	0.0539007	DOWN
NONBTAT020911	sense lncRNA or Intron LncRNA	chr5:45176815-45177407	592	17.4063	6.2994	2.76317	0.413915	1	UP
NONBTAT020920	sense lncRNA or Intron LncRNA	chr5:45375906-45376364	458	5.17011	3.5716	1.44756	1	1	UP
NONBTAT020927	Intergenic LncRNA	chr5:46712928-46713617	689	2.2461	3.04147	0.738492	0.269567	1	DOWN
NONBTAT020945	Intergenic LncRNA	chr5:47793779-47794750	971	1.47213	4.60191	0.319895	0.108472	1	DOWN
NONBTAT020955	sense lncRNA or Intron LncRNA	chr5:48193528-48194395	599	1e-05	0.330667	3.02e-05	1	1	DOWN
NONBTAT020978	sense lncRNA or Intron LncRNA	chr5:49809700-49810179	479	9.33e-06	0.791407	1.18e-05	1	1	DOWN
NONBTAT020994	Intergenic LncRNA	chr5:51375269-51376632	1116	1.20292	0.506232	2.37622	1	1	UP
NONBTAT020997	sense lncRNA or Intron LncRNA	chr5:51396782-51397377	595	2.15912	3.40216	0.634632	0.269567	1	DOWN
NONBTAT021002	sense lncRNA or Intron LncRNA	chr5:52164028-52164724	696	0.410092	0.464005	0.883809	1	1	DOWN
NONBTAT021005	Intergenic LncRNA	chr5:53986689-53987305	571	3.16861	0.0595445	53.2142	0.658359	1	UP
NONBTAT021016	Antisense LncRNA	chr5:56509792-56510136	344	0.700288	1.52786	0.458346	0.558845	1	DOWN
NONBTAT021096	sense lncRNA or Intron LncRNA	chr5:63091054-63091302	248	80.9381	230.404	0.351288	8.08e-41	2.58e-38	DOWN
NONBTAT021119	sense lncRNA or Intron LncRNA	chr5:64412976-64414354	841	2.62052	2.48377	1.05506	0.675638	1	UP
NONBTAT021126	sense lncRNA or Intron LncRNA	chr5:64821306-64823616	673	0.149686	1.46867	0.101919	0.558845	1	DOWN
NONBTAT021157	Intergenic LncRNA	chr5:67788004-67788435	431	5.90704	2.20432	2.67976	1	1	UP
NONBTAT021159	sense lncRNA or Intron LncRNA	chr5:68087634-68088413	779	3.50286	3.943	0.888374	0.476098	1	DOWN
NONBTAT021160	sense lncRNA or Intron LncRNA	chr5:68099617-68100468	851	3.41554	2.56673	1.3307	0.712575	1	UP
NONBTAT021178	Intergenic LncRNA	chr5:69813238-69814510	904	3.89641	2.76235	1.41054	0.712575	1	UP
NONBTAT021201	Intergenic LncRNA	chr5:71258011-71258419	408	0.628829	0.29738	2.11456	1	1	UP
NONBTAT021211	Antisense LncRNA	chr5:71809784-71809998	214	3.93362	5.49885	0.715353	0.186634	1	DOWN
NONBTAT021224	sense lncRNA or Intron LncRNA	chr5:74256399-74257309	502	1.70288	2.2106	0.770325	0.363801	1	DOWN
NONBTAT021228	Intergenic LncRNA	chr5:75093575-75094011	307	98.7979	33.5529	2.94454	0.00690077	0.155633	UP
NONBTAT021243	sense lncRNA or Intron LncRNA	chr5:76496869-76497244	368	1.93158	1.71351	1.12727	0.627697	1	UP
NONBTAT021249	sense lncRNA or Intron LncRNA	chr5:77512961-77514675	1714	6.75522	4.73773	1.42583	0.768536	1	UP
NONBTAT021252	sense lncRNA or Intron LncRNA	chr5:77604496-77604720	224	26.0059	11.3521	2.29084	0.50867	1	UP
NONBTAT021253	sense lncRNA or Intron LncRNA	chr5:77606772-77607042	270	9.9802	9.20967	1.08367	0.248295	1	UP
NONBTAT021267	sense lncRNA or Intron LncRNA	chr5:78300733-78301375	642	1.7745	1.56163	1.13631	0.627697	1	UP
NONBTAT021275	sense lncRNA or Intron LncRNA	chr5:78969170-78970870	1210	5.69324	1.91253	2.97681	0.718662	1	UP
NONBTAT021280	sense lncRNA or Intron LncRNA	chr5:79288184-79288452	268	2.63512	3.11347	0.846361	0.269567	1	DOWN
NONBTAT021287	Intergenic LncRNA	chr5:80660385-80662117	1029	10.0381	3.8324	2.61927	0.59393	1	UP
NONBTAT021296	Intergenic LncRNA	chr5:82447926-82448173	247	3.91117	12.2155	0.320181	0.00141354	0.0442408	DOWN
NONBTAT021302	sense lncRNA or Intron LncRNA	chr5:82540675-82555697	310	2.21573	2.31084	0.958842	0.675638	1	DOWN
NONBTAT021309	Intergenic LncRNA	chr5:83246330-83247157	827	0.0937748	0.312052	0.30051	1	1	DOWN
NONBTAT021330	Intergenic LncRNA	chr5:84421062-84422995	854	0.286036	0.102593	2.78807	1	1	UP
NONBTAT021358	sense lncRNA or Intron LncRNA	chr5:87965518-87966129	611	4.44768	7.26949	0.611828	0.083061	0.912481	DOWN
NONBTAT021374	sense lncRNA or Intron LncRNA	chr5:89157538-89157966	428	0.990165	0.298692	3.315	1	1	UP
NONBTAT021383	Intergenic LncRNA	chr5:89548873-89549219	346	2.71653	3.35079	0.810713	0.269567	1	DOWN
NONBTAT021399	sense lncRNA or Intron LncRNA	chr5:91030889-91031208	319	1e-05	1.78338	5.61e-06	0.558845	1	DOWN
NONBTAT021431	Intergenic LncRNA	chr5:95230417-95231837	1112	0.874157	1.57577	0.554749	0.558845	1	DOWN
NONBTAT021443	Intergenic LncRNA	chr5:95796906-95799589	2683	9.75588	7.8289	1.24614	0.476294	1	UP
NONBTAT021458	sense lncRNA or Intron LncRNA	chr5:97579105-97579909	512	1.06295	0.654941	1.62297	1	1	UP
NONBTAT021472	sense lncRNA or Intron LncRNA	chr5:98172386-98173113	727	4.94126	9.12966	0.541232	0.0280581	0.432896	DOWN
NONBTAT021474	sense lncRNA or Intron LncRNA	chr5:98174317-98175831	1514	8.233	15.3227	0.537307	0.00633859	0.148637	DOWN
NONBTAT021495	sense lncRNA or Intron LncRNA	chr5:100295030-100295497	467	2.00907	0.304563	6.59657	1	1	UP
NONBTAT021497	sense lncRNA or Intron LncRNA	chr5:100402124-100402629	505	0.958413	0.399131	2.40125	1	1	UP
NONBTAT021502	Intergenic LncRNA	chr5:100604724-100605255	531	0.281363	0.53541	0.525509	1	1	DOWN
NONBTAT021508	sense lncRNA or Intron LncRNA	chr5:100925857-100942018	220	14.9491	1.93488	7.72611	0.0414728	0.585661	UP
NONBTAT021517	sense lncRNA or Intron LncRNA	chr5:101442130-101443257	1127	0.283083	0.249715	1.13362	1	1	UP
NONBTAT021523	sense lncRNA or Intron LncRNA	chr5:101579002-101580029	1027	0.682316	4.5569	0.149732	0.0277442	0.46148	DOWN
NONBTAT021525	sense lncRNA or Intron LncRNA	chr5:101896848-101909507	785	0.790023	0.940837	0.839702	1	1	DOWN
NONBTAT021530	sense lncRNA or Intron LncRNA	chr5:102024850-102025109	259	8.03521	4.58435	1.75275	1	1	UP
NONBTAT021534	Intergenic LncRNA	chr5:102279467-102282814	245	66.8336	16.3175	4.09582	0.00140868	0.0442693	UP
NONBTAT021537	sense lncRNA or Intron LncRNA	chr5:103856021-103856266	245	283.176	293.396	0.965167	4.22e-12	5.3e-10	DOWN
NONBTAT021562	sense lncRNA or Intron LncRNA	chr5:107433646-107434996	396	0.0340914	0.200694	0.169868	1	1	DOWN
NONBTAT021598	sense lncRNA or Intron LncRNA	chr5:110673457-110691624	1064	9.39419	13.2238	0.7104	0.0339528	0.506518	DOWN
NONBTAT021695	sense lncRNA or Intron LncRNA	chr5:117743263-117758671	1448	10.0443	2.66198	3.77324	0.280426	1	UP
NONBTAT021698	sense lncRNA or Intron LncRNA	chr5:118066854-118079059	981	0.232668	0.983558	0.236557	1	1	DOWN
NONBTAT021727	sense lncRNA or Intron LncRNA	chr6:3411082-3411710	351	2.18531	3.9359	0.555225	0.269567	1	DOWN
NONBTAT021741	sense lncRNA or Intron LncRNA	chr6:4640881-4641231	350	1e-05	0.552224	1.81e-05	1	1	DOWN
NONBTAT021744	sense lncRNA or Intron LncRNA	chr6:4743708-4744651	943	3.3567	2.96738	1.1312	0.712575	1	UP
NONBTAT021790	sense lncRNA or Intron LncRNA	chr6:8020892-8024632	761	3.87973	4.52222	0.857926	0.30315	1	DOWN
NONBTAT021814	sense lncRNA or Intron LncRNA	chr6:13021248-13021845	597	1.7823	1.1523	1.54673	0.627697	1	UP
NONBTAT021824	Antisense LncRNA	chr6:13272331-13273273	795	1.65503	0.207953	7.95867	1	1	UP
NONBTAT021825	sense lncRNA or Intron LncRNA	chr6:13381581-13382385	804	17.9802	52.4176	0.343018	9.24e-11	1.01e-08	DOWN
NONBTAT021828	Intergenic LncRNA	chr6:13505198-13505628	430	0.929914	3.15809	0.294455	0.0641027	0.813807	DOWN
NONBTAT021841	sense lncRNA or Intron LncRNA	chr6:14432713-14433175	462	1.09453	0.647413	1.69062	1	1	UP
NONBTAT021863	Intergenic LncRNA	chr6:17679329-17679874	545	0.180561	6.20571	0.0290959	0.00487323	0.123326	DOWN
NONBTAT021902	sense lncRNA or Intron LncRNA	chr6:20449806-20450170	364	1.71425	24.3286	0.0704623	1.92e-09	1.84e-07	DOWN
NONBTAT021962	sense lncRNA or Intron LncRNA	chr6:25057725-25058184	459	0.134506	0.505587	0.266039	1	1	DOWN
NONBTAT021975	Intergenic LncRNA	chr6:26143859-26144729	870	1.53009	3.01717	0.507128	0.201113	1	DOWN
NONBTAT021980	sense lncRNA or Intron LncRNA	chr6:26362006-26362423	417	57.5563	13.7092	4.19837	0.00204333	0.0589032	UP
NONBTAT021991	Intergenic LncRNA	chr6:27081568-27082138	570	16.2485	5.40898	3.00399	0.387972	1	UP
NONBTAT021998	Intergenic LncRNA	chr6:27514289-27514742	453	0.600999	6.77562	0.0887002	0.00487323	0.123326	DOWN
NONBTAT022014	sense lncRNA or Intron LncRNA	chr6:31125054-31126030	873	0.139816	1.10988	0.125974	0.558845	1	DOWN
NONBTAT022023	sense lncRNA or Intron LncRNA	chr6:31420361-31492367	606	34.1082	8.34234	4.08857	0.0277637	0.430085	UP
NONBTAT022050	Antisense LncRNA	chr6:35008594-35010340	1746	0.0559482	0.015869	3.52563	1	1	UP
NONBTAT022071	Intergenic LncRNA	chr6:37115838-37117153	547	1.01697	0.223882	4.54244	1	1	UP
NONBTAT022075	sense lncRNA or Intron LncRNA	chr6:37369438-37370252	575	5.39788	1.41128	3.82481	0.718662	1	UP
NONBTAT022099	Intergenic LncRNA	chr6:38812271-38813081	810	0.186125	0.832267	0.223636	1	1	DOWN
NONBTAT022102	Intergenic LncRNA	chr6:38814380-38991849	374	0.705782	0.833793	0.846471	1	1	DOWN
NONBTAT022138	sense lncRNA or Intron LncRNA	chr6:43442118-43566702	255	3.85142	2.44001	1.57844	0.712575	1	UP
NONBTAT022141	sense lncRNA or Intron LncRNA	chr6:44919315-44919694	379	2.69468	1.01566	2.65313	1	1	UP
NONBTAT022152	sense lncRNA or Intron LncRNA	chr6:45633674-45683606	559	2.64822	2.45798	1.0774	0.675638	1	UP
NONBTAT022158	sense lncRNA or Intron LncRNA	chr6:45938188-45939941	698	0.862055	0.311014	2.77176	1	1	UP
NONBTAT022199	sense lncRNA or Intron LncRNA	chr6:51540066-51540876	810	0.51917	7.00809	0.0740815	0.00199699	0.0588958	DOWN
NONBTAT022205	sense lncRNA or Intron LncRNA	chr6:51611384-51611857	473	1.1636	14.8898	0.0781475	1.73e-05	0.00102805	DOWN
NONBTAT022242	sense lncRNA or Intron LncRNA	chr6:59375233-59377885	793	1e-05	0.179295	5.58e-05	1	1	DOWN
NONBTAT022252	sense lncRNA or Intron LncRNA	chr6:59613260-59614485	1079	8.24859	12.0443	0.684854	0.0438329	0.614462	DOWN
NONBTAT022264	sense lncRNA or Intron LncRNA	chr6:60275436-60276946	1165	14.2541	6.06711	2.34941	0.825475	1	UP
NONBTAT022277	sense lncRNA or Intron LncRNA	chr6:60807516-60809245	1030	5.28099	13.1272	0.402294	0.00390931	0.101616	DOWN
NONBTAT022289	sense lncRNA or Intron LncRNA	chr6:61359697-61361137	1084	6.20078	2.7768	2.23307	0.754891	1	UP
NONBTAT022313	sense lncRNA or Intron LncRNA	chr6:62481389-62482140	751	8.9464	5.30958	1.68495	0.793509	1	UP
NONBTAT022319	sense lncRNA or Intron LncRNA	chr6:62595046-62595779	453	21.6634	8.00242	2.70711	0.457917	1	UP
NONBTAT022331	sense lncRNA or Intron LncRNA	chr6:64947600-64948061	461	5.10081	4.75387	1.07298	0.546011	1	UP
NONBTAT022332	Intergenic LncRNA	chr6:64959374-64959714	340	2.66431	1.10414	2.41302	1	1	UP
NONBTAT022363	sense lncRNA or Intron LncRNA	chr6:69161216-69161450	234	18.1405	28.9847	0.625865	0.000888449	0.0302783	DOWN
NONBTAT022375	sense lncRNA or Intron LncRNA	chr6:69437354-69437668	314	2.92522	8.09313	0.361445	0.0121795	0.239468	DOWN
NONBTAT022390	sense lncRNA or Intron LncRNA	chr6:70638309-70638715	406	0.59967	1.38301	0.433598	0.558845	1	DOWN
NONBTAT022413	Antisense LncRNA	chr6:72503140-72504557	1417	32.2402	28.128	1.1462	0.113537	1	UP
NONBTAT022417	Antisense LncRNA	chr6:72568424-72569985	1232	5.61463	2.24435	2.50167	1	1	UP
NONBTAT022433	sense lncRNA or Intron LncRNA	chr6:73397378-73398909	1069	0.734708	0.770978	0.952956	1	1	DOWN
NONBTAT022442	sense lncRNA or Intron LncRNA	chr6:73537877-73538413	498	4.20921	5.28176	0.796933	0.227272	1	DOWN
NONBTAT022482	sense lncRNA or Intron LncRNA	chr6:82557755-82558294	539	1e-05	1.25001	8e-06	0.558845	1	DOWN
NONBTAT022486	sense lncRNA or Intron LncRNA	chr6:82878677-82879132	455	1e-05	0.743805	1.34e-05	1	1	DOWN
NONBTAT022525	Intergenic LncRNA	chr6:87555287-87556157	870	0.0467419	0.0250295	1.86747	1	1	UP
NONBTAT022538	sense lncRNA or Intron LncRNA	chr6:88033781-88035532	1751	9.56745	5.04382	1.89687	1	1	UP
NONBTAT022552	sense lncRNA or Intron LncRNA	chr6:88543948-88545490	1542	2.55912	3.95932	0.646353	0.269567	1	DOWN
NONBTAT022590	sense lncRNA or Intron LncRNA	chr6:92062545-92063068	523	2.0681	2.28564	0.904823	0.675638	1	DOWN
NONBTAT022594	Antisense LncRNA	chr6:92205292-92205530	238	52.4434	24.6988	2.12332	0.413668	1	UP
NONBTAT022610	sense lncRNA or Intron LncRNA	chr6:93625898-93627160	1262	6.25418	25.4821	0.245434	1.26e-06	8.52e-05	DOWN
NONBTAT022612	Intergenic LncRNA	chr6:93632542-93632782	240	4.23374	2.60274	1.62665	1	1	UP
NONBTAT022623	Intergenic LncRNA	chr6:95058154-95058543	389	2.57641	3.51643	0.732678	0.269567	1	DOWN
NONBTAT022624	sense lncRNA or Intron LncRNA	chr6:95121000-95122141	1141	0.217118	0.341995	0.634857	1	1	DOWN
NONBTAT022628	Intergenic LncRNA	chr6:96345194-96346247	1053	2.22195	5.48379	0.405185	0.0833259	0.90759	DOWN
NONBTAT022648	sense lncRNA or Intron LncRNA	chr6:98927372-98928228	856	11.598	9.94762	1.16591	0.386458	1	UP
NONBTAT022652	sense lncRNA or Intron LncRNA	chr6:99020765-99021557	792	0.906742	1.68852	0.537004	0.558845	1	DOWN
NONBTAT022657	sense lncRNA or Intron LncRNA	chr6:99427199-99442808	665	3.54236	1.68354	2.10411	1	1	UP
NONBTAT022681	sense lncRNA or Intron LncRNA	chr6:101271826-101272574	748	5.24902	0.0367618	142.785	0.434771	1	UP
NONBTAT022685	sense lncRNA or Intron LncRNA	chr6:101319429-101350392	427	1.49102	0.181085	8.23381	1	1	UP
NONBTAT022788	sense lncRNA or Intron LncRNA	chr6:115667503-115672648	369	5.72586	15.7213	0.36421	0.000688638	0.0252654	DOWN
NONBTAT022801	sense lncRNA or Intron LncRNA	chr6:118179470-118180635	755	9.05184	1.18222	7.65665	0.231088	1	UP
NONBTAT022813	sense lncRNA or Intron LncRNA	chr7:490045-492706	1865	2.82723	4.44384	0.636213	0.152662	1	DOWN
NONBTAT022828	sense lncRNA or Intron LncRNA	chr7:1597829-1598118	289	12.2363	13.2587	0.922888	0.112337	1	DOWN
NONBTAT022841	sense lncRNA or Intron LncRNA	chr7:2911757-2912127	370	1e-05	0.229735	4.35e-05	1	1	DOWN
NONBTAT022848	sense lncRNA or Intron LncRNA	chr7:3735672-3735946	274	2.55039	0.760542	3.35338	1	1	UP
NONBTAT022948	Intergenic LncRNA	chr7:17231202-17231813	611	3.15508	4.32497	0.729503	0.30315	1	DOWN
NONBTAT022952	sense lncRNA or Intron LncRNA	chr7:17276152-17333942	447	0.598929	0.921318	0.650078	1	1	DOWN
NONBTAT022954	Intergenic LncRNA	chr7:17810935-17811172	237	15.5984	1e-05	1559840	0.00930909	0.201076	UP
NONBTAT023011	sense lncRNA or Intron LncRNA	chr7:22985857-22986376	519	2.6377	3.17211	0.831529	0.269567	1	DOWN
NONBTAT023013	sense lncRNA or Intron LncRNA	chr7:23062838-23067042	258	5.54551	8.00206	0.69301	0.103982	1	DOWN
NONBTAT023015	sense lncRNA or Intron LncRNA	chr7:23089975-23130457	754	0.213396	0.872228	0.244656	1	1	DOWN
NONBTAT023039	sense lncRNA or Intron LncRNA	chr7:24485681-24486487	806	6.4053	0.799359	8.01305	0.272163	1	UP
NONBTAT023045	sense lncRNA or Intron LncRNA	chr7:25440362-25441581	1219	0.684298	0.947432	0.722266	1	1	DOWN
NONBTAT023059	sense lncRNA or Intron LncRNA	chr7:26971837-26972839	819	4.38173	1.99993	2.19094	1	1	UP
NONBTAT023108	Intergenic LncRNA	chr7:32325685-32326247	562	5.641	6.01668	0.93756	0.250735	1	DOWN
NONBTAT023114	sense lncRNA or Intron LncRNA	chr7:33102308-33104458	1285	3.91648	6.04834	0.64753	0.112498	1	DOWN
NONBTAT023118	Intergenic LncRNA	chr7:33127469-33128266	600	22.7316	4.04835	5.61503	0.0481818	0.660926	UP
NONBTAT023138	sense lncRNA or Intron LncRNA	chr7:35981876-35983619	1337	10.48	2.75421	3.80508	0.280426	1	UP
NONBTAT023165	sense lncRNA or Intron LncRNA	chr7:39338589-39339021	432	1.44524	1.27178	1.13639	0.627697	1	UP
NONBTAT023183	sense lncRNA or Intron LncRNA	chr7:40404720-40405389	669	0.677795	0.805234	0.841737	1	1	DOWN
NONBTAT023198	sense lncRNA or Intron LncRNA	chr7:41101252-41122673	739	13.6871	2.88706	4.74084	0.132289	1	UP
NONBTAT023223	sense lncRNA or Intron LncRNA	chr7:43952035-43967426	516	0.458977	0.172742	2.65701	1	1	UP
NONBTAT023243	sense lncRNA or Intron LncRNA	chr7:46077539-46080689	2889	19.5142	8.51026	2.29302	0.570129	1	UP
NONBTAT023262	Intergenic LncRNA	chr7:47542394-47543018	234	8.82684	1e-05	882684	0.104213	1	UP
NONBTAT023269	sense lncRNA or Intron LncRNA	chr7:47876368-47876682	314	1.11562	2.04923	0.544409	0.363801	1	DOWN
NONBTAT023307	sense lncRNA or Intron LncRNA	chr7:51469459-51469727	268	42.8083	16.4941	2.59537	0.227462	1	UP
NONBTAT023322	Antisense LncRNA	chr7:52205888-52209699	432	45.0239	14.9694	3.00773	0.0618882	0.788303	UP
NONBTAT023326	Antisense LncRNA	chr7:52215295-52215741	446	0.651816	0.611604	1.06575	1	1	UP
NONBTAT023338	sense lncRNA or Intron LncRNA	chr7:52453512-52454077	565	2.2906	2.3119	0.990787	0.675638	1	DOWN
NONBTAT023380	sense lncRNA or Intron LncRNA	chr7:55219756-55221210	1368	1.02781	2.58108	0.398209	0.363801	1	DOWN
NONBTAT023398	sense lncRNA or Intron LncRNA	chr7:56231975-56234455	2480	11.4927	12.4239	0.925048	0.144958	1	DOWN
NONBTAT023421	Intergenic LncRNA	chr7:59285534-59286492	958	0.308125	0.0166265	18.5322	1	1	UP
NONBTAT023433	sense lncRNA or Intron LncRNA	chr7:59665789-59666011	222	11.3367	1e-05	1133670	0.0399902	0.569972	UP
NONBTAT023434	sense lncRNA or Intron LncRNA	chr7:59677449-59678709	1260	1.35857	1.80847	0.751226	0.627697	1	DOWN
NONBTAT023436	Intergenic LncRNA	chr7:59687159-59688652	1493	0.953827	1.20147	0.793883	0.558845	1	DOWN
NONBTAT023443	sense lncRNA or Intron LncRNA	chr7:60586972-60587547	410	22.6046	15.0391	1.50306	0.619241	1	UP
NONBTAT023466	sense lncRNA or Intron LncRNA	chr7:62853196-62854478	1282	120.05	45.4559	2.64102	0.0156673	0.292304	UP
NONBTAT023476	sense lncRNA or Intron LncRNA	chr7:62861220-62862119	899	6.41511	5.65189	1.13504	0.567487	1	UP
NONBTAT023478	Intergenic LncRNA	chr7:62980480-62980914	434	6.62074	2.14365	3.08854	0.754891	1	UP
NONBTAT023485	sense lncRNA or Intron LncRNA	chr7:63300873-63303416	2543	1.36742	1.54593	0.884529	0.627697	1	DOWN
NONBTAT023526	sense lncRNA or Intron LncRNA	chr7:67406298-67407267	411	5.87889	8.43413	0.697036	0.103982	1	DOWN
NONBTAT023530	sense lncRNA or Intron LncRNA	chr7:67693239-67696868	309	5.77302	6.91806	0.834485	0.250735	1	DOWN
NONBTAT023531	Intergenic LncRNA	chr7:67736704-67737264	560	4.24681	1.38988	3.05552	1	1	UP
NONBTAT023536	sense lncRNA or Intron LncRNA	chr7:68051180-68051725	545	0.665054	2.32402	0.286165	0.143349	1	DOWN
NONBTAT023537	sense lncRNA or Intron LncRNA	chr7:68062015-68062345	330	5.96426	3.90554	1.52713	1	1	UP
NONBTAT023539	Intergenic LncRNA	chr7:68141576-68142021	445	6.32056	2.31678	2.72817	0.754891	1	UP
NONBTAT023551	Intergenic LncRNA	chr7:70029868-70030304	436	53.9249	27.7008	1.94669	0.731152	1	UP
NONBTAT023567	Antisense LncRNA	chr7:71453045-71453250	205	1e-05	5.96508	1.68e-06	0.0117303	0.241148	DOWN
NONBTAT023586	sense lncRNA or Intron LncRNA	chr7:73763800-73765861	2061	2.96445	2.58587	1.1464	0.675638	1	UP
NONBTAT023592	Intergenic LncRNA	chr7:74069873-74076656	823	1e-05	0.0659754	0.000151572	1	1	DOWN
NONBTAT023608	sense lncRNA or Intron LncRNA	chr7:76023816-76024912	985	1e-05	0.207635	4.82e-05	1	1	DOWN
NONBTAT023653	sense lncRNA or Intron LncRNA	chr7:83705689-83706305	616	3.36154	1.91412	1.75618	1	1	UP
NONBTAT023669	Intergenic LncRNA	chr7:84541993-84542359	366	0.574187	0.260378	2.20521	1	1	UP
NONBTAT023672	Intergenic LncRNA	chr7:85220572-85222266	1293	12.8842	7.64109	1.68617	1	1	UP
NONBTAT023683	sense lncRNA or Intron LncRNA	chr7:85783050-85784704	1357	3.057	26.3589	0.115976	9.67e-09	8.83e-07	DOWN
NONBTAT023710	sense lncRNA or Intron LncRNA	chr7:89391743-89392056	313	8.69404	6.76207	1.28571	0.607777	1	UP
NONBTAT023735	Intergenic LncRNA	chr7:92436193-92437199	1006	2.34302	0.901381	2.59937	1	1	UP
NONBTAT023745	Intergenic LncRNA	chr7:93239134-93239398	264	115.843	100.994	1.14703	0.00302016	0.0830056	UP
NONBTAT023757	sense lncRNA or Intron LncRNA	chr7:95210526-95450203	671	1e-05	1.56071	6.41e-06	0.558845	1	DOWN
NONBTAT023768	Intergenic LncRNA	chr7:96422693-96423281	588	1.21277	3.46274	0.350234	0.201113	1	DOWN
NONBTAT023792	Antisense LncRNA	chr7:97406739-97408913	1416	66.4367	33.0673	2.00914	0.60575	1	UP
NONBTAT023796	Intergenic LncRNA	chr7:97619511-97620677	1166	3.11482	0.38189	8.15633	0.658359	1	UP
NONBTAT023809	Intergenic LncRNA	chr7:98767870-98768651	779	4.51153	1.69697	2.65858	1	1	UP
NONBTAT023816	Intergenic LncRNA	chr7:98885067-98885908	841	21.6401	5.93241	3.64778	0.116449	1	UP
NONBTAT023824	sense lncRNA or Intron LncRNA	chr7:100491995-100492434	420	5.21299	5.61987	0.9276	0.376385	1	DOWN
NONBTAT023825	sense lncRNA or Intron LncRNA	chr7:100513651-100513989	338	7.09724	6.04386	1.17429	0.432086	1	UP
NONBTAT023855	sense lncRNA or Intron LncRNA	chr7:104631217-104633298	713	1.85497	1.8432	1.00639	0.627697	1	UP
NONBTAT023860	sense lncRNA or Intron LncRNA	chr7:104645318-104650283	1060	0.955599	0.648083	1.4745	1	1	UP
NONBTAT023897	sense lncRNA or Intron LncRNA	chr7:110398732-110399989	751	0.524699	0.215732	2.43218	1	1	UP
NONBTAT023898	sense lncRNA or Intron LncRNA	chr7:110578512-110578887	375	1e-05	0.748986	1.34e-05	1	1	DOWN
NONBTAT023933	sense lncRNA or Intron LncRNA	chr8:898456-898835	379	0.333319	0.350352	0.951383	1	1	DOWN
NONBTAT023936	sense lncRNA or Intron LncRNA	chr8:909407-909791	384	2.99927	2.38889	1.25551	0.675638	1	UP
NONBTAT023963	sense lncRNA or Intron LncRNA	chr8:5613711-5614104	393	0.27008	0.608323	0.443975	1	1	DOWN
NONBTAT023978	sense lncRNA or Intron LncRNA	chr8:6476877-6477224	347	1.35724	1.11394	1.21841	0.627697	1	UP
NONBTAT023992	Antisense LncRNA	chr8:7828350-7829511	1161	0.465277	0.422355	1.10163	1	1	UP
NONBTAT024018	Intergenic LncRNA	chr8:9497513-9498977	1464	4.85892	4.02023	1.20862	0.513369	1	UP
NONBTAT024031	Intergenic LncRNA	chr8:9992634-9994679	1141	1.00305	2.47377	0.405474	0.363801	1	DOWN
NONBTAT024035	Intergenic LncRNA	chr8:9999282-9999591	309	1e-05	1.06089	9.43e-06	0.558845	1	DOWN
NONBTAT024109	Intergenic LncRNA	chr8:22878992-22880005	1013	2.86767	4.67237	0.613751	0.152662	1	DOWN
NONBTAT024117	Intergenic LncRNA	chr8:23383653-23384761	1108	1.05048	1.02293	1.02693	0.627697	1	UP
NONBTAT024125	sense lncRNA or Intron LncRNA	chr8:24033793-24034770	977	0.588602	2.29635	0.256321	0.143349	1	DOWN
NONBTAT024132	sense lncRNA or Intron LncRNA	chr8:24931250-24931508	258	26.7756	19.4281	1.37819	0.449724	1	UP
NONBTAT024141	Intergenic LncRNA	chr8:25192069-25192736	667	1.3775	1.42988	0.963368	0.627697	1	DOWN
NONBTAT024185	sense lncRNA or Intron LncRNA	chr8:29353055-29353341	286	5.10013	5.98892	0.851594	0.376385	1	DOWN
NONBTAT024191	Intergenic LncRNA	chr8:29614106-29616048	1538	5.70414	8.45738	0.674457	0.103982	1	DOWN
NONBTAT024194	Intergenic LncRNA	chr8:29844808-29862660	382	3.56359	0.616649	5.77896	0.658359	1	UP
NONBTAT024212	Intergenic LncRNA	chr8:30158342-30161900	1537	20.589	26.3059	0.782676	0.00658052	0.15153	DOWN
NONBTAT024224	sense lncRNA or Intron LncRNA	chr8:31239721-31240254	533	1.91043	4.49593	0.424924	0.108472	1	DOWN
NONBTAT024231	sense lncRNA or Intron LncRNA	chr8:31281808-31283419	885	0.479748	0.785076	0.611085	1	1	DOWN
NONBTAT024260	sense lncRNA or Intron LncRNA	chr8:38098543-38098921	378	3.00504	1.25272	2.39881	1	1	UP
NONBTAT024269	sense lncRNA or Intron LncRNA	chr8:39189579-39190957	1010	3.40772	1.6508	2.06428	1	1	UP
NONBTAT024271	sense lncRNA or Intron LncRNA	chr8:39193061-39193825	440	0.803368	1.42858	0.562354	0.558845	1	DOWN
NONBTAT024288	Intergenic LncRNA	chr8:40070930-40071637	428	2.67969	0.228439	11.7304	1	1	UP
NONBTAT024320	sense lncRNA or Intron LncRNA	chr8:42262749-42298098	698	0.552692	0.217629	2.53961	1	1	UP
NONBTAT024332	sense lncRNA or Intron LncRNA	chr8:44059733-44060137	404	1.51732	3.70743	0.409265	0.201113	1	DOWN
NONBTAT024362	sense lncRNA or Intron LncRNA	chr8:46134970-46135767	797	6.28749	5.99468	1.04884	0.567487	1	UP
NONBTAT024375	sense lncRNA or Intron LncRNA	chr8:46880955-46882036	1081	26.719	0.330472	80.851	8.95e-05	0.00428876	UP
NONBTAT024377	Intergenic LncRNA	chr8:47008352-47009131	779	0.1924	1e-05	19240	1	1	UP
NONBTAT024395	sense lncRNA or Intron LncRNA	chr8:48854938-48902893	519	19.738	3.13725	6.2915	0.054486	0.721587	UP
NONBTAT024419	sense lncRNA or Intron LncRNA	chr8:51341797-51343052	1200	23.2985	4.39648	5.29935	0.0330551	0.496994	UP
NONBTAT024474	sense lncRNA or Intron LncRNA	chr8:54171442-54171994	552	1.02261	2.31873	0.441022	0.363801	1	DOWN
NONBTAT024531	Intergenic LncRNA	chr8:62078356-62079082	390	1e-05	0.468718	2.13e-05	1	1	DOWN
NONBTAT024535	sense lncRNA or Intron LncRNA	chr8:62439464-62440531	1067	0.762331	0.680742	1.11985	1	1	UP
NONBTAT024541	Antisense LncRNA	chr8:63329314-63329666	352	1e-05	0.311968	3.21e-05	1	1	DOWN
NONBTAT024543	sense lncRNA or Intron LncRNA	chr8:63335584-63337685	952	1.61371	2.52043	0.640252	0.363801	1	DOWN
NONBTAT024551	sense lncRNA or Intron LncRNA	chr8:63629792-63630371	579	0.449032	0.520082	0.863387	1	1	DOWN
NONBTAT024565	Intergenic LncRNA	chr8:64716089-64716951	558	0.113635	0.243198	0.467253	1	1	DOWN
NONBTAT024578	sense lncRNA or Intron LncRNA	chr8:65375543-65376409	866	1.06911	1e-05	106911	1	1	UP
NONBTAT024579	sense lncRNA or Intron LncRNA	chr8:65484100-65484859	759	4.14718	4.52155	0.917203	0.513369	1	DOWN
NONBTAT024595	sense lncRNA or Intron LncRNA	chr8:67411768-67412527	448	3.95017	0.955054	4.13607	0.658359	1	UP
NONBTAT024614	Antisense LncRNA	chr8:70345906-70347245	948	3.03637	0.560317	5.41902	0.658359	1	UP
NONBTAT024619	sense lncRNA or Intron LncRNA	chr8:71418355-71419201	592	4.69473	2.46165	1.90715	1	1	UP
NONBTAT024664	sense lncRNA or Intron LncRNA	chr8:76351929-76352262	333	1.07364	2.41046	0.445409	0.363801	1	DOWN
NONBTAT024679	sense lncRNA or Intron LncRNA	chr8:77370747-77371207	460	0.632974	0.340854	1.85702	1	1	UP
NONBTAT024686	sense lncRNA or Intron LncRNA	chr8:78227890-78228753	863	3.33563	1.75374	1.90201	1	1	UP
NONBTAT024692	Antisense LncRNA	chr8:78437100-78437974	874	0.400001	1.114	0.359067	0.558845	1	DOWN
NONBTAT024698	sense lncRNA or Intron LncRNA	chr8:78599029-78600903	1874	2.25459	2.54133	0.887169	0.675638	1	DOWN
NONBTAT024716	Antisense LncRNA	chr8:79745901-79746278	377	0.363557	3.80852	0.0954589	0.0641027	0.813807	DOWN
NONBTAT024749	sense lncRNA or Intron LncRNA	chr8:82659943-82660718	775	0.22774	0.382814	0.59491	1	1	DOWN
NONBTAT024752	sense lncRNA or Intron LncRNA	chr8:82984464-82984944	480	2.66295	0.997745	2.66897	1	1	UP
NONBTAT024760	sense lncRNA or Intron LncRNA	chr8:83011836-83012120	284	108.778	21.2458	5.11998	6.94e-07	4.93e-05	UP
NONBTAT024777	sense lncRNA or Intron LncRNA	chr8:84512917-84513662	745	4.61022	3.78039	1.21951	0.732891	1	UP
NONBTAT024781	sense lncRNA or Intron LncRNA	chr8:84626862-84627720	858	3.60884	6.32641	0.57044	0.112498	1	DOWN
NONBTAT024794	Antisense LncRNA	chr8:85539275-85539555	280	10.5807	15.7158	0.673252	0.0258655	0.434949	DOWN
NONBTAT024802	sense lncRNA or Intron LncRNA	chr8:85927009-85927538	529	0.827069	1.09815	0.753148	0.558845	1	DOWN
NONBTAT024824	sense lncRNA or Intron LncRNA	chr8:88081847-88083087	1240	0.271629	0.0261129	10.4021	1	1	UP
NONBTAT024872	Intergenic LncRNA	chr8:97011586-97012513	927	50.6019	3.94912	12.8135	7.91e-07	5.56e-05	UP
NONBTAT024893	Antisense LncRNA	chr8:100216603-100217687	1084	0.517578	0.621274	0.833091	1	1	DOWN
NONBTAT024895	Intergenic LncRNA	chr8:100281040-100282009	969	6.50965	3.88517	1.67551	1	1	UP
NONBTAT024902	Intergenic LncRNA	chr8:100371065-100372894	1492	0.109625	4.23316	0.0258967	0.0277442	0.46148	DOWN
NONBTAT024909	sense lncRNA or Intron LncRNA	chr8:100471737-100472069	332	0.534518	1.71412	0.311832	0.558845	1	DOWN
NONBTAT024934	Intergenic LncRNA	chr8:102665590-102666456	866	1.34e-06	0.227306	5.9e-06	1	1	DOWN
NONBTAT024938	Intergenic LncRNA	chr8:102777170-102777569	399	1.52409	2.73205	0.557856	0.363801	1	DOWN
NONBTAT024954	sense lncRNA or Intron LncRNA	chr8:103337551-103338469	918	7.32708	9.6127	0.762229	0.139641	1	DOWN
NONBTAT024957	sense lncRNA or Intron LncRNA	chr8:103620199-103621576	1377	0.52758	1.01715	0.518685	0.558845	1	DOWN
NONBTAT024961	Intergenic LncRNA	chr8:103666727-103693819	545	0.65493	0.340906	1.92115	1	1	UP
NONBTAT024967	Intergenic LncRNA	chr8:103811167-103811427	260	2.88331	3.05678	0.943251	0.269567	1	DOWN
NONBTAT024972	sense lncRNA or Intron LncRNA	chr8:103994193-103994615	422	0.98667	2.93391	0.336299	0.143349	1	DOWN
NONBTAT024978	Intergenic LncRNA	chr8:104336055-104338858	1746	1e-05	0.030853	0.000324118	1	1	DOWN
NONBTAT025002	sense lncRNA or Intron LncRNA	chr8:108840194-108840680	486	0.547491	0.128589	4.25768	1	1	UP
NONBTAT025062	Intergenic LncRNA	chr9:9514497-9514929	432	1e-05	1.48997	6.71e-06	0.558845	1	DOWN
NONBTAT025067	sense lncRNA or Intron LncRNA	chr9:10647474-10648432	958	8.37508	4.96481	1.68689	1	1	UP
NONBTAT025094	Intergenic LncRNA	chr9:13231840-13232652	812	8.86379	19.2851	0.459619	0.000688886	0.0251542	DOWN
NONBTAT025101	Intergenic LncRNA	chr9:13553428-13556310	1865	2.043	5.57033	0.366765	0.0833259	0.90759	DOWN
NONBTAT025110	sense lncRNA or Intron LncRNA	chr9:14870157-14870708	391	1.15384	17.3592	0.0664685	1.18e-06	8.15e-05	DOWN
NONBTAT025120	sense lncRNA or Intron LncRNA	chr9:15519375-15519707	332	16.5667	15.2387	1.08715	0.205102	1	UP
NONBTAT025124	sense lncRNA or Intron LncRNA	chr9:15765949-15766983	1029	0.740463	0.798176	0.927694	1	1	DOWN
NONBTAT025136	sense lncRNA or Intron LncRNA	chr9:18740707-18741930	1040	8.25671	8.57925	0.962405	0.3275	1	DOWN
NONBTAT025150	Antisense LncRNA	chr9:19952676-19953079	403	1e-05	1.2624	7.92e-06	0.558845	1	DOWN
NONBTAT025166	sense lncRNA or Intron LncRNA	chr9:22261985-22262890	905	34.6319	11.6243	2.97927	0.130396	1	UP
NONBTAT025200	Intergenic LncRNA	chr9:26436697-26436980	283	6.26893	7.08507	0.884808	0.190266	1	DOWN
NONBTAT025215	sense lncRNA or Intron LncRNA	chr9:28237367-28285002	678	3.92767	0.266321	14.7479	0.658359	1	UP
NONBTAT025219	Intergenic LncRNA	chr9:28383306-28383895	589	116.762	9.38187	12.4455	8.35e-14	1.21e-11	UP
NONBTAT025223	sense lncRNA or Intron LncRNA	chr9:28490780-28491485	705	197.035	7.9522	24.7774	1.44e-29	3.44e-27	UP
NONBTAT025234	sense lncRNA or Intron LncRNA	chr9:29145020-29146253	927	1.38143	0.350878	3.93707	1	1	UP
NONBTAT025258	sense lncRNA or Intron LncRNA	chr9:32263733-32265122	732	6.156	4.91605	1.25222	0.768536	1	UP
NONBTAT025266	sense lncRNA or Intron LncRNA	chr9:32548300-32549525	1225	0.395728	0.666458	0.593778	1	1	DOWN
NONBTAT025274	sense lncRNA or Intron LncRNA	chr9:32902969-32903717	748	7.87707	5.9959	1.31374	0.782508	1	UP
NONBTAT025281	sense lncRNA or Intron LncRNA	chr9:33545192-33545675	483	6.295	4.96061	1.269	0.768536	1	UP
NONBTAT025283	sense lncRNA or Intron LncRNA	chr9:33921365-33921913	548	1.09721	1e-05	109721	1	1	UP
NONBTAT025285	sense lncRNA or Intron LncRNA	chr9:34315398-34316093	476	0.663481	0.933279	0.710914	1	1	DOWN
NONBTAT025289	Antisense LncRNA	chr9:34650770-34651212	442	1.04493	0.816853	1.27921	1	1	UP
NONBTAT025292	Intergenic LncRNA	chr9:34880247-34880672	425	0.685704	0.213407	3.21313	1	1	UP
NONBTAT025338	sense lncRNA or Intron LncRNA	chr9:39613978-39614290	312	1e-05	1.39551	7.17e-06	0.558845	1	DOWN
NONBTAT025343	Intergenic LncRNA	chr9:39641017-39641567	550	0.649152	3.01093	0.215599	0.0641027	0.813807	DOWN
NONBTAT025346	sense lncRNA or Intron LncRNA	chr9:39653138-39653744	606	0.248804	0.351524	0.707787	1	1	DOWN
NONBTAT025364	Intergenic LncRNA	chr9:40466302-40468538	2090	0.0549203	1e-05	5492.03	1	1	UP
NONBTAT025388	sense lncRNA or Intron LncRNA	chr9:42150890-42350685	470	0.697929	0.245496	2.84293	1	1	UP
NONBTAT025395	Intergenic LncRNA	chr9:42718953-42719760	807	3.07014	8.46937	0.362499	0.0202675	0.362264	DOWN
NONBTAT025436	sense lncRNA or Intron LncRNA	chr9:45525071-45526185	921	21.4783	8.07939	2.65841	0.457917	1	UP
NONBTAT025466	sense lncRNA or Intron LncRNA	chr9:50988593-50988932	339	1.74702	0.721899	2.42003	1	1	UP
NONBTAT025469	Intergenic LncRNA	chr9:51015406-51017595	1407	4.12846	1.0521	3.92402	1	1	UP
NONBTAT025472	Intergenic LncRNA	chr9:51045384-51046033	463	8.81595	8.49722	1.03751	0.3275	1	UP
NONBTAT025482	Intergenic LncRNA	chr9:51888622-51993621	210	8.61265	1.80341	4.77576	0.348083	1	UP
NONBTAT025491	sense lncRNA or Intron LncRNA	chr9:53224516-53224786	270	4.86413	1.39267	3.49267	1	1	UP
NONBTAT025513	Intergenic LncRNA	chr9:55106533-55107984	1451	5.06775	2.90566	1.7441	1	1	UP
NONBTAT025525	sense lncRNA or Intron LncRNA	chr9:57694485-57695793	1308	0.0873713	0.507752	0.172075	1	1	DOWN
NONBTAT025579	Intergenic LncRNA	chr9:63461432-63474531	545	1.75561	0.38452	4.56572	1	1	UP
NONBTAT025583	sense lncRNA or Intron LncRNA	chr9:63518128-63542082	410	1.44156	3.56983	0.403818	0.201113	1	DOWN
NONBTAT025592	sense lncRNA or Intron LncRNA	chr9:64687631-64689446	613	20.7414	134.624	0.154069	6.11e-38	1.8e-35	DOWN
NONBTAT025595	sense lncRNA or Intron LncRNA	chr9:64687631-64689446	769	13.3952	21.1678	0.63281	0.00309165	0.0843658	DOWN
NONBTAT025602	sense lncRNA or Intron LncRNA	chr9:64749291-64751289	1786	10.5389	7.50872	1.40355	0.63934	1	UP
NONBTAT025608	sense lncRNA or Intron LncRNA	chr9:64811859-64812354	495	0.625243	0.720099	0.868274	1	1	DOWN
NONBTAT025616	sense lncRNA or Intron LncRNA	chr9:66402437-66403139	702	0.22701	0.0316516	7.17215	1	1	UP
NONBTAT025622	Intergenic LncRNA	chr9:67088454-67088880	426	1e-05	0.5669	1.76e-05	1	1	DOWN
NONBTAT025635	sense lncRNA or Intron LncRNA	chr9:68081979-68082451	472	1.05264	1.09788	0.958793	0.627697	1	DOWN
NONBTAT025666	sense lncRNA or Intron LncRNA	chr9:71151386-71151780	394	0.668699	0.410767	1.62793	1	1	UP
NONBTAT025685	Intergenic LncRNA	chr9:72737771-72738303	532	18.5644	5.20515	3.56654	0.217824	1	UP
NONBTAT025690	Intergenic LncRNA	chr9:73149871-73150715	844	1.44493	1.08059	1.33717	0.627697	1	UP
NONBTAT025712	Antisense LncRNA	chr9:74329708-74548983	319	0.695831	0.308152	2.25808	1	1	UP
NONBTAT025716	sense lncRNA or Intron LncRNA	chr9:74329708-74548983	562	1e-05	0.200099	5e-05	1	1	DOWN
NONBTAT025747	sense lncRNA or Intron LncRNA	chr9:77162145-77162939	794	2.34044	0.542204	4.31653	1	1	UP
NONBTAT025763	sense lncRNA or Intron LncRNA	chr9:77670106-77670507	277	3.75263	4.6389	0.808948	0.30315	1	DOWN
NONBTAT025768	Intergenic LncRNA	chr9:77934976-77935610	634	102.091	11.6388	8.77161	3.11e-10	3.32e-08	UP
NONBTAT025776	sense lncRNA or Intron LncRNA	chr9:80958077-80958881	804	0.57208	6.85205	0.0834903	0.00487323	0.123326	DOWN
NONBTAT025781	sense lncRNA or Intron LncRNA	chr9:81314670-81315523	853	1.91101	1.16396	1.64182	0.627697	1	UP
NONBTAT025788	sense lncRNA or Intron LncRNA	chr9:81554007-81554302	295	0.800712	0.328041	2.44089	1	1	UP
NONBTAT025800	Intergenic LncRNA	chr9:82345594-82347602	1325	2.84193	5.79143	0.490713	0.0833259	0.90759	DOWN
NONBTAT025817	Intergenic LncRNA	chr9:84174986-84175526	540	22.4343	5.65406	3.96782	0.0836856	0.885105	UP
NONBTAT025820	Intergenic LncRNA	chr9:84250819-84251343	524	3.62614	5.71922	0.634027	0.186634	1	DOWN
NONBTAT025836	sense lncRNA or Intron LncRNA	chr9:85785689-85786719	1030	4.60376	1.78199	2.58349	1	1	UP
NONBTAT025839	Intergenic LncRNA	chr9:86024883-86026602	1719	0.196192	1.16657	0.168179	0.558845	1	DOWN
NONBTAT025857	Intergenic LncRNA	chr9:87737052-87737367	315	0.388575	2.38448	0.16296	0.143349	1	DOWN
NONBTAT025865	sense lncRNA or Intron LncRNA	chr9:88110145-88110927	782	1.29489	0.554651	2.3346	1	1	UP
NONBTAT025879	sense lncRNA or Intron LncRNA	chr9:89565765-89566719	648	2.4254	11.1517	0.217492	0.000789633	0.0284268	DOWN
NONBTAT025914	sense lncRNA or Intron LncRNA	chr9:92839844-92840397	553	1.59177	2.14465	0.742205	0.363801	1	DOWN
NONBTAT025915	sense lncRNA or Intron LncRNA	chr9:92910625-93001760	429	0.548956	0.385034	1.42573	1	1	UP
NONBTAT025936	sense lncRNA or Intron LncRNA	chr9:95100732-95101637	905	2.03606	1.66243	1.22475	1	1	UP
NONBTAT025965	sense lncRNA or Intron LncRNA	chr9:96484462-96484730	268	4.95957	21.3286	0.232531	2.47e-06	0.000160679	DOWN
NONBTAT025976	Intergenic LncRNA	chr9:97461306-97461868	562	0.880844	0.319733	2.75494	1	1	UP
NONBTAT026018	Intergenic LncRNA	chr9:100481146-100485731	3669	53.6271	14.0074	3.82848	0.00869099	0.192053	UP
NONBTAT026064	Intergenic LncRNA	chr9:105694173-105694592	419	0.991309	0.205286	4.82892	1	1	UP
NONBTAT026168	sense lncRNA or Intron LncRNA	chrX:3817918-3818572	389	0.365533	3.79496	0.0963206	0.0641027	0.813807	DOWN
NONBTAT026173	Intergenic LncRNA	chrX:3997681-3997919	238	1.94478	3.44657	0.564265	0.201113	1	DOWN
NONBTAT026175	Intergenic LncRNA	chrX:4062425-4063594	1169	1e-05	0.00910312	0.00109852	1	1	DOWN
NONBTAT026190	sense lncRNA or Intron LncRNA	chrX:4930194-4930578	384	1.8251	1.0674	1.70986	0.627697	1	UP
NONBTAT026201	sense lncRNA or Intron LncRNA	chrX:7591337-7592098	761	2.73962	1.63679	1.67378	1	1	UP
NONBTAT026211	Intergenic LncRNA	chrX:8272861-8273261	400	1e-05	2.22852	4.49e-06	0.143349	1	DOWN
NONBTAT026212	sense lncRNA or Intron LncRNA	chrX:8274288-8274846	558	1e-05	2.12923	4.7e-06	0.143349	1	DOWN
NONBTAT026227	Intergenic LncRNA	chrX:13501109-13501651	542	0.742379	1.11856	0.663692	0.558845	1	DOWN
NONBTAT026253	sense lncRNA or Intron LncRNA	chrX:16104213-16105539	1326	0.121123	0.546801	0.221512	1	1	DOWN
NONBTAT026276	Intergenic LncRNA	chrX:18177038-18185074	400	1e-05	1.28422	7.79e-06	0.558845	1	DOWN
NONBTAT026286	sense lncRNA or Intron LncRNA	chrX:18596148-18600022	790	4.98774	1.21011	4.12172	1	1	UP
NONBTAT026316	sense lncRNA or Intron LncRNA	chrX:23232164-23233722	804	0.888258	1.75421	0.506358	0.558845	1	DOWN
NONBTAT026381	Intergenic LncRNA	chrX:38360409-38361343	624	0.689376	1.37836	0.500142	0.558845	1	DOWN
NONBTAT026398	sense lncRNA or Intron LncRNA	chrX:39148143-39149524	1381	0.488974	1.00407	0.486992	0.558845	1	DOWN
NONBTAT026455	Intergenic LncRNA	chrX:53523756-53525078	1055	0.371287	29.3719	0.0126409	1.74e-12	2.29e-10	DOWN
NONBTAT026461	sense lncRNA or Intron LncRNA	chrX:54536963-54537558	595	1.32025	1.20138	1.09894	0.627697	1	UP
NONBTAT026464	sense lncRNA or Intron LncRNA	chrX:54666105-54668154	1055	0.97664	1.77155	0.551291	0.558845	1	DOWN
NONBTAT026466	Intergenic LncRNA	chrX:55040887-55041470	583	0.49769	1.44399	0.344663	0.558845	1	DOWN
NONBTAT026490	Intergenic LncRNA	chrX:58642382-58644300	1400	3.59373	3.48376	1.03157	0.476098	1	UP
NONBTAT026522	sense lncRNA or Intron LncRNA	chrX:63074750-63076142	1392	0.975422	1.263	0.772306	0.558845	1	DOWN
NONBTAT026529	Intergenic LncRNA	chrX:64407559-64408211	652	0.0446058	1.24199	0.0359148	0.558845	1	DOWN
NONBTAT026563	sense lncRNA or Intron LncRNA	chrX:68597584-68598186	602	6.20328	2.08101	2.9809	0.754891	1	UP
NONBTAT026572	sense lncRNA or Intron LncRNA	chrX:69693421-69694270	849	0.812846	1.71593	0.473706	0.558845	1	DOWN
NONBTAT026580	Intergenic LncRNA	chrX:71676361-71677651	1290	1e-05	0.0106564	0.000938403	1	1	DOWN
NONBTAT026610	sense lncRNA or Intron LncRNA	chrX:78188454-78190878	517	0.367121	1e-05	36712.1	1	1	UP
NONBTAT026617	Intergenic LncRNA	chrX:79398000-79399816	1182	18.8787	8.29244	2.27662	0.698147	1	UP
NONBTAT026628	sense lncRNA or Intron LncRNA	chrX:80868866-80869520	654	0.629049	0.827377	0.760293	1	1	DOWN
NONBTAT026631	Intergenic LncRNA	chrX:81169103-81170607	868	2.30634	1.58711	1.45317	1	1	UP
NONBTAT026633	Intergenic LncRNA	chrX:81482682-81483472	790	0.185883	0.16893	1.10036	1	1	UP
NONBTAT026640	Intergenic LncRNA	chrX:81574189-81575981	1792	7.93086	8.39729	0.944455	0.208017	1	DOWN
NONBTAT026648	Intergenic LncRNA	chrX:81967245-81967763	518	5.32559	8.46669	0.629005	0.103982	1	DOWN
NONBTAT026653	Intergenic LncRNA	chrX:82021569-82029270	785	1.69973	2.53739	0.669873	0.363801	1	DOWN
NONBTAT026654	Intergenic LncRNA	chrX:82021569-82029270	814	1.65332	2.19051	0.754765	0.363801	1	DOWN
NONBTAT026656	Intergenic LncRNA	chrX:82021569-82029270	933	0.168526	0.422931	0.398472	1	1	DOWN
NONBTAT026661	sense lncRNA or Intron LncRNA	chrX:82260945-82294467	19275	13.1434	12.3226	1.06661	0.234051	1	UP
NONBTAT026662	sense lncRNA or Intron LncRNA	chrX:82260945-82294467	32250	1.35277	1.70382	0.793963	0.627697	1	DOWN
NONBTAT026673	sense lncRNA or Intron LncRNA	chrX:83654285-83655592	845	0.666942	2.35517	0.283182	0.143349	1	DOWN
NONBTAT026678	sense lncRNA or Intron LncRNA	chrX:84386736-84387001	265	58.8854	46.2953	1.27195	0.107278	1	UP
NONBTAT026691	Antisense LncRNA	chrX:85308232-85317001	362	2.462	2.61673	0.940869	0.675638	1	DOWN
NONBTAT026698	Intergenic LncRNA	chrX:87204192-87204991	799	5.84643	3.13512	1.86482	1	1	UP
NONBTAT026716	Antisense LncRNA	chrX:90178160-90179045	885	0.656346	0.673649	0.974315	1	1	DOWN
NONBTAT026741	sense lncRNA or Intron LncRNA	chrX:92233812-92234115	303	0.453528	0.84748	0.535149	1	1	DOWN
NONBTAT026758	sense lncRNA or Intron LncRNA	chrX:94378600-94380496	1896	0.696327	0.802677	0.867506	1	1	DOWN
NONBTAT026787	sense lncRNA or Intron LncRNA	chrX:97829269-97895042	548	1.86706	0.340781	5.47877	1	1	UP
NONBTAT026838	sense lncRNA or Intron LncRNA	chrX:107780850-107781651	801	5.55863	3.38771	1.64082	1	1	UP
NONBTAT026841	sense lncRNA or Intron LncRNA	chrX:108302592-108303278	686	1.05322	0.520609	2.02305	1	1	UP
NONBTAT026849	sense lncRNA or Intron LncRNA	chrX:110079038-110188261	482	1.5366	2.31612	0.663437	0.363801	1	DOWN
NONBTAT026859	Intergenic LncRNA	chrX:111078491-111079374	883	3.46832	2.25693	1.53674	0.712575	1	UP
NONBTAT026863	sense lncRNA or Intron LncRNA	chrX:111154691-111156229	867	5.52616	0.855039	6.46305	0.434771	1	UP
NONBTAT026906	sense lncRNA or Intron LncRNA	chrX:117604333-117606275	1644	20.9766	14.5616	1.44054	0.604482	1	UP
NONBTAT026955	sense lncRNA or Intron LncRNA	chrX:126145148-126145718	570	3.46368	5.65956	0.612005	0.186634	1	DOWN
NONBTAT026987	sense lncRNA or Intron LncRNA	chrX:128667729-128689393	890	3.0213	2.1569	1.40076	0.712575	1	UP
NONBTAT026991	Antisense LncRNA	chrX:128888448-128889127	464	13.8145	2.4797	5.57104	0.132289	1	UP
NONBTAT026994	sense lncRNA or Intron LncRNA	chrX:128899560-128901626	1474	0.974831	0.239566	4.06915	1	1	UP
NONBTAT027002	sense lncRNA or Intron LncRNA	chrX:130300568-130300986	418	15.0615	5.4288	2.77437	0.507537	1	UP
NONBTAT027010	Intergenic LncRNA	chrX:130713977-130714422	445	0.368876	0.637888	0.578277	1	1	DOWN
NONBTAT027020	sense lncRNA or Intron LncRNA	chrX:132975078-132975752	674	1.38011	1.85595	0.743614	0.627697	1	DOWN
NONBTAT027049	sense lncRNA or Intron LncRNA	chrX:135428752-135429287	535	0.290893	0.691552	0.420638	1	1	DOWN
NONBTAT027050	sense lncRNA or Intron LncRNA	chrX:135431218-135433155	1937	0.994248	0.827978	1.20081	1	1	UP
NONBTAT027051	sense lncRNA or Intron LncRNA	chrX:135805023-135805762	739	4.72065	4.40818	1.07088	0.513369	1	UP
NONBTAT027067	Intergenic LncRNA	chrX:137964265-138013050	224	1e-05	56.8741	1.76e-07	5.58e-24	1.1e-21	DOWN
NONBTAT027075	sense lncRNA or Intron LncRNA	chrX:140149668-140150341	389	1.21105	1e-05	121105	1	1	UP
NONBTAT027076	sense lncRNA or Intron LncRNA	chrX:140187293-140187984	466	4.12898	5.20509	0.793258	0.227272	1	DOWN
NONBTAT027105	sense lncRNA or Intron LncRNA	chrX:145568787-145569570	783	1.50557	10.2695	0.146606	0.000560123	0.0212625	DOWN
TCONS_00000028	Sense LncRNA	NW_003099169.1:10069-37921	1159	1.0147	0.44744	2.26779	1	1	UP
TCONS_00000033	Sense LncRNA	NW_003099169.1:10069-37921	1015	2.09123	1.17453	1.78048	1	1	UP
TCONS_00000035	Sense LncRNA	NW_003099169.1:10069-37921	1680	0.877303	0.688605	1.27403	1	1	UP
TCONS_00000036	Sense LncRNA	NW_003099169.1:10069-37921	1548	1e-05	0.105701	9.46e-05	1	1	DOWN
TCONS_00000084	Sense LncRNA	NW_003099180.1:43679-46741	1768	0.956994	2.23428	0.428323	0.143349	1	DOWN
TCONS_00000085	Sense LncRNA	NW_003099180.1:52303-53714	1086	0.532211	1.19213	0.446437	0.558845	1	DOWN
TCONS_00000092	Intergenic LncRNA	NW_003099194.1:103-949	215	3.93278	23.0738	0.170444	1.29e-07	9.97e-06	DOWN
TCONS_00000114	Intergenic LncRNA	NW_003100254.1:392-2138	581	5.61238	6.36655	0.881542	0.250735	1	DOWN
TCONS_00000131	Intergenic LncRNA	NW_003100321.1:979-2652	344	1.92002	2.70709	0.709256	0.363801	1	DOWN
TCONS_00000152	Sense LncRNA	NW_003100494.1:382-16746	773	0.535543	1.17805	0.454601	0.558845	1	DOWN
TCONS_00000264	Intergenic LncRNA	NW_003100855.1:263-2225	952	1.03051	2.36388	0.43594	0.363801	1	DOWN
TCONS_00000290	Sense LncRNA	NW_003100874.1:8519-9247	416	1.43616	1.74247	0.824209	0.627697	1	DOWN
TCONS_00000304	Sense LncRNA	NW_003100883.1:11055-19936	927	2.45378	0.660461	3.71525	1	1	UP
TCONS_00000457	Intergenic LncRNA	chr1:20884299-20928057	1324	1.25651	1e-05	125651	1	1	UP
TCONS_00000495	Intergenic LncRNA	chr1:21008348-21030440	1506	0.356342	1e-05	35634.2	1	1	UP
TCONS_00000829	Sense LncRNA	chr1:52680890-52699351	645	0.738486	0.764235	0.966307	1	1	DOWN
TCONS_00001299	Intergenic LncRNA	chr1:79916761-79918036	411	20.4978	1e-05	2049780	0.00123242	0.0398744	UP
TCONS_00001815	Intergenic LncRNA	chr1:118665422-118685235	2156	0.688439	0.239989	2.86863	1	1	UP
TCONS_00001927	Sense LncRNA	chr1:125885329-125895213	1998	3.01965	2.37001	1.27411	0.712575	1	UP
TCONS_00002038	Sense LncRNA	chr1:127827878-127900112	988	5.57973	0.962172	5.7991	0.434771	1	UP
TCONS_00002039	Sense LncRNA	chr1:127827878-127900112	3616	1.39302	0.326146	4.27115	1	1	UP
TCONS_00002558	Sense LncRNA	chr1:463604-466413	328	53.9988	21.6517	2.49398	0.190194	1	UP
TCONS_00002570	Sense LncRNA	chr1:996897-1016772	2571	3.35363	3.98783	0.840966	0.476098	1	DOWN
TCONS_00002606	Sense LncRNA	chr1:1593302-1608959	1717	1.52809	1.30622	1.16986	0.627697	1	UP
TCONS_00002631	Sense LncRNA	chr1:6366365-6415131	1514	2.09421	5.8523	0.357844	0.0833259	0.90759	DOWN
TCONS_00002632	Sense LncRNA	chr1:6366365-6415131	2166	0.374461	1.99915	0.18731	0.558845	1	DOWN
TCONS_00002633	Sense LncRNA	chr1:6366365-6415131	2048	0.580911	5.67425	0.102377	0.0117303	0.241148	DOWN
TCONS_00002634	Sense LncRNA	chr1:6366365-6415131	2102	0.338565	1.50338	0.225203	0.558845	1	DOWN
TCONS_00002635	Sense LncRNA	chr1:6465587-6475372	794	3.48472	1.39276	2.50202	1	1	UP
TCONS_00002641	Sense LncRNA	chr1:6623100-6643916	1788	1.01658	0.278512	3.65004	1	1	UP
TCONS_00002663	Intergenic LncRNA	chr1:7876113-7882516	299	14.5653	0.758113	19.2126	0.00891607	0.195338	UP
TCONS_00002770	Intergenic LncRNA	chr1:20547525-20552988	773	0.637593	0.199046	3.20324	1	1	UP
TCONS_00002861	Sense LncRNA	chr1:37803158-37842284	2203	3.88279	6.432	0.603668	0.112498	1	DOWN
TCONS_00002871	Sense LncRNA	chr1:42451736-42459074	2082	6.01305	0.178846	33.6214	0.272163	1	UP
TCONS_00002872	Sense LncRNA	chr1:42451736-42459074	2057	7.66119	9.99978	0.766136	0.139641	1	DOWN
TCONS_00002894	Sense LncRNA	chr1:44647583-44655502	1310	0.870254	0.0652536	13.3365	1	1	UP
TCONS_00002895	Sense LncRNA	chr1:44647583-44655502	1722	0.290255	0.0480882	6.03589	1	1	UP
TCONS_00002896	Sense LncRNA	chr1:44647583-44655502	956	0.914785	1e-05	91478.5	1	1	UP
TCONS_00002914	Sense LncRNA	chr1:45653551-45802619	1059	0.36677	0.960961	0.38167	1	1	DOWN
TCONS_00002918	Sense LncRNA	chr1:45653551-45802619	1729	0.565065	2.29744	0.245954	0.143349	1	DOWN
TCONS_00002944	Sense LncRNA	chr1:46154580-46324632	7210	4.94333	3.10294	1.59311	0.732891	1	UP
TCONS_00003029	Sense LncRNA	chr1:57752221-57776923	1227	7.4138	2.83366	2.61633	0.756205	1	UP
TCONS_00003087	Sense LncRNA	chr1:59706610-59722269	15037	2.57968	0.295981	8.71569	1	1	UP
TCONS_00003164	Sense LncRNA	chr1:64995182-65008892	2429	1.05982	0.525133	2.01819	1	1	UP
TCONS_00003211	Sense LncRNA	chr1:66001266-66037927	751	16.8104	5.9972	2.80304	0.387972	1	UP
TCONS_00003242	Sense LncRNA	chr1:67398385-67457617	533	19.3677	3.01944	6.41434	0.054486	0.721587	UP
TCONS_00003252	Sense LncRNA	chr1:67688540-67721700	687	2.46576	1.61866	1.52333	1	1	UP
TCONS_00003276	Sense LncRNA	chr1:68578406-68584922	2518	2.52843	3.06085	0.826055	0.269567	1	DOWN
TCONS_00003284	Sense LncRNA	chr1:68894203-68932490	2931	0.67662	0.957462	0.706681	1	1	DOWN
TCONS_00003333	Sense LncRNA	chr1:70505013-70519582	1833	9.24276	10.4608	0.883561	0.173305	1	DOWN
TCONS_00003341	Sense LncRNA	chr1:70572667-70631072	2462	6.69722	1.10109	6.08235	0.500543	1	UP
TCONS_00003342	Sense LncRNA	chr1:70572667-70631072	7436	1.5926	0.535275	2.97529	1	1	UP
TCONS_00003343	Sense LncRNA	chr1:70572667-70631072	8400	0.917607	0.244801	3.74838	1	1	UP
TCONS_00003357	Sense LncRNA	chr1:70747880-70784209	1419	0.506139	0.48629	1.04082	1	1	UP
TCONS_00003360	Sense LncRNA	chr1:70747880-70784209	3924	0.302714	0.143352	2.11168	1	1	UP
TCONS_00003422	Sense LncRNA	chr1:71489286-71516271	495	3.80377	5.833	0.652112	0.186634	1	DOWN
TCONS_00003460	Sense LncRNA	chr1:72120654-72153809	590	4.78928	6.72953	0.711681	0.139331	1	DOWN
TCONS_00003503	Sense LncRNA	chr1:72367508-72391183	615	1.81284	3.09865	0.585042	0.201113	1	DOWN
TCONS_00003518	Intergenic LncRNA	chr1:74137196-74154304	2226	1.57097	0.0289718	54.2241	1	1	UP
TCONS_00003521	Intergenic LncRNA	chr1:74137196-74154304	1744	2.20478	0.0264731	83.2838	1	1	UP
TCONS_00003532	Sense LncRNA	chr1:74773408-74793674	778	17.4109	0.982817	17.7153	0.00318491	0.0856909	UP
TCONS_00003533	Sense LncRNA	chr1:74773408-74793674	856	5.71804	0.0211407	270.475	0.434771	1	UP
TCONS_00003566	Sense LncRNA	chr1:78025446-78043643	3136	3.25762	0.879357	3.70455	0.658359	1	UP
TCONS_00003685	Sense LncRNA	chr1:79593375-79616529	8187	1.2101	0.73727	1.64133	1	1	UP
TCONS_00003709	Sense LncRNA	chr1:79707687-79725439	5895	1.07366	1.15164	0.932288	0.627697	1	DOWN
TCONS_00003800	Sense LncRNA	chr1:83426817-83427954	520	2.0994	0.0001802	11650.4	1	1	UP
TCONS_00003801	Sense LncRNA	chr1:83426817-83427954	505	2.88401	3.12843	0.921871	0.269567	1	DOWN
TCONS_00003842	Sense LncRNA	chr1:84252037-84259705	929	3.66099	4.9443	0.740447	0.30315	1	DOWN
TCONS_00004094	Sense LncRNA	chr1:95475672-95495208	1708	1.40589	3.34794	0.419927	0.201113	1	DOWN
TCONS_00004095	Sense LncRNA	chr1:95475672-95495208	2477	0.598527	0.554596	1.07921	1	1	UP
TCONS_00004122	Sense LncRNA	chr1:95888040-96061990	1988	0.982537	1.26547	0.776421	0.558845	1	DOWN
TCONS_00004192	Sense LncRNA	chr1:107238507-107245777	3688	30.4096	2.23784	13.5888	0.000486198	0.0187345	UP
TCONS_00004232	Sense LncRNA	chr1:107894028-107926475	4939	0.601663	1.44312	0.416918	0.558845	1	DOWN
TCONS_00004233	Sense LncRNA	chr1:107894028-107926475	5707	1.04964	3.53994	0.296513	0.201113	1	DOWN
TCONS_00004253	Sense LncRNA	chr1:109707449-109733608	1788	3.33534	0.83371	4.0006	0.658359	1	UP
TCONS_00004255	Sense LncRNA	chr1:109734916-109758750	1866	5.55878	1.07972	5.14835	0.718662	1	UP
TCONS_00004360	Sense LncRNA	chr1:111829489-111837320	3052	7.72773	1.77063	4.3644	0.342805	1	UP
TCONS_00004382	Sense LncRNA	chr1:113387231-113502810	3314	1.09072	1.18947	0.91698	0.627697	1	DOWN
TCONS_00004463	Intergenic LncRNA	chr1:116555903-116558026	1210	1.6034	1e-05	160340	1	1	UP
TCONS_00004630	Sense LncRNA	chr1:125862872-125870108	4540	2.25431	7.2014	0.313038	0.0233002	0.4024	DOWN
TCONS_00004659	Sense LncRNA	chr1:128050219-128072068	4006	2.1512	1.99244	1.07968	1	1	UP
TCONS_00004712	Sense LncRNA	chr1:131548389-131564062	1346	0.540835	0.488836	1.10637	1	1	UP
TCONS_00004713	Sense LncRNA	chr1:131548389-131564062	1016	0.893117	2.90473	0.30747	0.143349	1	DOWN
TCONS_00004748	Sense LncRNA	chr1:134223475-134305810	3070	37.9151	3.13128	12.1085	0.000146541	0.00668856	UP
TCONS_00004768	Sense LncRNA	chr1:135871309-135883760	1577	0.443379	0.185918	2.38481	1	1	UP
TCONS_00004769	Sense LncRNA	chr1:135871309-135883760	2187	0.841501	1.01576	0.828445	0.558845	1	DOWN
TCONS_00004776	Sense LncRNA	chr1:136947203-136960665	2593	100.448	40.586	2.47494	0.0552988	0.72983	UP
TCONS_00004791	Sense LncRNA	chr1:138139272-138306077	8952	2.04312	1.11284	1.83595	1	1	UP
TCONS_00004813	Sense LncRNA	chr1:140407710-140492837	620	7.98938	6.02255	1.32658	0.432086	1	UP
TCONS_00004853	Sense LncRNA	chr1:144832443-144845468	1032	13.8607	15.0421	0.92146	0.0861136	0.907032	DOWN
TCONS_00004856	Sense LncRNA	chr1:145018993-145028984	1571	5.74037	2.30215	2.49348	1	1	UP
TCONS_00004870	Sense LncRNA	chr1:146211187-146214810	2548	3.17947	0.757239	4.19877	0.658359	1	UP
TCONS_00004871	Sense LncRNA	chr1:146214997-146217160	1331	4.07731	1.07103	3.80691	1	1	UP
TCONS_00004963	Sense LncRNA	chr1:148947149-148949150	1853	1.7589	0.08528	20.625	1	1	UP
TCONS_00005030	Intergenic LncRNA	chr1:152921930-152934568	2156	0.602809	1e-05	60280.9	1	1	UP
TCONS_00005031	Intergenic LncRNA	chr1:152921930-152934568	1972	0.0986772	1e-05	9867.72	1	1	UP
TCONS_00005033	Intergenic LncRNA	chr1:152921930-152934568	854	0.730335	0.0620467	11.7707	1	1	UP
TCONS_00005040	Sense LncRNA	chr1:154157452-154187672	1422	0.396027	0.120712	3.28076	1	1	UP
TCONS_00005048	Sense LncRNA	chr1:154157452-154187672	980	4.00111	3.32309	1.20403	0.732891	1	UP
TCONS_00005062	Sense LncRNA	chr1:154439100-154571090	10274	2.38273	1.11281	2.14118	1	1	UP
TCONS_00005139	Sense LncRNA	chr1:156075219-156076915	1599	1.46727	1.96781	0.745636	0.627697	1	DOWN
TCONS_00005486	Intron LncRNA	chr1:24238431-24240217	1716	1e-05	0.27065	3.69e-05	1	1	DOWN
TCONS_00006738	Intergenic LncRNA	chr1:77742853-77749693	1569	1e-05	0.331678	3.01e-05	1	1	DOWN
TCONS_00006791	Intron LncRNA	chr1:82068114-82068686	521	1e-05	2.00448	4.99e-06	0.143349	1	DOWN
TCONS_00006989	Intron LncRNA	chr1:89056383-89060668	440	1e-05	0.942833	1.06e-05	1	1	DOWN
TCONS_00007402	Antisense LncRNA	chr1:112704432-112712664	896	0.254783	0.246769	1.03248	1	1	UP
TCONS_00007629	Intergenic LncRNA	chr1:122231451-122234921	244	1e-05	11.3329	8.82e-07	5.14e-05	0.00266058	DOWN
TCONS_00007656	Intergenic LncRNA	chr1:123453022-123464739	1168	0.0780198	0.207548	0.375912	1	1	DOWN
TCONS_00007662	Sense LncRNA	chr1:125885329-125895213	2372	0.121752	0.518576	0.234781	1	1	DOWN
TCONS_00007808	Intron LncRNA	chr1:126634113-126636690	2509	0.219124	0.254568	0.860768	1	1	DOWN
TCONS_00007855	Sense LncRNA	chr1:127427980-127441681	596	1e-05	0.180044	5.55e-05	1	1	DOWN
TCONS_00008579	Sense LncRNA	chr1:1593302-1608959	2934	0.406053	0.420352	0.965983	1	1	DOWN
TCONS_00008580	Sense LncRNA	chr1:1609472-1627013	809	0.320821	0.222216	1.44373	1	1	UP
TCONS_00008609	Intergenic LncRNA	chr1:6288395-6290373	653	0.259235	3.97615	0.0651975	0.0641027	0.813807	DOWN
TCONS_00008610	Intergenic LncRNA	chr1:6288395-6290373	548	1e-05	5.88215	1.7e-06	0.0117303	0.241148	DOWN
TCONS_00008612	Sense LncRNA	chr1:6366365-6415131	1656	1e-05	2.14714	4.66e-06	0.143349	1	DOWN
TCONS_00008613	Sense LncRNA	chr1:6366365-6415131	1750	0.19465	0.968293	0.201024	1	1	DOWN
TCONS_00008619	Sense LncRNA	chr1:6623100-6643916	983	0.362235	0.572255	0.632996	1	1	DOWN
TCONS_00008662	Sense LncRNA	chr1:10093642-10112030	1110	1.59319	4.20378	0.37899	0.108472	1	DOWN
TCONS_00008683	Sense LncRNA	chr1:14829897-14882432	1209	0.0229102	0.0967613	0.23677	1	1	DOWN
TCONS_00008795	Sense LncRNA	chr1:20660860-20814421	5949	9.18675	1.01918	9.01386	0.231088	1	UP
TCONS_00008840	Sense LncRNA	chr1:22455147-22474269	2537	1e-05	0.110627	9.04e-05	1	1	DOWN
TCONS_00008842	Sense LncRNA	chr1:22455147-22474269	2341	0.048705	0.154974	0.314279	1	1	DOWN
TCONS_00008846	Sense LncRNA	chr1:25619017-25623543	3296	0.12117	1.14886	0.10547	0.558845	1	DOWN
TCONS_00008852	Sense LncRNA	chr1:25668077-25740896	4105	0.0934594	0.649299	0.143939	1	1	DOWN
TCONS_00008858	Sense LncRNA	chr1:25668077-25740896	5130	0.108269	0.55187	0.196186	1	1	DOWN
TCONS_00008864	Sense LncRNA	chr1:25668077-25740896	4298	0.0561496	0.44503	0.12617	1	1	DOWN
TCONS_00008950	Sense LncRNA	chr1:28859303-28908562	3097	5.24275	0.604539	8.67231	0.434771	1	UP
TCONS_00008994	Intergenic LncRNA	chr1:34568815-34593539	1056	1e-05	0.123157	8.12e-05	1	1	DOWN
TCONS_00009071	Sense LncRNA	chr1:44647583-44655502	706	3.02853	0.640598	4.72766	0.658359	1	UP
TCONS_00009076	Sense LncRNA	chr1:44947730-44959944	2643	0.115755	0.497974	0.232452	1	1	DOWN
TCONS_00009077	Sense LncRNA	chr1:44947730-44959944	4780	1e-05	0.475102	2.1e-05	1	1	DOWN
TCONS_00009351	Sense LncRNA	chr1:57752221-57776923	2051	2.01782	2.0481	0.985216	0.675638	1	DOWN
TCONS_00009361	Sense LncRNA	chr1:58084720-58125927	3806	0.0703317	0.228915	0.307239	1	1	DOWN
TCONS_00009362	Sense LncRNA	chr1:58084720-58125927	2345	0.205861	0.234622	0.877416	1	1	DOWN
TCONS_00009363	Sense LncRNA	chr1:58084720-58125927	1255	0.379192	0.941508	0.40275	1	1	DOWN
TCONS_00009371	Sense LncRNA	chr1:58500341-58514168	1687	0.0679436	0.0769274	0.883217	1	1	DOWN
TCONS_00009372	Sense LncRNA	chr1:58518498-58537565	1064	0.118716	0.121726	0.975272	1	1	DOWN
TCONS_00009571	Sense LncRNA	chr1:65299682-65313674	4056	1.25621	1.52808	0.822084	0.627697	1	DOWN
TCONS_00009618	Sense LncRNA	chr1:66001266-66037927	240	386.22	82.7281	4.66855	1.4e-19	2.45e-17	UP
TCONS_00009645	Sense LncRNA	chr1:66627962-66658868	1641	0.439146	1.36808	0.320994	0.558845	1	DOWN
TCONS_00009652	Sense LncRNA	chr1:66741198-66754213	754	2.13612	1.82469	1.17068	1	1	UP
TCONS_00009671	Sense LncRNA	chr1:67503039-67545084	1145	30.5483	4.85252	6.29535	0.00483663	0.123214	UP
TCONS_00009739	Sense LncRNA	chr1:68894203-68932490	3108	0.255851	0.765542	0.334209	1	1	DOWN
TCONS_00009757	Sense LncRNA	chr1:70044707-70061110	1815	1.30738	1.77262	0.737541	0.627697	1	DOWN
TCONS_00009821	Sense LncRNA	chr1:70572667-70631072	3170	1.25141	0.477531	2.62058	1	1	UP
TCONS_00009836	Sense LncRNA	chr1:70747880-70784209	1843	0.543319	0.41029	1.32423	1	1	UP
TCONS_00009837	Sense LncRNA	chr1:70747880-70784209	1610	0.267686	0.80539	0.332368	1	1	DOWN
TCONS_00009842	Sense LncRNA	chr1:70747880-70784209	2451	0.247158	0.222496	1.11084	1	1	UP
TCONS_00009853	Sense LncRNA	chr1:70878434-70947247	1457	8.5699	10.149	0.844408	0.105314	1	DOWN
TCONS_00009878	Sense LncRNA	chr1:71266073-71279250	1870	22.859	2.40652	9.49878	0.00712058	0.159651	UP
TCONS_00009923	Sense LncRNA	chr1:71692761-71709957	779	5.84207	3.31131	1.76428	1	1	UP
TCONS_00009951	Sense LncRNA	chr1:72218879-72228876	1398	1.99979	3.94333	0.507132	0.201113	1	DOWN
TCONS_00010000	Sense LncRNA	chr1:74773408-74793674	1616	2.52871	0.19562	12.9266	1	1	UP
TCONS_00010011	Sense LncRNA	chr1:77230160-77231342	810	0.161048	0.298319	0.539852	1	1	DOWN
TCONS_00010015	Sense LncRNA	chr1:77328707-77343713	429	0.538663	1.56799	0.343537	0.558845	1	DOWN
TCONS_00010042	Sense LncRNA	chr1:78169790-78288878	7002	1.39789	0.154945	9.02185	1	1	UP
TCONS_00010044	Sense LncRNA	chr1:78169790-78288878	5767	1.6543	0.336025	4.92315	1	1	UP
TCONS_00010150	Sense LncRNA	chr1:80168568-80179115	3987	7.73813	0.759742	10.1852	0.168415	1	UP
TCONS_00010174	Sense LncRNA	chr1:81057834-81060538	1078	534.102	212.126	2.51785	2.21e-06	0.000145125	UP
TCONS_00010176	Sense LncRNA	chr1:81234149-81235556	728	6.38305	5.51791	1.15679	0.567487	1	UP
TCONS_00010180	Intergenic LncRNA	chr1:81926835-81980411	1754	1e-05	0.117617	8.5e-05	1	1	DOWN
TCONS_00010194	Sense LncRNA	chr1:82178786-82210748	2957	4.60174	1.89145	2.43292	1	1	UP
TCONS_00010195	Sense LncRNA	chr1:82178786-82210748	1926	1.5622	1.23139	1.26865	0.627697	1	UP
TCONS_00010196	Sense LncRNA	chr1:82178786-82210748	3009	3.62473	3.40207	1.06545	0.476098	1	UP
TCONS_00010199	Sense LncRNA	chr1:82329251-82347343	2047	0.388209	0.49854	0.778692	1	1	DOWN
TCONS_00010280	Sense LncRNA	chr1:83093981-83102498	1721	1e-05	0.304451	3.28e-05	1	1	DOWN
TCONS_00010285	Sense LncRNA	chr1:83200460-83212176	3957	0.0113373	0.692448	0.0163728	1	1	DOWN
TCONS_00010286	Sense LncRNA	chr1:83200460-83212176	4733	3.68e-07	0.235535	1.56e-06	1	1	DOWN
TCONS_00010287	Sense LncRNA	chr1:83200460-83212176	5304	5.86e-07	0.754827	7.76e-07	1	1	DOWN
TCONS_00010299	Sense LncRNA	chr1:83438053-83440371	738	11.3681	13.0634	0.870225	0.101253	1	DOWN
[truncated: 5,670 more rows]
