# Supplementary material for: Characterization of lncRNA–miRNA–mRNA Network to Reveal Potential Functional ceRNAs in Bovine Skeletal Muscle
Source: Front Genet. 2019 Feb 20;10:91. doi: 10.3389/fgene.2019.00091 (PMC6391848; doi:10.3389/fgene.2019.00091)
Supplement: Supplementary file 7 [file Table_7.XLSX]

## Sheet: 19124
Supplementary table 7 mRNA high-throughput sequencing result
test_id	class_code	nearest_ref_id	gene_id	gene	Gene ID	Description	GO_Term	KEGG	locus	sample_1	sample_2	status	BTA_fpkm	BTF_fpkm	log2(fold_change)	regulation	p_value	q_value	significant
TCONS_00021064	=	ENSBTAT00000062960	XLOC_019190	Metazoa_SRP	ENSBTAG00000048185	Metazoan signal recognition particle RNA [Source:RFAM;Acc:RF00017]	NA	NA	chr10:42671323-42671620	BTA	BTF	OK	109280	119744	-0.131927	down	0.7582	0.785436	no
TCONS_00020297	=	ENSBTAT00000061860	XLOC_018526	RNaseP_nuc	ENSBTAG00000045394	Nuclear RNase P [Source:RFAM;Acc:RF00009]	NA	NA	chr10:26814255-26814588	BTA	BTF	OK	54843.1	30433.1	0.849669	up	0.0373	0.101471	no
TCONS_00190438	=	ENSBTAT00000060242	XLOC_170404	7SK	ENSBTAG00000048289	7SK RNA [Source:RFAM;Acc:RF00100]	NA	NA	chr23:24977641-24977972	BTA	BTF	OK	62083.6	13662.7	2.18396	up	0.0001	0.000326959	yes
TCONS_00328638	=	ENSBTAT00000059450	XLOC_294307	RNase_MRP	ENSBTAG00000042458	RNase MRP [Source:RFAM;Acc:RF00030]	NA	NA	chr8:60244065-60244343	BTA	BTF	OK	8694.28	9639.85	-0.148944	down	0.618	0.659232	no
TCONS_00070005	=	ENSBTAT00000065038	XLOC_063137	TNNC2	ENSBTAG00000046725	Bos taurus troponin C type 2 (fast) (TNNC2), mRNA. [Source:RefSeq mRNA;Acc:NM_001076373]	GO:0003009(skeletal muscle contraction);GO:0003779(actin binding);GO:0005509(calcium ion binding);GO:0005861(troponin complex)	04020(Calcium signaling pathway)	chr13:75316422-75318650	BTA	BTF	OK	32411.3	2099.25	3.94855	up	0.0001	0.000326959	yes
TCONS_00136379	=	ENSBTAT00000040741	XLOC_121935	U3	ENSBTAG00000047470	Small nucleolar RNA U3 [Source:RFAM;Acc:RF00012]	NA	NA	chr19:9738375-9847849	BTA	BTF	OK	555.775	1070.08	-0.945146	down	0.1792	0.28245	no
TCONS_00132857	=	ENSBTAT00000017420	XLOC_118988	COL1A1	ENSBTAG00000013103	Bos taurus collagen, type I, alpha 1 (COL1A1), mRNA. [Source:RefSeq mRNA;Acc:NM_001034039]	GO:0001501(skeletal system development);GO:0001568(blood vessel development);GO:0001649(osteoblast differentiation);GO:0001957(intramembranous ossification);GO:0001958(endochondral ossification);GO:0005201(extracellular matrix structural constituent);GO:0005515(protein binding);GO:0005576(extracellular region);GO:0005578(proteinaceous extracellular matrix);GO:0005581(collagen);GO:0005584(collagen…	04510(Focal adhesion);04512(ECM-receptor interaction);04974(Protein digestion and absorption);05146(Amoebiasis)	chr19:37088229-37106182	BTA	BTF	LOWDATA	61.0416	930.331	-3.92988	down	1	1	no
TCONS_00339246	=	ENSBTAT00000019318	XLOC_303978	EEF1A1	ENSBTAG00000046034	Elongation factor 1-alpha [Source:UniProtKB/TrEMBL;Acc:G3N2F0]	GO:0000166(nucleotide binding);GO:0003746(translation elongation factor activity);GO:0003924(GTPase activity);GO:0005525(GTP binding);GO:0005737(cytoplasm);GO:0006184(GTP catabolic process);GO:0006414(translational elongation)	NA	chr9:13233553-13236949	BTA	BTF	OK	539.756	928.595	-0.782744	down	0.014	0.0467362	no
TCONS_00207640	=	ENSBTAT00000028269	XLOC_185879	MYLPF	ENSBTAG00000021218	Bos taurus myosin light chain, phosphorylatable, fast skeletal muscle (MYLPF), mRNA. [Source:RefSeq mRNA;Acc:NM_001075647]	GO:0005509(calcium ion binding);GO:0005765(lysosomal membrane);GO:0007519(skeletal muscle tissue development);GO:0008307(structural constituent of muscle);GO:0016459(myosin complex);GO:0046872(metal ion binding)	04510(Focal adhesion);04530(Tight junction);04670(Leukocyte transendothelial migration);04810(Regulation of actin cytoskeleton)	chr25:26815265-26817727	BTA	BTF	OK	30372.1	783.961	5.27582	up	0.0001	0.000326959	yes
TCONS_00230708	=	ENSBTAT00000060154	XLOC_206659	SNORA74	ENSBTAG00000044898	Small nucleolar RNA SNORA74 [Source:RFAM;Acc:RF00090]	NA	NA	chr28:44397813-44418582	BTA	BTF	OK	734.997	780.829	-0.0872696	down	0.8597	0.875751	no
TCONS_00243135	=	ENSBTAT00000014452	XLOC_217773	TNNI2	ENSBTAG00000010880	Bos taurus troponin I type 2 (skeletal, fast) (TNNI2), mRNA. [Source:RefSeq mRNA;Acc:NM_001192094]	GO:0003009(skeletal muscle contraction);GO:0003779(actin binding);GO:0005515(protein binding);GO:0005634(nucleus);GO:0005861(troponin complex);GO:0031014(troponin T binding);GO:0045893(positive regulation of transcription, DNA-dependent)	NA	chr29:50285048-50287648	BTA	BTF	OK	16670	746.27	4.48141	up	0.0001	0.000326959	yes
TCONS_00238659	=	ENSBTAT00000044139	XLOC_213774	IGF2	ENSBTAG00000013066	Bos taurus insulin-like growth factor 2 (somatomedin A) (IGF2), mRNA. [Source:RefSeq mRNA;Acc:NM_174087]	GO:0001503(ossification);GO:0001649(osteoblast differentiation);GO:0001934(positive regulation of protein phosphorylation);GO:0005158(insulin receptor binding);GO:0005159(insulin-like growth factor receptor binding);GO:0005179(hormone activity);GO:0005515(protein binding);GO:0005576(extracellular region);GO:0005615(extracellular space);GO:0005975(carbohydrate metabolic process);GO:0006006(glucose…	NA	chr29:50046625-50065231	BTA	BTF	OK	27.8731	733.704	-4.71825	down	0.0001	0.000326959	yes
TCONS_00027379	=	ENSBTAT00000007504	XLOC_024754	ACTC1	ENSBTAG00000005714	Bos taurus actin, alpha, cardiac muscle 1 (ACTC1), mRNA. [Source:RefSeq mRNA;Acc:NM_001034585]	GO:0000166(nucleotide binding);GO:0001725(stress fiber);GO:0005200(structural constituent of cytoskeleton);GO:0005524(ATP binding);GO:0005737(cytoplasm);GO:0005856(cytoskeleton);GO:0005865(striated muscle thin filament);GO:0005884(actin filament);GO:0006200(ATP catabolic process);GO:0015629(actin cytoskeleton);GO:0016887(ATPase activity);GO:0017022(myosin binding);GO:0019894(kinesin binding);GO:0…	04260(Cardiac muscle contraction);05410(Hypertrophic cardiomyopathy (HCM));05414(Dilated cardiomyopathy)	chr10:30361780-30367052	BTA	BTF	OK	36.6686	724.141	-4.30365	down	0.0001	0.000326959	yes
TCONS_00138207	=	ENSBTAT00000001120	XLOC_123373	MYHC-EMBRYONIC	ENSBTAG00000011803	myosin-3 [Source:RefSeq peptide;Acc:NP_001095305]	GO:0000166(nucleotide binding);GO:0003774(motor activity);GO:0003779(actin binding);GO:0005515(protein binding);GO:0005524(ATP binding);GO:0016459(myosin complex);GO:0043292(contractile fiber)	04530(Tight junction);05416(Viral myocarditis)	chr19:30230159-30251091	BTA	BTF	OK	1.96509	703.292	-8.48338	down	0.003	0.0123321	yes
TCONS_00078884	=	ENSBTAT00000025484	XLOC_071258	RPS20	ENSBTAG00000019147	Bos taurus ribosomal protein S20 (RPS20), mRNA. [Source:RefSeq mRNA;Acc:NM_001034438]	GO:0003723(RNA binding);GO:0003735(structural constituent of ribosome);GO:0005515(protein binding);GO:0005622(intracellular);GO:0005737(cytoplasm);GO:0005840(ribosome);GO:0006412(translation);GO:0015935(small ribosomal subunit);GO:0022627(cytosolic small ribosomal subunit);GO:0030529(ribonucleoprotein complex)	03010(Ribosome)	chr14:24955078-24956443	BTA	BTF	OK	1002.45	631.48	0.666722	up	0.0232	0.0709545	no
TCONS_00261031	=	ENSBTAT00000033863	XLOC_233524	COL1A2	ENSBTAG00000013472	Bos taurus collagen, type I, alpha 2 (COL1A2), mRNA. [Source:RefSeq mRNA;Acc:NM_174520]	GO:0001501(skeletal system development);GO:0001568(blood vessel development);GO:0005201(extracellular matrix structural constituent);GO:0005515(protein binding);GO:0005576(extracellular region);GO:0005578(proteinaceous extracellular matrix);GO:0005581(collagen);GO:0005584(collagen type I);GO:0005615(extracellular space);GO:0007179(transforming growth factor beta receptor signaling pathway);GO:000…	04510(Focal adhesion);04512(ECM-receptor interaction);04974(Protein digestion and absorption);05146(Amoebiasis)	chr4:11622753-11661575	BTA	BTF	OK	78.6895	630.2	-3.00157	down	0.0001	0.000326959	yes
TCONS_00209559	=	ENSBTAT00000012544	XLOC_187409	RPS2	ENSBTAG00000009535	Bos taurus ribosomal protein S2 (RPS2), mRNA. [Source:RefSeq mRNA;Acc:NM_001033613]	GO:0003723(RNA binding);GO:0003729(mRNA binding);GO:0003735(structural constituent of ribosome);GO:0005515(protein binding);GO:0005654(nucleoplasm);GO:0005840(ribosome);GO:0006412(translation);GO:0015935(small ribosomal subunit);GO:0017134(fibroblast growth factor binding);GO:0019899(enzyme binding);GO:0022627(cytosolic small ribosomal subunit);GO:0030529(ribonucleoprotein complex);GO:0051347(pos…	03010(Ribosome)	chr25:1520492-1522670	BTA	BTF	OK	2709.41	613.341	2.14322	up	0.0001	0.000326959	yes
TCONS_00305943	=	ENSBTAT00000026278	XLOC_273724	RPS15	ENSBTAG00000019718	Bos taurus ribosomal protein S15 (RPS15), mRNA. [Source:RefSeq mRNA;Acc:NM_001024541]	GO:0000056(ribosomal small subunit export from nucleus);GO:0003723(RNA binding);GO:0003735(structural constituent of ribosome);GO:0005515(protein binding);GO:0005840(ribosome);GO:0006364(rRNA processing);GO:0006412(translation);GO:0015935(small ribosomal subunit);GO:0022627(cytosolic small ribosomal subunit);GO:0030529(ribonucleoprotein complex);GO:0042274(ribosomal small subunit biogenesis)	03010(Ribosome)	chr7:45465833-45467519	BTA	BTF	OK	1632.1	579.394	1.49411	up	0.0001	0.000326959	yes
TCONS_00150790	=	ENSBTAT00000038678	XLOC_134415	COL3A1	ENSBTAG00000021466	collagen alpha-1(III) chain precursor [Source:RefSeq peptide;Acc:NP_001070299]	GO:0001568(blood vessel development);GO:0005201(extracellular matrix structural constituent);GO:0005515(protein binding);GO:0005581(collagen);GO:0005586(collagen type III);GO:0005615(extracellular space);GO:0007160(cell-matrix adhesion);GO:0007179(transforming growth factor beta receptor signaling pathway);GO:0007229(integrin-mediated signaling pathway);GO:0007507(heart development);GO:0009314(re…	04510(Focal adhesion);04512(ECM-receptor interaction);04974(Protein digestion and absorption);05146(Amoebiasis)	chr2:7317026-7356965	BTA	BTF	LOWDATA	0	556.984	#NAME?	down	1	1	no
TCONS_00279752	=	ENSBTAT00000062535	XLOC_250398	snoU89	ENSBTAG00000045102	Small nucleolar RNA U89 [Source:RFAM;Acc:RF01294]	NA	NA	chr5:103847446-103858411	BTA	BTF	OK	984.6	543.45	0.85739	up	0.1232	0.223252	no
TCONS_00138186	=	ENSBTAT00000061119	XLOC_123358	MYHC-FETAL	ENSBTAG00000009702	Bos taurus myosin, heavy chain 8, skeletal muscle, perinatal (MYH8), mRNA. [Source:RefSeq mRNA;Acc:NM_001206174]	GO:0000166(nucleotide binding);GO:0003774(motor activity);GO:0003779(actin binding);GO:0005515(protein binding);GO:0005524(ATP binding);GO:0005634(nucleus);GO:0005730(nucleolus);GO:0005925(focal adhesion);GO:0016459(myosin complex)	04530(Tight junction);05416(Viral myocarditis)	chr19:30031030-30061111	BTA	BTF	LOWDATA	1.30912	530.104	-8.66153	down	1	1	no
TCONS_00157626	=	ENSBTAT00000059667	XLOC_140664	SNORA73	ENSBTAG00000046681	Small nucleolar RNA SNORA73 family [Source:RFAM;Acc:RF00045]	NA	NA	chr2:125499118-125501516	BTA	BTF	OK	399.202	502.642	-0.332414	down	0.6708	0.70732	no
TCONS_00122514	=	ENSBTAT00000005007	XLOC_110342	RPL13A	ENSBTAG00000047132	NA	GO:0003735(structural constituent of ribosome);GO:0005840(ribosome);GO:0006412(translation);GO:0015934(large ribosomal subunit)	NA	chr18:56394556-56398082	BTA	BTF	OK	2250.17	488.507	2.20359	up	0.0001	0.000326959	yes
TCONS_00115991	=	ENSBTAT00000055086	XLOC_104804	RPLP0	ENSBTAG00000017389	Bos taurus ribosomal protein, large, P0 (RPLP0), mRNA. [Source:RefSeq mRNA;Acc:NM_001012682]	GO:0005515(protein binding);GO:0005622(intracellular);GO:0005634(nucleus);GO:0005737(cytoplasm);GO:0005840(ribosome);GO:0022625(cytosolic large ribosomal subunit);GO:0030529(ribonucleoprotein complex);GO:0042254(ribosome biogenesis)	03010(Ribosome)	chr17:64809253-64813289	BTA	BTF	OK	1334.28	462.076	1.52986	up	0.0001	0.000326959	yes
TCONS_00128113	=	ENSBTAT00000015875	XLOC_115106	RPS19	ENSBTAG00000023792	NA	GO:0003735(structural constituent of ribosome);GO:0005622(intracellular);GO:0005840(ribosome);GO:0006412(translation)	NA	chr18:51689618-51697161	BTA	BTF	OK	1260.32	435.248	1.53388	up	0.0001	0.000326959	yes
TCONS_00147757	=	ENSBTAT00000007041	XLOC_131795	DES	ENSBTAG00000005353	Bos taurus desmin (DES), mRNA. [Source:RefSeq mRNA;Acc:NM_001081575]	GO:0005198(structural molecule activity);GO:0005515(protein binding);GO:0005622(intracellular);GO:0005737(cytoplasm);GO:0005856(cytoskeleton);GO:0005882(intermediate filament);GO:0005916(fascia adherens);GO:0008092(cytoskeletal protein binding);GO:0030018(Z disc);GO:0031594(neuromuscular junction);GO:0042383(sarcolemma);GO:0042802(identical protein binding);GO:0043292(contractile fiber)	05410(Hypertrophic cardiomyopathy (HCM));05412(Arrhythmogenic right ventricular cardiomyopathy (ARVC));05414(Dilated cardiomyopathy)	chr2:108075459-108082534	BTA	BTF	OK	6592.23	425.571	3.95329	up	0.0001	0.000326959	yes
TCONS_00019324	=	ENSBTAT00000024376	XLOC_017713	RPLP1	ENSBTAG00000018320	Bos taurus ribosomal protein, large, P1 (RPLP1), mRNA. [Source:RefSeq mRNA;Acc:NM_001025340]	GO:0003735(structural constituent of ribosome);GO:0005622(intracellular);GO:0005737(cytoplasm);GO:0005840(ribosome);GO:0006414(translational elongation);GO:0022625(cytosolic large ribosomal subunit);GO:0030529(ribonucleoprotein complex)	03010(Ribosome)	chr10:16324340-16326492	BTA	BTF	OK	7847.04	414.256	4.24356	up	0.0001	0.000326959	yes
TCONS_00010803	=	ENSBTAT00000017905	XLOC_009909	RPL24	ENSBTAG00000013461	Bos taurus ribosomal protein L24 (RPL24), mRNA. [Source:RefSeq mRNA;Acc:NM_174455]	GO:0005840(ribosome);GO:0022625(cytosolic large ribosomal subunit);GO:0030529(ribonucleoprotein complex)	03010(Ribosome)	chr1:46415222-46420721	BTA	BTF	OK	1339.84	391.938	1.77336	up	0.0001	0.000326959	yes
TCONS_00042480	=	ENSBTAT00000007429	XLOC_038193	TMSB10	ENSBTAG00000005654	Bos taurus thymosin beta 10 (TMSB10), mRNA. [Source:RefSeq mRNA;Acc:NM_174623]	GO:0003779(actin binding);GO:0005737(cytoplasm);GO:0005856(cytoskeleton);GO:0007010(cytoskeleton organization);GO:0030036(actin cytoskeleton organization);GO:0042989(sequestering of actin monomers)	NA	chr11:49933203-49934214	BTA	BTF	OK	642.427	361.93	0.827822	up	0.0035	0.0142855	no
TCONS_00332586	=	ENSBTAT00000021587	XLOC_297860	RPS7	ENSBTAG00000016224	Bos taurus ribosomal protein S7 (RPS7), mRNA. [Source:RefSeq mRNA;Acc:NM_001098874]	GO:0003735(structural constituent of ribosome);GO:0005515(protein binding);GO:0005622(intracellular);GO:0005634(nucleus);GO:0005730(nucleolus);GO:0005737(cytoplasm);GO:0005815(microtubule organizing center);GO:0005840(ribosome);GO:0005856(cytoskeleton);GO:0006364(rRNA processing);GO:0006412(translation);GO:0022627(cytosolic small ribosomal subunit);GO:0030529(ribonucleoprotein complex);GO:0030686…	03010(Ribosome)	chr8:112896492-112901718	BTA	BTF	OK	1345.24	353.482	1.92816	up	0.0001	0.000326959	yes
TCONS_00131331	=	ENSBTAT00000065532	XLOC_117751	RPL23A	ENSBTAG00000046394	Bos taurus ribosomal protein L23a (RPL23A), mRNA. [Source:RefSeq mRNA;Acc:NM_001045958]	GO:0000166(nucleotide binding);GO:0003674(molecular_function);GO:0003723(RNA binding);GO:0003735(structural constituent of ribosome);GO:0005622(intracellular);GO:0005634(nucleus);GO:0005840(ribosome);GO:0006412(translation);GO:0008150(biological_process);GO:0008283(cell proliferation);GO:0019843(rRNA binding);GO:0022625(cytosolic large ribosomal subunit);GO:0030529(ribonucleoprotein complex);GO:0…	03010(Ribosome)	chr19:20703987-20706890	BTA	BTF	OK	1023.33	343.561	1.57463	up	0.0001	0.000326959	yes
TCONS_00287297	=	ENSBTAT00000059406	XLOC_257060	SNORA23	ENSBTAG00000043305	Small nucleolar RNA SNORA23 [Source:RFAM;Acc:RF00319]	NA	NA	chr5:94445845-94467597	BTA	BTF	OK	950.86	343.552	1.4687	up	0.3486	0.415649	no
TCONS_00304070	=	ENSBTAT00000003201	XLOC_272132	RPS28	ENSBTAG00000002468	Bos taurus ribosomal protein S28 (RPS28), mRNA. [Source:RefSeq mRNA;Acc:NM_001025316]	GO:0003735(structural constituent of ribosome);GO:0005622(intracellular);GO:0005840(ribosome);GO:0006364(rRNA processing);GO:0006407(rRNA export from nucleus);GO:0006412(translation);GO:0015935(small ribosomal subunit);GO:0022627(cytosolic small ribosomal subunit);GO:0030529(ribonucleoprotein complex);GO:0042274(ribosomal small subunit biogenesis)	03010(Ribosome)	chr7:18198991-18200124	BTA	BTF	OK	965.434	339.249	1.50883	up	0.0001	0.000326959	yes
TCONS_00122519	=	ENSBTAT00000018491	XLOC_110347	RPS11	ENSBTAG00000013924	Bos taurus ribosomal protein S11 (RPS11), mRNA. [Source:RefSeq mRNA;Acc:NM_001024568]	GO:0003723(RNA binding);GO:0003735(structural constituent of ribosome);GO:0005622(intracellular);GO:0005840(ribosome);GO:0006412(translation);GO:0019843(rRNA binding);GO:0022627(cytosolic small ribosomal subunit);GO:0030529(ribonucleoprotein complex)	03010(Ribosome)	chr18:56404236-56406668	BTA	BTF	OK	1989.88	329.009	2.59648	up	0.0001	0.000326959	yes
TCONS_00129370	=	ENSBTAT00000008502	XLOC_116061	RPS9	ENSBTAG00000006487	Bos taurus ribosomal protein S9 (RPS9), mRNA. [Source:RefSeq mRNA;Acc:NM_001101152]	GO:0003723(RNA binding);GO:0003735(structural constituent of ribosome);GO:0005515(protein binding);GO:0005622(intracellular);GO:0005730(nucleolus);GO:0005737(cytoplasm);GO:0005840(ribosome);GO:0006412(translation);GO:0006417(regulation of translation);GO:0008284(positive regulation of cell proliferation);GO:0015935(small ribosomal subunit);GO:0019843(rRNA binding);GO:0022627(cytosolic small ribos…	03010(Ribosome)	chr18:63381406-63388728	BTA	BTF	OK	921.181	319.333	1.52842	up	0.0001	0.000326959	yes
TCONS_00115322	=	ENSBTAT00000024444	XLOC_104193	MYL2	ENSBTAG00000018369	myosin, light chain 2, regulatory, cardiac, slow [Source:HGNC Symbol;Acc:7583]	GO:0003007(heart morphogenesis);GO:0003785(actin monomer binding);GO:0005509(calcium ion binding);GO:0005515(protein binding);GO:0005856(cytoskeleton);GO:0007507(heart development);GO:0009791(post-embryonic development);GO:0015629(actin cytoskeleton);GO:0030016(myofibril);GO:0030308(negative regulation of cell growth);GO:0042694(muscle cell fate specification);GO:0048747(muscle fiber development)…	04510(Focal adhesion);04530(Tight junction);04670(Leukocyte transendothelial migration);04810(Regulation of actin cytoskeleton);05410(Hypertrophic cardiomyopathy (HCM));05414(Dilated cardiomyopathy)	chr17:56953809-56961671	BTA	BTF	OK	12188.6	316.058	5.2692	up	0.0001	0.000326959	yes
TCONS_00242165	=	ENSBTAT00000065478	XLOC_216958	ENSBTAG00000047265	ENSBTAG00000047265	NA	GO:0005737(cytoplasm);GO:0042325(regulation of phosphorylation)	NA	chr29:43163085-43163913	BTA	BTF	OK	697.138	311.542	1.16202	up	0.003	0.0123321	yes
TCONS_00133205	=	ENSBTAT00000002666	XLOC_119263	RPL19	ENSBTAG00000002060	Bos taurus ribosomal protein L19 (RPL19), mRNA. [Source:RefSeq mRNA;Acc:NM_001040516]	GO:0003735(structural constituent of ribosome);GO:0005622(intracellular);GO:0005840(ribosome);GO:0006412(translation);GO:0022625(cytosolic large ribosomal subunit);GO:0030529(ribonucleoprotein complex)	03010(Ribosome)	chr19:40332946-40334703	BTA	BTF	OK	1954.84	310.323	2.65521	up	0.0001	0.000326959	yes
TCONS_00038902	=	ENSBTAT00000015358	XLOC_035071	RPL7A	ENSBTAG00000011559	Bos taurus ribosomal protein L7a (RPL7A), mRNA. [Source:RefSeq mRNA;Acc:NM_001040520]	GO:0005515(protein binding);GO:0005840(ribosome);GO:0016020(membrane);GO:0022625(cytosolic large ribosomal subunit);GO:0030529(ribonucleoprotein complex);GO:0042254(ribosome biogenesis);GO:0042788(polysomal ribosome)	03010(Ribosome)	chr11:104311807-104315125	BTA	BTF	OK	715.17	309.91	1.20644	up	0.0001	0.000326959	yes
TCONS_00346953	=	ENSBTAT00000009803	XLOC_311052	RPL10	ENSBTAG00000022275	Uncharacterized protein [Source:UniProtKB/TrEMBL;Acc:G8JKX9]	GO:0003735(structural constituent of ribosome);GO:0005622(intracellular);GO:0005634(nucleus);GO:0005840(ribosome);GO:0006412(translation);GO:0007283(spermatogenesis)	NA	chrX:40364801-40371659	BTA	BTF	OK	2046.28	301.751	2.76158	up	0.0001	0.000326959	yes
TCONS_00032223	=	ENSBTAT00000026259	XLOC_029086	RPL31	ENSBTAG00000019701	Bos taurus ribosomal protein L31 (RPL31), mRNA. [Source:RefSeq mRNA;Acc:NM_001025341]	GO:0003735(structural constituent of ribosome);GO:0005622(intracellular);GO:0005840(ribosome);GO:0006412(translation);GO:0022625(cytosolic large ribosomal subunit);GO:0030529(ribonucleoprotein complex)	03010(Ribosome)	chr11:6003174-6008528	BTA	BTF	OK	2040.22	299.885	2.76624	up	0.0001	0.000326959	yes
TCONS_00086209	=	ENSBTAT00000003962	XLOC_077933	RPS3	ENSBTAG00000005620	Bos taurus ribosomal protein S3 (RPS3), mRNA. [Source:RefSeq mRNA;Acc:NM_001034047]	GO:0003684(damaged DNA binding);GO:0003723(RNA binding);GO:0003729(mRNA binding);GO:0003735(structural constituent of ribosome);GO:0003906(DNA-(apurinic or apyrimidinic site) lyase activity);GO:0004519(endonuclease activity);GO:0005515(protein binding);GO:0005622(intracellular);GO:0005634(nucleus);GO:0005737(cytoplasm);GO:0005829(cytosol);GO:0005840(ribosome);GO:0006412(translation);GO:0006919(ac…	03010(Ribosome)	chr15:55370366-55375306	BTA	BTF	OK	1094.06	298.48	1.87399	up	0.0001	0.000326959	yes
TCONS_00183933	=	ENSBTAT00000020323	XLOC_164675	RPL32	ENSBTAG00000015283	Bos taurus ribosomal protein L32 (RPL32), mRNA. [Source:RefSeq mRNA;Acc:NM_001034783]	GO:0003735(structural constituent of ribosome);GO:0005622(intracellular);GO:0005840(ribosome);GO:0006412(translation);GO:0022625(cytosolic large ribosomal subunit);GO:0030529(ribonucleoprotein complex)	03010(Ribosome)	chr22:56985248-56989012	BTA	BTF	OK	1019.06	295.897	1.78407	up	0.0001	0.000326959	yes
TCONS_00287970	=	ENSBTAT00000062286	XLOC_257643	snoU85	ENSBTAG00000044853	Small nucleolar RNA U85 [Source:RFAM;Acc:RF01296]	NA	NA	chr5:104244558-104272651	BTA	BTF	OK	1029.3	293.849	1.80851	up	0.0001	0.000326959	yes
TCONS_00076855	=	ENSBTAT00000037367	XLOC_069432	RPL8	ENSBTAG00000026327	Bos taurus ribosomal protein L8 (RPL8), mRNA. [Source:RefSeq mRNA;Acc:NM_001034625]	GO:0003723(RNA binding);GO:0003735(structural constituent of ribosome);GO:0005622(intracellular);GO:0005737(cytoplasm);GO:0005840(ribosome);GO:0006412(translation);GO:0015934(large ribosomal subunit);GO:0019843(rRNA binding);GO:0030529(ribonucleoprotein complex)	03010(Ribosome)	chr14:1505029-1507633	BTA	BTF	OK	353.6	288.083	0.295636	up	0.2768	0.346938	no
TCONS_00313597	=	ENSBTAT00000026183	XLOC_280452	GNB2L1	ENSBTAG00000019648	Guanine nucleotide-binding protein subunit beta-2-like 1 [Source:UniProtKB/Swiss-Prot;Acc:P63243]	GO:0001891(phagocytic cup);GO:0001934(positive regulation of protein phosphorylation);GO:0005080(protein kinase C binding);GO:0005515(protein binding);GO:0005634(nucleus);GO:0005737(cytoplasm);GO:0005739(mitochondrion);GO:0005829(cytosol);GO:0005856(cytoskeleton);GO:0005886(plasma membrane);GO:0006417(regulation of translation);GO:0006915(apoptotic process);GO:0006919(activation of cysteine-type …	NA	chr7:41761804-41766598	BTA	BTF	OK	1203.3	282.655	2.08988	up	0.0001	0.000326959	yes
TCONS_00066532	=	ENSBTAT00000059654	XLOC_060067	SNORD17	ENSBTAG00000042662	Small nucleolar RNA SNORD17 [Source:RFAM;Acc:RF00567]	NA	NA	chr13:38519142-38544338	BTA	BTF	OK	100.602	281.72	-1.48561	down	0.2475	0.326183	no
TCONS_00242009	=	ENSBTAT00000015716	XLOC_216864	EEF1G	ENSBTAG00000011843	Bos taurus eukaryotic translation elongation factor 1 gamma (EEF1G), mRNA. [Source:RefSeq mRNA;Acc:NM_001040487]	GO:0003746(translation elongation factor activity);GO:0005515(protein binding);GO:0005853(eukaryotic translation elongation factor 1 complex);GO:0006412(translation);GO:0006414(translational elongation);GO:0009615(response to virus)	NA	chr29:41614570-41624167	BTA	BTF	OK	1085.17	280.255	1.95311	up	0.0001	0.000326959	yes
TCONS_00195079	=	ENSBTAT00000044972	XLOC_174413	HIST1H3A		NA	NA	NA	chr23:31644097-31644508	BTA	BTF	OK	18.0729	273.352	-3.91886	down	0.0001	0.000326959	yes
TCONS_00180510	=	ENSBTAT00000012866	XLOC_161700	RPSA	ENSBTAG00000009757	Bos taurus ribosomal protein SA (RPSA), mRNA. [Source:RefSeq mRNA;Acc:NM_174379]	GO:0000028(ribosomal small subunit assembly);GO:0000447(endonucleolytic cleavage in ITS1 to separate SSU-rRNA from 5.8S rRNA and LSU-rRNA from tricistronic rRNA transcript (SSU-rRNA, 5.8S rRNA, LSU-rRNA));GO:0000461(endonucleolytic cleavage to generate mature 3'-end of SSU-rRNA from (SSU-rRNA, 5.8S rRNA, LSU-rRNA));GO:0003735(structural constituent of ribosome);GO:0005055(laminin receptor activit…	03010(Ribosome)	chr22:12728216-12741653	BTA	BTF	LOWDATA	0	269.809	#NAME?	down	1	1	no
TCONS_00052663	=	ENSBTAT00000013402	XLOC_047404	TPT1	ENSBTAG00000048229	Translationally-controlled tumor protein [Source:UniProtKB/Swiss-Prot;Acc:Q5E984]	GO:0005509(calcium ion binding);GO:0005615(extracellular space);GO:0005737(cytoplasm);GO:0005771(multivesicular body);GO:0045298(tubulin complex)	NA	chr12:15518991-15522535	BTA	BTF	OK	8256.1	267.309	4.94888	up	0.0001	0.000326959	yes
TCONS_00243216	=	ENSBTAT00000002326	XLOC_217832	RPLP2	ENSBTAG00000003086	NA	GO:0003735(structural constituent of ribosome);GO:0005622(intracellular);GO:0005840(ribosome);GO:0006414(translational elongation);GO:0022625(cytosolic large ribosomal subunit);GO:0030529(ribonucleoprotein complex)	NA	chr29:50709995-50795585	BTA	BTF	OK	893.284	260.655	1.77698	up	0.0001	0.000326959	yes
TCONS_00158103	=	ENSBTAT00000027850	XLOC_141056	RPL11	ENSBTAG00000020905	Bos taurus ribosomal protein L11 (RPL11), mRNA. [Source:RefSeq mRNA;Acc:NM_001075581]	GO:0003723(RNA binding);GO:0003735(structural constituent of ribosome);GO:0005515(protein binding);GO:0005622(intracellular);GO:0005634(nucleus);GO:0005730(nucleolus);GO:0005840(ribosome);GO:0006364(rRNA processing);GO:0006412(translation);GO:0006605(protein targeting);GO:0019843(rRNA binding);GO:0022625(cytosolic large ribosomal subunit);GO:0030529(ribonucleoprotein complex);GO:0034504(protein l…	03010(Ribosome)	chr2:129791371-129795563	BTA	BTF	OK	761.286	256.759	1.56802	up	0.0001	0.000326959	yes
TCONS_00026021	=	ENSBTAT00000006866	XLOC_023551	RPL4	ENSBTAG00000005211	Bos taurus ribosomal protein L4 (RPL4), mRNA. [Source:RefSeq mRNA;Acc:NM_001014894]	GO:0003735(structural constituent of ribosome);GO:0005840(ribosome);GO:0006412(translation);GO:0030529(ribonucleoprotein complex)	03010(Ribosome)	chr10:13318874-13323536	BTA	BTF	OK	833.262	247.068	1.75386	up	0.0001	0.000326959	yes
TCONS_00258203	=	ENSBTAT00000020326	XLOC_230963	RPS8	ENSBTAG00000015285	Bos taurus ribosomal protein S8 (RPS8), mRNA. [Source:RefSeq mRNA;Acc:NM_001025317]	GO:0000462(maturation of SSU-rRNA from tricistronic rRNA transcript (SSU-rRNA, 5.8S rRNA, LSU-rRNA));GO:0003735(structural constituent of ribosome);GO:0005622(intracellular);GO:0005737(cytoplasm);GO:0005840(ribosome);GO:0006412(translation);GO:0006414(translational elongation);GO:0022627(cytosolic small ribosomal subunit);GO:0030529(ribonucleoprotein complex)	03010(Ribosome)	chr3:101816839-101819441	BTA	BTF	LOWDATA	308.252	238.141	0.372292	up	1	1	no
TCONS_00034063	=	ENSBTAT00000033091	XLOC_030737	RPS27A	ENSBTAG00000015473	Bos taurus ribosomal protein S27a (RPS27A), mRNA. [Source:RefSeq mRNA;Acc:NM_174778]	GO:0003735(structural constituent of ribosome);GO:0005515(protein binding);GO:0005622(intracellular);GO:0005634(nucleus);GO:0005737(cytoplasm);GO:0005840(ribosome);GO:0006412(translation);GO:0015935(small ribosomal subunit);GO:0022627(cytosolic small ribosomal subunit);GO:0030529(ribonucleoprotein complex);GO:0046872(metal ion binding)	03010(Ribosome)	chr11:37823247-37825428	BTA	BTF	LOWDATA	241.378	236.38	0.0301835	up	1	1	no
TCONS_00242062	=	ENSBTAT00000051159	XLOC_216883	U2	ENSBTAG00000048293	U2 spliceosomal RNA [Source:RFAM;Acc:RF00004]	NA	NA	chr29:41838791-41846764	BTA	BTF	LOWDATA	470.661	234.63	1.0043	up	1	1	no
TCONS_00123689	=	ENSBTAT00000021268	XLOC_111216	RPS5	ENSBTAG00000015989	Bos taurus ribosomal protein S5 (RPS5), mRNA. [Source:RefSeq mRNA;Acc:NM_001015531]	GO:0003723(RNA binding);GO:0003729(mRNA binding);GO:0003735(structural constituent of ribosome);GO:0005840(ribosome);GO:0006412(translation);GO:0006450(regulation of translational fidelity);GO:0015935(small ribosomal subunit);GO:0022627(cytosolic small ribosomal subunit);GO:0030529(ribonucleoprotein complex)	03010(Ribosome)	chr18:65845924-65851516	BTA	BTF	OK	965.842	234.369	2.043	up	0.0001	0.000326959	yes
TCONS_00133883	=	ENSBTAT00000057007	XLOC_119825	MYL4	ENSBTAG00000021916	myosin light chain 4 [Source:RefSeq peptide;Acc:NP_001068617]	GO:0002026(regulation of the force of heart contraction);GO:0003785(actin monomer binding);GO:0005509(calcium ion binding);GO:0031672(A band);GO:0032781(positive regulation of ATPase activity);GO:0051015(actin filament binding);GO:0060048(cardiac muscle contraction)	NA	chr19:46925385-46938975	BTA	BTF	OK	1.04543	233.533	-7.80339	down	0.0001	0.000326959	yes
TCONS_00189206	=	ENSBTAT00000025963	XLOC_169325	RPL10A	ENSBTAG00000019494	Bos taurus ribosomal protein L10a (RPL10A), mRNA. [Source:RefSeq mRNA;Acc:NM_001015647]	GO:0003723(RNA binding);GO:0003735(structural constituent of ribosome);GO:0005622(intracellular);GO:0005739(mitochondrion);GO:0005840(ribosome);GO:0006412(translation);GO:0015934(large ribosomal subunit);GO:0030529(ribonucleoprotein complex)	03010(Ribosome)	chr23:9391522-9394013	BTA	BTF	OK	463.641	219.713	1.07739	up	0.0002	0.00115787	yes
TCONS_00189010	=	ENSBTAT00000003431	XLOC_169164	RPS18	ENSBTAG00000002648	Bos taurus ribosomal protein S18 (RPS18), mRNA. [Source:RefSeq mRNA;Acc:NM_001033614]	GO:0003676(nucleic acid binding);GO:0003723(RNA binding);GO:0003735(structural constituent of ribosome);GO:0005515(protein binding);GO:0005622(intracellular);GO:0005737(cytoplasm);GO:0005829(cytosol);GO:0005840(ribosome);GO:0006412(translation);GO:0015935(small ribosomal subunit);GO:0019843(rRNA binding);GO:0022627(cytosolic small ribosomal subunit);GO:0030529(ribonucleoprotein complex);GO:004225…	03010(Ribosome)	chr23:7388702-7393361	BTA	BTF	OK	1016.71	218.258	2.21979	up	0.0001	0.000326959	yes
TCONS_00059056	=	ENSBTAT00000024572	XLOC_053305	VIM	ENSBTAG00000018463	Bos taurus vimentin (VIM), mRNA. [Source:RefSeq mRNA;Acc:NM_173969]	GO:0001701(in utero embryonic development);GO:0003725(double-stranded RNA binding);GO:0005198(structural molecule activity);GO:0005200(structural constituent of cytoskeleton);GO:0005212(structural constituent of eye lens);GO:0005515(protein binding);GO:0005737(cytoplasm);GO:0005777(peroxisome);GO:0005829(cytosol);GO:0005882(intermediate filament);GO:0005886(plasma membrane);GO:0008022(protein C-t…	NA	chr13:31945011-31952941	BTA	BTF	OK	136.019	213.952	-0.653479	down	0.0241	0.0734205	no
TCONS_00183094	=	ENSBTAT00000062950	XLOC_164043	TNNC1	ENSBTAG00000045757	Bos taurus troponin C type 1 (slow) (TNNC1), mRNA. [Source:RefSeq mRNA;Acc:NM_001034351]	GO:0005509(calcium ion binding);GO:0005515(protein binding);GO:0005861(troponin complex);GO:0006937(regulation of muscle contraction);GO:0031013(troponin I binding);GO:0031014(troponin T binding);GO:0032972(regulation of muscle filament sliding speed);GO:0042803(protein homodimerization activity);GO:0043462(regulation of ATPase activity);GO:0046872(metal ion binding);GO:0048306(calcium-dependent …	04020(Calcium signaling pathway);04260(Cardiac muscle contraction);05410(Hypertrophic cardiomyopathy (HCM));05414(Dilated cardiomyopathy)	chr22:48988983-48991875	BTA	BTF	OK	8446.53	210.478	5.32662	up	0.0001	0.000326959	yes
TCONS_00310633	=	ENSBTAT00000021033	XLOC_277950	RPL18A	ENSBTAG00000015831	Bos taurus ribosomal protein L18a (RPL18A), mRNA. [Source:RefSeq mRNA;Acc:NM_001033619]	GO:0003735(structural constituent of ribosome);GO:0005840(ribosome);GO:0006412(translation);GO:0022625(cytosolic large ribosomal subunit);GO:0030529(ribonucleoprotein complex)	03010(Ribosome)	chr7:5206101-5209504	BTA	BTF	OK	1001.77	208.202	2.2665	up	0.0001	0.000326959	yes
TCONS_00138523	=	ENSBTAT00000022919	XLOC_123668	UBB	ENSBTAG00000017246	Bos taurus ubiquitin B (UBB), mRNA. [Source:RefSeq mRNA;Acc:NM_174133]	GO:0005515(protein binding);GO:0005634(nucleus);GO:0005737(cytoplasm)	03320(PPAR signaling pathway)	chr19:33853787-33855685	BTA	BTF	OK	1582.7	203.643	2.95827	up	0.0001	0.000326959	yes
TCONS_00316463	=	ENSBTAT00000017770	XLOC_283038	RPS23	ENSBTAG00000013358	Bos taurus ribosomal protein S23 (RPS23), mRNA. [Source:RefSeq mRNA;Acc:NM_001034690]	GO:0003735(structural constituent of ribosome);GO:0005515(protein binding);GO:0005622(intracellular);GO:0005840(ribosome);GO:0006412(translation);GO:0015935(small ribosomal subunit);GO:0022627(cytosolic small ribosomal subunit);GO:0030529(ribonucleoprotein complex)	03010(Ribosome)	chr7:84523779-84525639	BTA	BTF	OK	917.532	202.446	2.18022	up	0.0001	0.000326959	yes
TCONS_00091715	=	ENSBTAT00000025126	XLOC_082911	RPL27A	ENSBTAG00000005349	Bos taurus ribosomal protein L27a (RPL27A), mRNA. [Source:RefSeq mRNA;Acc:NM_001024471]	GO:0003735(structural constituent of ribosome);GO:0005622(intracellular);GO:0005840(ribosome);GO:0006412(translation);GO:0030529(ribonucleoprotein complex)	03010(Ribosome)	chr15:44469326-44472127	BTA	BTF	OK	1327.4	200.792	2.72483	up	0.0001	0.000326959	yes
TCONS_00028246	=	ENSBTAT00000044796	XLOC_025489	TPM1	ENSBTAG00000038232	Uncharacterized protein [Source:UniProtKB/TrEMBL;Acc:F1MV90]	NA	NA	chr10:47056203-47065846	BTA	BTF	OK	23600.8	199.539	6.88602	up	0.0001	0.000326959	yes
TCONS_00173480	=	ENSBTAT00000056239	XLOC_155395	DLK	ENSBTAG00000037899	Bos taurus delta-like 1 homolog (Drosophila) (DLK1), mRNA. [Source:RefSeq mRNA;Acc:NM_174037]	GO:0005509(calcium ion binding);GO:0005515(protein binding);GO:0009790(embryo development);GO:0009791(post-embryonic development);GO:0009897(external side of plasma membrane);GO:0045746(negative regulation of Notch signaling pathway);GO:0048706(embryonic skeletal system development)	NA	chr21:67274799-67283089	BTA	BTF	OK	1.9348	195.27	-6.65714	down	0.0001	0.000326959	yes
TCONS_00178607	=	ENSBTAT00000062092	XLOC_159955	SCARNA13	ENSBTAG00000044659	Small Cajal body specific RNA 13 [Source:RFAM;Acc:RF00231]	NA	NA	chr21:61984641-61984915	BTA	BTF	OK	1290.26	194.291	2.73137	up	0.0001	0.000326959	yes
TCONS_00304398	=	ENSBTAT00000005581	XLOC_272390	EEF2	ENSBTAG00000004258	Bos taurus eukaryotic translation elongation factor 2 (EEF2), mRNA. [Source:RefSeq mRNA;Acc:NM_001075121]	GO:0000166(nucleotide binding);GO:0003746(translation elongation factor activity);GO:0003924(GTPase activity);GO:0005515(protein binding);GO:0005525(GTP binding);GO:0005737(cytoplasm);GO:0005844(polysome);GO:0006184(GTP catabolic process);GO:0006412(translation);GO:0006414(translational elongation);GO:0030529(ribonucleoprotein complex)	NA	chr7:21252437-21261327	BTA	BTF	OK	752.932	192.729	1.96594	up	0.0001	0.000326959	yes
TCONS_00238587	=	ENSBTAT00000044159	XLOC_213707	CDKN1C	ENSBTAG00000031184	Bos taurus cyclin-dependent kinase inhibitor 1C (p57, Kip2) (CDKN1C), mRNA. [Source:RefSeq mRNA;Acc:NM_001077903]	GO:0000122(negative regulation of transcription from RNA polymerase II promoter);GO:0001890(placenta development);GO:0004861(cyclin-dependent protein serine/threonine kinase inhibitor activity);GO:0005515(protein binding);GO:0005634(nucleus);GO:0005737(cytoplasm);GO:0007050(cell cycle arrest);GO:0016301(kinase activity);GO:0016310(phosphorylation);GO:0030511(positive regulation of transforming gr…	04110(Cell cycle)	chr29:49368786-49370785	BTA	BTF	OK	35.0907	186.898	-2.41309	down	0.0001	0.000326959	yes
TCONS_00261046	=	ENSBTAT00000053586	XLOC_233535	PEG10	ENSBTAG00000038093	Bos taurus paternally expressed 10 (PEG10), transcript variant 2, mRNA. [Source:RefSeq mRNA;Acc:NM_001109815]	GO:0003676(nucleic acid binding);GO:0008270(zinc ion binding)	NA	chr4:11911911-11924754	BTA	BTF	OK	0.448207	186.032	-8.69717	down	0.0316	0.0908437	yes
TCONS_00193110	=	ENSBTAT00000020719	XLOC_172717	RPS10	ENSBTAG00000015598	Bos taurus ribosomal protein S10 (RPS10), mRNA. [Source:RefSeq mRNA;Acc:NM_001034716]	GO:0005515(protein binding);GO:0005634(nucleus);GO:0005730(nucleolus);GO:0005737(cytoplasm);GO:0005840(ribosome);GO:0022627(cytosolic small ribosomal subunit);GO:0030529(ribonucleoprotein complex)	03010(Ribosome)	chr23:8434515-8441522	BTA	BTF	OK	998.037	185.238	2.42971	up	0.0001	0.000326959	yes
TCONS_00210854	=	ENSBTAT00000027627	XLOC_188577	RPS15A	ENSBTAG00000037600	40S ribosomal protein S15a [Source:UniProtKB/Swiss-Prot;Acc:Q76I82]	GO:0003735(structural constituent of ribosome);GO:0005737(cytoplasm);GO:0005840(ribosome);GO:0006412(translation);GO:0008284(positive regulation of cell proliferation);GO:0009615(response to virus);GO:0022627(cytosolic small ribosomal subunit);GO:0030529(ribonucleoprotein complex);GO:0045787(positive regulation of cell cycle)	NA	chr25:16531760-16537583	BTA	BTF	OK	1319.1	184.945	2.83438	up	0.0001	0.000326959	yes
TCONS_00264363	=	ENSBTAT00000002672	XLOC_236593	MYL7	ENSBTAG00000002066	myosin, light chain 7, regulatory [Source:HGNC Symbol;Acc:21719]	GO:0005509(calcium ion binding);GO:0005515(protein binding);GO:0031672(A band);GO:0043197(dendritic spine)	04510(Focal adhesion);04530(Tight junction);04670(Leukocyte transendothelial migration);04810(Regulation of actin cytoskeleton)	chr4:77859763-77862353	BTA	BTF	OK	0.0101629	183.485	-14.1401	down	0.0856	0.18289	no
TCONS_00190982	=	ENSBTAT00000045050	XLOC_170803	HIST1H3B		NA	NA	NA	chr23:31654043-31654454	BTA	BTF	OK	11.84	183.178	-3.9515	down	0.0001	0.000326959	yes
TCONS_00254336	=	ENSBTAT00000065535	XLOC_227480	SCARNA2	ENSBTAG00000045530	Small Cajal body-specific RNA 2 [Source:RFAM;Acc:RF01268]	NA	NA	chr3:34395250-34395683	BTA	BTF	OK	337.088	181.763	0.891067	up	0.0012	0.00564236	no
TCONS_00161142	=	ENSBTAT00000006781	XLOC_143907	RPL37	ENSBTAG00000005142	Bos taurus ribosomal protein L37 (RPL37), mRNA. [Source:RefSeq mRNA;Acc:NM_001078132]	GO:0003723(RNA binding);GO:0003735(structural constituent of ribosome);GO:0005622(intracellular);GO:0005840(ribosome);GO:0006412(translation);GO:0019843(rRNA binding);GO:0022625(cytosolic large ribosomal subunit);GO:0030529(ribonucleoprotein complex);GO:0046872(metal ion binding)	03010(Ribosome)	chr20:33667204-33669805	BTA	BTF	OK	1465.14	181.125	3.01599	up	0.0001	0.000326959	yes
TCONS_00112424	=	ENSBTAT00000013079	XLOC_101570	RPS3A	ENSBTAG00000009908	Bos taurus ribosomal protein S3A (RPS3A), mRNA. [Source:RefSeq mRNA;Acc:NM_001034038]	GO:0003735(structural constituent of ribosome);GO:0005622(intracellular);GO:0005634(nucleus);GO:0005730(nucleolus);GO:0005737(cytoplasm);GO:0005840(ribosome);GO:0006412(translation);GO:0022627(cytosolic small ribosomal subunit);GO:0030154(cell differentiation);GO:0030529(ribonucleoprotein complex);GO:0097194(execution phase of apoptosis)	03010(Ribosome)	chr17:6703059-6707745	BTA	BTF	OK	1089.79	177.274	2.62	up	0.0001	0.000326959	yes
TCONS_00208979	=	ENSBTAT00000036888	XLOC_186971	ACTB	ENSBTAG00000026199	Bos taurus actin, beta (ACTB), mRNA. [Source:RefSeq mRNA;Acc:NM_173979]	GO:0000166(nucleotide binding);GO:0001725(stress fiber);GO:0005200(structural constituent of cytoskeleton);GO:0005515(protein binding);GO:0005524(ATP binding);GO:0005737(cytoplasm);GO:0005829(cytosol);GO:0005856(cytoskeleton);GO:0005865(striated muscle thin filament);GO:0005884(actin filament);GO:0006200(ATP catabolic process);GO:0015629(actin cytoskeleton);GO:0016887(ATPase activity);GO:0017022(…	04145(Phagosome);04510(Focal adhesion);04520(Adherens junction);04530(Tight junction);04670(Leukocyte transendothelial migration);04810(Regulation of actin cytoskeleton);05100(Bacterial invasion of epithelial cells);05410(Hypertrophic cardiomyopathy (HCM));05412(Arrhythmogenic right ventricular cardiomyopathy (ARVC));05414(Dilated cardiomyopathy);05416(Viral myocarditis)	chr25:39343632-39347049	BTA	BTF	OK	119.003	177.087	-0.573457	down	0.0521	0.129172	no
TCONS_00204118	=	ENSBTAT00000055065	XLOC_182789	RPL17	ENSBTAG00000024806	Uncharacterized protein [Source:UniProtKB/TrEMBL;Acc:E1B795]	GO:0003735(structural constituent of ribosome);GO:0005840(ribosome);GO:0006412(translation);GO:0015934(large ribosomal subunit);GO:0030529(ribonucleoprotein complex)	NA	chr24:49617410-49621972	BTA	BTF	OK	975.973	174.986	2.4796	up	0.0001	0.000326959	yes
TCONS_00067943	=	ENSBTAT00000027713	XLOC_061285	RPS21	ENSBTAG00000020795	Bos taurus ribosomal protein S21 (RPS21), mRNA. [Source:RefSeq mRNA;Acc:NM_001040581]	GO:0000447(endonucleolytic cleavage in ITS1 to separate SSU-rRNA from 5.8S rRNA and LSU-rRNA from tricistronic rRNA transcript (SSU-rRNA, 5.8S rRNA, LSU-rRNA));GO:0000461(endonucleolytic cleavage to generate mature 3'-end of SSU-rRNA from (SSU-rRNA, 5.8S rRNA, LSU-rRNA));GO:0003735(structural constituent of ribosome);GO:0005622(intracellular);GO:0005737(cytoplasm);GO:0005840(ribosome);GO:0006412(…	03010(Ribosome)	chr13:55358719-55359979	BTA	BTF	OK	761.994	172.517	2.14304	up	0.0001	0.000326959	yes
TCONS_00183150	=	ENSBTAT00000024788	XLOC_164087	RPL29	ENSBTAG00000018628	Bos taurus ribosomal protein L29 (RPL29), mRNA. [Source:RefSeq mRNA;Acc:NM_001014862]	GO:0003735(structural constituent of ribosome);GO:0005622(intracellular);GO:0005840(ribosome);GO:0006412(translation);GO:0022625(cytosolic large ribosomal subunit);GO:0030529(ribonucleoprotein complex)	03010(Ribosome)	chr22:49499797-49501972	BTA	BTF	OK	827.304	171.488	2.27031	up	0.0001	0.000326959	yes
TCONS_00128302	=	ENSBTAT00000018492	XLOC_115258	CKM	ENSBTAG00000013921	Bos taurus creatine kinase, muscle (CKM), mRNA. [Source:RefSeq mRNA;Acc:NM_174773]	GO:0000166(nucleotide binding);GO:0003824(catalytic activity);GO:0004111(creatine kinase activity);GO:0005524(ATP binding);GO:0005737(cytoplasm);GO:0016301(kinase activity);GO:0016310(phosphorylation);GO:0016740(transferase activity);GO:0016772(transferase activity, transferring phosphorus-containing groups);GO:0046314(phosphocreatine biosynthetic process)	00330(Arginine and proline metabolism);01100(Metabolic pathways)	chr18:53383533-53392948	BTA	BTF	OK	7470.63	168.792	5.46792	up	0.0001	0.000326959	yes
TCONS_00362316	=	ENSBTAT00000024387	XLOC_325191	TMSB4	ENSBTAG00000038488	Bos taurus thymosin beta 4, X-linked (TMSB4), mRNA. [Source:RefSeq mRNA;Acc:NM_001113231]	GO:0003779(actin binding);GO:0005634(nucleus);GO:0005737(cytoplasm);GO:0005829(cytosol);GO:0005856(cytoskeleton);GO:0007010(cytoskeleton organization);GO:0030036(actin cytoskeleton organization);GO:0030334(regulation of cell migration);GO:0042989(sequestering of actin monomers)	04810(Regulation of actin cytoskeleton)	chrX:140973701-140975767	BTA	BTF	OK	672.931	167.366	2.00745	up	0.0001	0.000326959	yes
TCONS_00109700	=	ENSBTAT00000046011	XLOC_099248	UBC	ENSBTAG00000032436	Bos taurus ubiquitin C (UBC), mRNA. [Source:RefSeq mRNA;Acc:NM_001206307]	GO:0005515(protein binding)	NA	chr17:53142510-53143425	BTA	BTF	OK	5137.26	165.877	4.95281	up	0.0001	0.000326959	yes
TCONS_00190979	=	ENSBTAT00000015499	XLOC_170800	HIST1H1C	ENSBTAG00000011677	Bos taurus histone cluster 1, H1c (HIST1H1C), mRNA. [Source:RefSeq mRNA;Acc:NM_001083425]	GO:0000786(nucleosome);GO:0003677(DNA binding);GO:0005515(protein binding);GO:0005634(nucleus);GO:0005694(chromosome);GO:0006334(nucleosome assembly);GO:0016584(nucleosome positioning)	NA	chr23:31636913-31639592	BTA	BTF	LOWDATA	29.648	165.023	-2.47666	down	1	1	no
TCONS_00180555	=	ENSBTAT00000002642	XLOC_161742	RPL14	ENSBTAG00000002038	Bos taurus ribosomal protein L14 (RPL14), mRNA. [Source:RefSeq mRNA;Acc:NM_001034674]	GO:0003735(structural constituent of ribosome);GO:0005515(protein binding);GO:0005622(intracellular);GO:0005737(cytoplasm);GO:0005840(ribosome);GO:0006364(rRNA processing);GO:0006412(translation);GO:0022625(cytosolic large ribosomal subunit);GO:0030529(ribonucleoprotein complex);GO:0042273(ribosomal large subunit biogenesis)	03010(Ribosome)	chr22:13336572-13339983	BTA	BTF	OK	605.347	163.388	1.88946	up	0.0001	0.000326959	yes
TCONS_00127793	=	ENSBTAT00000028093	XLOC_114855	RPS16	ENSBTAG00000021093	Bos taurus ribosomal protein S16 (RPS16), mRNA. [Source:RefSeq mRNA;Acc:NM_001033624]	GO:0003723(RNA binding);GO:0003735(structural constituent of ribosome);GO:0005840(ribosome);GO:0006364(rRNA processing);GO:0006412(translation);GO:0015935(small ribosomal subunit);GO:0022627(cytosolic small ribosomal subunit);GO:0030529(ribonucleoprotein complex);GO:0042274(ribosomal small subunit biogenesis)	03010(Ribosome)	chr18:49393724-49396191	BTA	BTF	OK	571.51	163.315	1.80712	up	0.0001	0.000326959	yes
TCONS_00104266	=	ENSBTAT00000002262	XLOC_094214	FAM213B	ENSBTAG00000001727	Bos taurus chromosome 16 open reading frame, human C1orf93 (FAM213B), mRNA. [Source:RefSeq mRNA;Acc:NM_001040598]	GO:0001516(prostaglandin biosynthetic process);GO:0005737(cytoplasm);GO:0005829(cytosol);GO:0006629(lipid metabolic process);GO:0006631(fatty acid metabolic process);GO:0006633(fatty acid biosynthetic process);GO:0006693(prostaglandin metabolic process);GO:0016491(oxidoreductase activity);GO:0016616(oxidoreductase activity, acting on the CH-OH group of donors, NAD or NADP as acceptor);GO:0055114(…	NA	chr16:51553540-51556655	BTA	BTF	OK	74.4258	162.501	-1.12657	down	0.0001	0.000326959	yes
TCONS_00175939	=	ENSBTAT00000000814	XLOC_157564	RPS17	ENSBTAG00000000622	Bos taurus ribosomal protein S17 (RPS17), mRNA. [Source:RefSeq mRNA;Acc:NM_001099210]	GO:0000028(ribosomal small subunit assembly);GO:0003735(structural constituent of ribosome);GO:0005622(intracellular);GO:0005840(ribosome);GO:0006412(translation);GO:0006414(translational elongation);GO:0022627(cytosolic small ribosomal subunit);GO:0030529(ribonucleoprotein complex)	03010(Ribosome)	chr21:23301662-23305104	BTA	BTF	OK	1316.53	160.925	3.03228	up	0.0001	0.000326959	yes
TCONS_00287968	=	ENSBTAT00000037753	XLOC_257641	G3PDH		NA	NA	NA	chr5:104237708-104241979	BTA	BTF	OK	17280.7	156.073	6.7908	up	0.0001	0.000326959	yes
TCONS_00110722	=	ENSBTAT00000033359	XLOC_100134	RPL6	ENSBTAG00000031723	Bos taurus ribosomal protein L6 (RPL6), mRNA. [Source:RefSeq mRNA;Acc:NM_001031756]	GO:0003735(structural constituent of ribosome);GO:0005622(intracellular);GO:0005840(ribosome);GO:0006412(translation);GO:0030529(ribonucleoprotein complex)	03010(Ribosome)	chr17:64115682-64120590	BTA	BTF	OK	711.378	155.003	2.19832	up	0.0001	0.000326959	yes
TCONS_00128534	=	ENSBTAT00000020452	XLOC_115435	RPL18	ENSBTAG00000015388	Bos taurus ribosomal protein L18 (RPL18), mRNA. [Source:RefSeq mRNA;Acc:NM_001015556]	GO:0003735(structural constituent of ribosome);GO:0005622(intracellular);GO:0005737(cytoplasm);GO:0005840(ribosome);GO:0006412(translation);GO:0022625(cytosolic large ribosomal subunit);GO:0030529(ribonucleoprotein complex)	03010(Ribosome)	chr18:55710192-55713956	BTA	BTF	OK	845.683	154.817	2.44955	up	0.0001	0.000326959	yes
TCONS_00190981	=	ENSBTAT00000044999	XLOC_170802	ENSBTAG00000031738	ENSBTAG00000031738	Histone H2A [Source:UniProtKB/TrEMBL;Acc:G8JL00]	GO:0000786(nucleosome);GO:0003677(DNA binding);GO:0005622(intracellular);GO:0005634(nucleus);GO:0005694(chromosome);GO:0006334(nucleosome assembly);GO:0043565(sequence-specific DNA binding);GO:0046982(protein heterodimerization activity)	NA	chr23:31652710-31653146	BTA	BTF	OK	29.4915	149.447	-2.34127	down	0.0001	0.000326959	yes
TCONS_00288682	=	ENSBTAT00000004188	XLOC_258232	RPL3	ENSBTAG00000026861	NA	GO:0003735(structural constituent of ribosome);GO:0005622(intracellular);GO:0005840(ribosome);GO:0006412(translation);GO:0022625(cytosolic large ribosomal subunit);GO:0071353(cellular response to interleukin-4)	NA	chr5:111261437-111267705	BTA	BTF	OK	107.975	148.349	-0.458297	down	0.0919	0.18859	no
TCONS_00190892	=	ENSBTAT00000045227	XLOC_170733	H2B	ENSBTAG00000038604	Bos taurus histone H2B-like (H2B), mRNA. [Source:RefSeq mRNA;Acc:NM_001037469]	GO:0000786(nucleosome);GO:0003677(DNA binding);GO:0005622(intracellular);GO:0005634(nucleus);GO:0005694(chromosome);GO:0006334(nucleosome assembly);GO:0043565(sequence-specific DNA binding);GO:0046982(protein heterodimerization activity)	NA	chr23:30767649-30768030	BTA	BTF	OK	30.1781	147.989	-2.29392	down	0.0001	0.000326959	yes
TCONS_00310547	=	ENSBTAT00000010176	XLOC_277891	UBA52	ENSBTAG00000007737	Bos taurus ubiquitin A-52 residue ribosomal protein fusion product 1 (UBA52), mRNA. [Source:RefSeq mRNA;Acc:NM_001076363]	GO:0003735(structural constituent of ribosome);GO:0005515(protein binding);GO:0005634(nucleus);GO:0005737(cytoplasm);GO:0005765(lysosomal membrane);GO:0005840(ribosome);GO:0006412(translation);GO:0022625(cytosolic large ribosomal subunit);GO:0030529(ribonucleoprotein complex)	03010(Ribosome)	chr7:4535461-4537856	BTA	BTF	OK	1584.77	146.824	3.43211	up	0.0001	0.000326959	yes
TCONS_00340698	=	ENSBTAT00000002691	XLOC_305333	MARCKS	ENSBTAG00000002082	Bos taurus myristoylated alanine-rich protein kinase C substrate (MARCKS), mRNA. [Source:RefSeq mRNA;Acc:NM_001076276]	GO:0005080(protein kinase C binding);GO:0005515(protein binding);GO:0005516(calmodulin binding);GO:0005737(cytoplasm);GO:0005813(centrosome);GO:0005938(cell cortex);GO:0016020(membrane);GO:0042585(germinal vesicle)	04666(Fc gamma R-mediated phagocytosis)	chr9:37020892-37026956	BTA	BTF	LOWDATA	0.408433	145.851	-8.48018	down	1	1	no
TCONS_00190954	=	ENSBTAT00000045033	XLOC_170786	ENSBTAG00000031756	ENSBTAG00000031756	Histone H4 [Source:UniProtKB/Swiss-Prot;Acc:P62803]	GO:0000786(nucleosome);GO:0003677(DNA binding);GO:0005634(nucleus);GO:0005654(nucleoplasm);GO:0005694(chromosome);GO:0005730(nucleolus);GO:0006334(nucleosome assembly);GO:0006352(DNA-dependent transcription, initiation);GO:0015629(actin cytoskeleton);GO:0045653(negative regulation of megakaryocyte differentiation);GO:0046982(protein heterodimerization activity)	NA	chr23:31456885-31457197	BTA	BTF	OK	335.731	143.87	1.22254	up	0.0001	0.000326959	yes
TCONS_00244912	=	ENSBTAT00000055068	XLOC_219222	HIST2H2AC	ENSBTAG00000046003	histone H2A type 2-C [Source:RefSeq peptide;Acc:NP_001075189]	GO:0000786(nucleosome);GO:0003677(DNA binding);GO:0005622(intracellular);GO:0005634(nucleus);GO:0005694(chromosome);GO:0006334(nucleosome assembly);GO:0043565(sequence-specific DNA binding);GO:0046982(protein heterodimerization activity)	NA	chr3:20804198-20804743	BTA	BTF	OK	153.908	141.947	0.116714	up	0.6737	0.709713	no
TCONS_00195083	=	ENSBTAT00000044974	XLOC_174417	ENSBTAG00000031719	ENSBTAG00000031719	NA	GO:0000786(nucleosome);GO:0003677(DNA binding);GO:0005634(nucleus);GO:0005654(nucleoplasm);GO:0005694(chromosome);GO:0005730(nucleolus);GO:0006334(nucleosome assembly);GO:0006352(DNA-dependent transcription, initiation);GO:0015629(actin cytoskeleton);GO:0045653(negative regulation of megakaryocyte differentiation);GO:0046982(protein heterodimerization activity)	NA	chr23:31669662-31669974	BTA	BTF	OK	38.6077	141.765	-1.87654	down	0.0001	0.000326959	yes
TCONS_00299148	=	ENSBTAT00000019298	XLOC_267838	RPL9	ENSBTAG00000014518	Bos taurus ribosomal protein L9 (RPL9), mRNA. [Source:RefSeq mRNA;Acc:NM_001024469]	GO:0003735(structural constituent of ribosome);GO:0005622(intracellular);GO:0005840(ribosome);GO:0006412(translation);GO:0019843(rRNA binding);GO:0030529(ribonucleoprotein complex)	03010(Ribosome)	chr6:60210360-60215120	BTA	BTF	OK	988.839	141.28	2.80717	up	0.0001	0.000326959	yes
TCONS_00085825	=	ENSBTAT00000057323	XLOC_077627	ENSBTAG00000037644	ENSBTAG00000037644	Bos taurus hemoglobin, gamma 2 (LOC788610), mRNA. [Source:RefSeq mRNA;Acc:NM_001110509]	GO:0005344(oxygen transporter activity);GO:0005506(iron ion binding);GO:0005833(hemoglobin complex);GO:0006810(transport);GO:0015671(oxygen transport);GO:0019825(oxygen binding);GO:0020037(heme binding);GO:0046872(metal ion binding)	NA	chr15:49057737-49075810	BTA	BTF	OK	0.0684637	138.951	-10.9869	down	0.2448	0.326183	no
TCONS_00244234	=	ENSBTAT00000020974	XLOC_218728	NES	ENSBTAG00000015794	Bos taurus nestin (NES), mRNA. [Source:RefSeq mRNA;Acc:NM_001206591]	GO:0000086(G2/M transition of mitotic cell cycle);GO:0005198(structural molecule activity);GO:0005622(intracellular);GO:0005737(cytoplasm);GO:0005882(intermediate filament);GO:0007399(nervous system development);GO:0032091(negative regulation of protein binding);GO:0043066(negative regulation of apoptotic process);GO:0043086(negative regulation of catalytic activity);GO:0043524(negative regulatio…	NA	chr3:14208424-14215600	BTA	BTF	OK	10.4229	138.771	-3.73487	down	0.0001	0.000326959	yes
TCONS_00045824	=	ENSBTAT00000009152	XLOC_041262	RPL12	ENSBTAG00000025385	Bos taurus ribosomal protein L12 (RPL12), mRNA. [Source:RefSeq mRNA;Acc:NM_205797]	GO:0003723(RNA binding);GO:0003735(structural constituent of ribosome);GO:0005840(ribosome);GO:0006412(translation);GO:0030529(ribonucleoprotein complex)	NA	chr11:98191879-98195943	BTA	BTF	OK	527.807	138.046	1.93486	up	0.0001	0.000326959	yes
TCONS_00133554	=	ENSBTAT00000023183	XLOC_119541	RPL27	ENSBTAG00000017441	Bos taurus ribosomal protein L27 (RPL27), mRNA. [Source:RefSeq mRNA;Acc:NM_001034051]	GO:0003735(structural constituent of ribosome);GO:0005622(intracellular);GO:0005840(ribosome);GO:0006412(translation);GO:0030529(ribonucleoprotein complex)	03010(Ribosome)	chr19:43669373-43671655	BTA	BTF	OK	977.155	137.758	2.82645	up	0.0001	0.000326959	yes
TCONS_00139194	=	ENSBTAT00000004190	XLOC_124206	RPL23	ENSBTAG00000003229	Bos taurus ribosomal protein L23 (RPL23), mRNA. [Source:RefSeq mRNA;Acc:NM_001035014]	GO:0003735(structural constituent of ribosome);GO:0005515(protein binding);GO:0005730(nucleolus);GO:0005737(cytoplasm);GO:0005840(ribosome);GO:0006412(translation);GO:0022625(cytosolic large ribosomal subunit);GO:0030529(ribonucleoprotein complex)	03010(Ribosome)	chr19:40074999-40079360	BTA	BTF	OK	1359.25	136.067	3.32042	up	0.0001	0.000326959	yes
TCONS_00241942	=	ENSBTAT00000014853	XLOC_216800	FTH1	ENSBTAG00000011184	Bos taurus ferritin, heavy polypeptide 1 (FTH1), mRNA. [Source:RefSeq mRNA;Acc:NM_174062]	GO:0004322(ferroxidase activity);GO:0005739(mitochondrion);GO:0006826(iron ion transport);GO:0006879(cellular iron ion homeostasis);GO:0006880(intracellular sequestering of iron ion);GO:0006955(immune response);GO:0008199(ferric iron binding);GO:0008285(negative regulation of cell proliferation);GO:0016491(oxidoreductase activity);GO:0046872(metal ion binding);GO:0046914(transition metal ion bind…	00860(Porphyrin and chlorophyll metabolism)	chr29:41172508-41175112	BTA	BTF	OK	823.165	134.39	2.61475	up	0.0001	0.000326959	yes
TCONS_00211655	=	ENSBTAT00000026002	XLOC_189245	COX6A2	ENSBTAG00000019521	Bos taurus cytochrome c oxidase subunit VIa polypeptide 2 (COX6A2), mRNA. [Source:RefSeq mRNA;Acc:NM_174522]	GO:0004129(cytochrome-c oxidase activity);GO:0005739(mitochondrion);GO:0005743(mitochondrial inner membrane);GO:0005751(mitochondrial respiratory chain complex IV);GO:0016020(membrane);GO:0016021(integral to membrane);GO:0045277(respiratory chain complex IV)	00190(Oxidative phosphorylation);01100(Metabolic pathways);04260(Cardiac muscle contraction);05010(Alzheimer's disease);05012(Parkinson's disease);05016(Huntington's disease)	chr25:27737581-27738205	BTA	BTF	OK	2174.75	131.788	4.04457	up	0.0001	0.000326959	yes
TCONS_00229778	=	ENSBTAT00000046662	XLOC_205791	RPS24	ENSBTAG00000013264	Bos taurus ribosomal protein S24 (RPS24), mRNA. [Source:RefSeq mRNA;Acc:NM_001025339]	GO:0000166(nucleotide binding);GO:0000462(maturation of SSU-rRNA from tricistronic rRNA transcript (SSU-rRNA, 5.8S rRNA, LSU-rRNA));GO:0003735(structural constituent of ribosome);GO:0005622(intracellular);GO:0005634(nucleus);GO:0005730(nucleolus);GO:0005737(cytoplasm);GO:0005840(ribosome);GO:0006364(rRNA processing);GO:0006412(translation);GO:0006414(translational elongation);GO:0022627(cytosolic…	03010(Ribosome)	chr28:33926483-33931777	BTA	BTF	OK	617.352	124.75	2.30705	up	0.0001	0.000326959	yes
TCONS_00285090	=	ENSBTAT00000044205	XLOC_255101	MYL6B	ENSBTAG00000031217	Bos taurus myosin, light chain 6B, alkali, smooth muscle and non-muscle (MYL6B), mRNA. [Source:RefSeq mRNA;Acc:NM_001075713]	GO:0005509(calcium ion binding);GO:0005515(protein binding)	04270(Vascular smooth muscle contraction)	chr5:57489468-57495822	BTA	BTF	LOWDATA	994.372	124.003	3.00341	up	1	1	no
TCONS_00228201	=	ENSBTAT00000012786	XLOC_204373	ACTN2	ENSBTAG00000009696	Bos taurus actinin, alpha 2 (ACTN2), mRNA. [Source:RefSeq mRNA;Acc:NM_001034635]	GO:0003779(actin binding);GO:0005509(calcium ion binding);GO:0005515(protein binding);GO:0005925(focal adhesion);GO:0006936(muscle contraction);GO:0008092(cytoskeletal protein binding);GO:0030017(sarcomere);GO:0030018(Z disc);GO:0030035(microspike assembly);GO:0030175(filopodium);GO:0030274(LIM domain binding);GO:0030374(ligand-dependent nuclear receptor transcription coactivator activity);GO:003…	04510(Focal adhesion);04520(Adherens junction);04530(Tight junction);04670(Leukocyte transendothelial migration);04810(Regulation of actin cytoskeleton);05146(Amoebiasis);05322(Systemic lupus erythematosus);05412(Arrhythmogenic right ventricular cardiomyopathy (ARVC))	chr28:9400001-9452993	BTA	BTF	LOWDATA	1837.94	123.019	3.90114	up	1	1	no
TCONS_00138094	=	ENSBTAT00000016378	XLOC_123294	RPL26	ENSBTAG00000046623	60S ribosomal protein L26 [Source:UniProtKB/TrEMBL;Acc:G3MYC1]	GO:0003735(structural constituent of ribosome);GO:0005622(intracellular);GO:0005840(ribosome);GO:0006364(rRNA processing);GO:0006412(translation);GO:0015934(large ribosomal subunit);GO:0022625(cytosolic large ribosomal subunit);GO:0042273(ribosomal large subunit biogenesis)	NA	chr19:28590313-28595213	BTA	BTF	OK	921.868	122.688	2.90956	up	0.0001	0.000326959	yes
TCONS_00301540	=	ENSBTAT00000023255	XLOC_269988	ATP5I	ENSBTAG00000017496	Bos taurus ATP synthase, H+ transporting, mitochondrial Fo complex, subunit E (ATP5I), mRNA. [Source:RefSeq mRNA;Acc:NM_176639]	GO:0000276(mitochondrial proton-transporting ATP synthase complex, coupling factor F(o));GO:0005739(mitochondrion);GO:0005743(mitochondrial inner membrane);GO:0005753(mitochondrial proton-transporting ATP synthase complex);GO:0006754(ATP biosynthetic process);GO:0006810(transport);GO:0006811(ion transport);GO:0015078(hydrogen ion transmembrane transporter activity);GO:0015986(ATP synthesis couple…	00190(Oxidative phosphorylation);01100(Metabolic pathways)	chr6:108851270-108852813	BTA	BTF	OK	2287.82	121.111	4.23957	up	0.0001	0.000326959	yes
TCONS_00090550	=	ENSBTAT00000040046	XLOC_081861	RPS25	ENSBTAG00000027772	Bos taurus ribosomal protein S25 (RPS25), mRNA. [Source:RefSeq mRNA;Acc:NM_001025315]	GO:0005840(ribosome);GO:0030529(ribonucleoprotein complex)	03010(Ribosome)	chr15:30107960-30117641	BTA	BTF	OK	1670.04	119.937	3.79954	up	0.0001	0.000326959	yes
TCONS_00084959	=	ENSBTAT00000055693	XLOC_076854	RPS13	ENSBTAG00000040308	Bos taurus ribosomal protein S13 (RPS13), mRNA. [Source:RefSeq mRNA;Acc:NM_001025342]	GO:0003735(structural constituent of ribosome);GO:0005622(intracellular);GO:0005840(ribosome);GO:0006412(translation);GO:0030529(ribonucleoprotein complex)	03010(Ribosome)	chr15:35943264-35945982	BTA	BTF	OK	568.48	119.885	2.24546	up	0.0001	0.000326959	yes
TCONS_00282533	=	ENSBTAT00000004562	XLOC_252821	DCN	ENSBTAG00000003505	Bos taurus decorin (DCN), mRNA. [Source:RefSeq mRNA;Acc:NM_173906]	GO:0005515(protein binding);GO:0005539(glycosaminoglycan binding);GO:0005576(extracellular region);GO:0005578(proteinaceous extracellular matrix);GO:0005615(extracellular space);GO:0019800(peptide cross-linking via chondroitin 4-sulfate glycosaminoglycan);GO:0031012(extracellular matrix);GO:0050840(extracellular matrix binding)	04350(TGF-beta signaling pathway)	chr5:21080012-21119087	BTA	BTF	OK	114.09	118.842	-0.0588742	down	0.8604	0.876379	no
TCONS_00118582	=	ENSBTAT00000047320	XLOC_107098	RPL13	ENSBTAG00000012044	Bos taurus ribosomal protein L13 (RPL13), mRNA. [Source:RefSeq mRNA;Acc:NM_001015543]	GO:0003735(structural constituent of ribosome);GO:0005515(protein binding);GO:0005622(intracellular);GO:0005840(ribosome);GO:0006412(translation);GO:0022625(cytosolic large ribosomal subunit);GO:0030529(ribonucleoprotein complex)	03010(Ribosome)	chr18:14533160-14536603	BTA	BTF	OK	440.786	118.677	1.89304	up	0.0001	0.000326959	yes
TCONS_00172354	=	ENSBTAT00000063708	XLOC_154350	ENSBTAG00000047694	ENSBTAG00000047694	Bos taurus small EDRK-rich factor 2 (SERF2), mRNA. [Source:RefSeq mRNA;Acc:NM_001206348]	NA	NA	chr21:55966631-55968362	BTA	BTF	OK	1716.21	117.54	3.86801	up	0.0001	0.000326959	yes
TCONS_00208484	=	ENSBTAT00000044397	XLOC_186589	HSPB1	ENSBTAG00000011969	Bos taurus heat shock 27kDa protein 1 (HSPB1), mRNA. [Source:RefSeq mRNA;Acc:NM_001025569]	GO:0005080(protein kinase C binding);GO:0005515(protein binding);GO:0005622(intracellular);GO:0005634(nucleus);GO:0005737(cytoplasm);GO:0005886(plasma membrane);GO:0006469(negative regulation of protein kinase activity);GO:0006950(response to stress);GO:0008426(protein kinase C inhibitor activity);GO:0009615(response to virus);GO:0009986(cell surface);GO:0019901(protein kinase binding);GO:0030018…	04010(MAPK signaling pathway);04370(VEGF signaling pathway);05146(Amoebiasis)	chr25:34858434-34861074	BTA	BTF	LOWDATA	0	116.659	#NAME?	down	1	1	no
TCONS_00194669	=	ENSBTAT00000017500	XLOC_174111	HSPA1A	ENSBTAG00000025441	Bos taurus heat shock 70kDa protein 1A (HSPA1A), mRNA. [Source:RefSeq mRNA;Acc:NM_203322]	GO:0000166(nucleotide binding);GO:0000902(cell morphogenesis);GO:0005524(ATP binding);GO:0006950(response to stress)	03040(Spliceosome);04010(MAPK signaling pathway);04141(Protein processing in endoplasmic reticulum);04144(Endocytosis);04612(Antigen processing and presentation);05145(Toxoplasmosis)	chr23:27331498-27338328	BTA	BTF	OK	486.548	116.61	2.06089	up	0.0001	0.000326959	yes
TCONS_00252856	=	ENSBTAT00000018414	XLOC_226205	RPS27	ENSBTAG00000013866	Bos taurus ribosomal protein S27 (RPS27), transcript variant 1, mRNA. [Source:RefSeq mRNA;Acc:NM_001098135]	GO:0003735(structural constituent of ribosome);GO:0005622(intracellular);GO:0005634(nucleus);GO:0005840(ribosome);GO:0006412(translation);GO:0030529(ribonucleoprotein complex);GO:0046872(metal ion binding)	03010(Ribosome)	chr3:16505731-16507247	BTA	BTF	OK	1124.77	115.002	3.28991	up	0.0001	0.000326959	yes
TCONS_00091088	=	ENSBTAT00000017497	XLOC_082361	HSPA8	ENSBTAG00000013162	Bos taurus heat shock 70kDa protein 8 (HSPA8), mRNA. [Source:RefSeq mRNA;Acc:NM_174345]	GO:0000166(nucleotide binding);GO:0000902(cell morphogenesis);GO:0000974(Prp19 complex);GO:0005515(protein binding);GO:0005524(ATP binding);GO:0005622(intracellular);GO:0005634(nucleus);GO:0005681(spliceosomal complex);GO:0005730(nucleolus);GO:0005737(cytoplasm);GO:0005829(cytosol);GO:0006351(transcription, DNA-templated);GO:0006355(regulation of transcription, DNA-dependent);GO:0006397(mRNA proc…	03040(Spliceosome);04010(MAPK signaling pathway);04141(Protein processing in endoplasmic reticulum);04144(Endocytosis);04612(Antigen processing and presentation);05145(Toxoplasmosis)	chr15:34216277-34220705	BTA	BTF	OK	1217.63	114.382	3.41214	up	0.0001	0.000326959	yes
TCONS_00297119	=	ENSBTAT00000018910	XLOC_265931	RPL34	ENSBTAG00000014226	Bos taurus ribosomal protein L34 (RPL34), mRNA. [Source:RefSeq mRNA;Acc:NM_001206221]	GO:0003735(structural constituent of ribosome);GO:0005622(intracellular);GO:0005840(ribosome);GO:0006412(translation);GO:0022625(cytosolic large ribosomal subunit)	03010(Ribosome)	chr6:17828129-17832711	BTA	BTF	OK	884.624	111.771	2.98452	up	0.0001	0.000326959	yes
TCONS_00194763	=	ENSBTAT00000009158	XLOC_174177	TUBB5	ENSBTAG00000006969	Bos taurus tubulin, beta class I (TUBB), mRNA. [Source:RefSeq mRNA;Acc:NM_001046549]	GO:0000166(nucleotide binding);GO:0003924(GTPase activity);GO:0005200(structural constituent of cytoskeleton);GO:0005525(GTP binding);GO:0005634(nucleus);GO:0005641(nuclear envelope lumen);GO:0005737(cytoplasm);GO:0005856(cytoskeleton);GO:0005874(microtubule);GO:0005886(plasma membrane);GO:0006184(GTP catabolic process);GO:0007017(microtubule-based process);GO:0009987(cellular process);GO:0015630…	04145(Phagosome);04540(Gap junction)	chr23:28100877-28105637	BTA	BTF	LOWDATA	95.6658	110.241	-0.204587	down	1	1	no
TCONS_00151891	=	ENSBTAT00000014219	XLOC_135389	KBTBD10	ENSBTAG00000010741	Bos taurus kelch repeat and BTB (POZ) domain containing 10 (KBTBD10), mRNA. [Source:RefSeq mRNA;Acc:NM_001083377]	GO:0005515(protein binding);GO:0005634(nucleus);GO:0005730(nucleolus);GO:0005737(cytoplasm);GO:0005813(centrosome);GO:0005856(cytoskeleton);GO:0005886(plasma membrane);GO:0016567(protein ubiquitination);GO:0030239(myofibril assembly);GO:0031430(M band);GO:0031463(Cul3-RING ubiquitin ligase complex);GO:0035914(skeletal muscle cell differentiation);GO:0045661(regulation of myoblast differentiation)…	NA	chr2:26779552-26798396	BTA	BTF	LOWDATA	1920.27	110.21	4.12298	up	1	1	no
TCONS_00075560	=	ENSBTAT00000021651	XLOC_068260	RPL30	ENSBTAG00000016278	Bos taurus ribosomal protein L30 (RPL30), mRNA. [Source:RefSeq mRNA;Acc:NM_001034434]	GO:0003735(structural constituent of ribosome);GO:0005622(intracellular);GO:0005840(ribosome);GO:0006412(translation);GO:0030529(ribonucleoprotein complex)	03010(Ribosome)	chr14:68467562-68470952	BTA	BTF	OK	894.594	109.67	3.02807	up	0.0001	0.000326959	yes
TCONS_00244491	=	ENSBTAT00000013077	XLOC_218896	TPM3	ENSBTAG00000033217	Bos taurus tropomyosin 3 (TPM3), mRNA. [Source:RefSeq mRNA;Acc:NM_001011674]	GO:0001725(stress fiber);GO:0002102(podosome);GO:0003779(actin binding);GO:0005737(cytoplasm);GO:0005856(cytoskeleton);GO:0007165(signal transduction);GO:0015629(actin cytoskeleton);GO:0030426(growth cone);GO:0030863(cortical cytoskeleton);GO:0031941(filamentous actin);GO:0032154(cleavage furrow);GO:0043005(neuron projection)	04260(Cardiac muscle contraction);05200(Pathways in cancer);05216(Thyroid cancer);05410(Hypertrophic cardiomyopathy (HCM));05414(Dilated cardiomyopathy)	chr3:16376156-16403812	BTA	BTF	OK	3649.77	106.735	5.09569	up	0.0001	0.000326959	yes
TCONS_00195073	=	ENSBTAT00000063683	XLOC_174401	HIST1H1E	ENSBTAG00000047206	histone cluster 1, H1e [Source:HGNC Symbol;Acc:4718]	GO:0000786(nucleosome);GO:0003677(DNA binding);GO:0005515(protein binding);GO:0005634(nucleus);GO:0005694(chromosome);GO:0006334(nucleosome assembly);GO:0016584(nucleosome positioning)	NA	chr23:31530220-31557046	BTA	BTF	OK	27.7403	105.062	-1.92119	down	0.0236	0.0721261	yes
TCONS_00190960	=	ENSBTAT00000045043	XLOC_170789	ENSBTAG00000031762	ENSBTAG00000031762	Histone H4 [Source:UniProtKB/Swiss-Prot;Acc:P62803]	GO:0000786(nucleosome);GO:0003677(DNA binding);GO:0005634(nucleus);GO:0005654(nucleoplasm);GO:0005694(chromosome);GO:0005730(nucleolus);GO:0006334(nucleosome assembly);GO:0006352(DNA-dependent transcription, initiation);GO:0015629(actin cytoskeleton);GO:0045653(negative regulation of megakaryocyte differentiation);GO:0046982(protein heterodimerization activity)	NA	chr23:31479374-31479686	BTA	BTF	OK	29.6255	104.109	-1.81318	down	0.0001	0.000326959	yes
TCONS_00190955	=	ENSBTAT00000045035	XLOC_170787	HIST1H2AG	ENSBTAG00000040378	Histone H2A type 1 [Source:UniProtKB/Swiss-Prot;Acc:P0C0S9]	GO:0000786(nucleosome);GO:0003677(DNA binding);GO:0005515(protein binding);GO:0005622(intracellular);GO:0005634(nucleus);GO:0005694(chromosome);GO:0006334(nucleosome assembly);GO:0019899(enzyme binding);GO:0043565(sequence-specific DNA binding);GO:0046982(protein heterodimerization activity)	05322(Systemic lupus erythematosus)	chr23:31461682-31462143	BTA	BTF	OK	46.0708	99.2961	-1.10789	down	0.0007	0.00327948	yes
TCONS_00005310	=	ENSBTAT00000062708	XLOC_004865	SCARNA7	ENSBTAG00000045275	Small Cajal body-specific RNA 7 [Source:RFAM;Acc:RF01295]	NA	NA	chr1:107772984-107838504	BTA	BTF	OK	963	98.9927	3.28214	up	0.0004	0.00190342	yes
TCONS_00056571	=	ENSBTAT00000035335	XLOC_051023	COL4A1	ENSBTAG00000012849	Bos taurus collagen, type IV, alpha 1 (COL4A1), mRNA. [Source:RefSeq mRNA;Acc:NM_001166511]	GO:0005201(extracellular matrix structural constituent);GO:0005515(protein binding);GO:0005576(extracellular region);GO:0005578(proteinaceous extracellular matrix);GO:0005581(collagen);GO:0005587(collagen type IV);GO:0005604(basement membrane);GO:0007528(neuromuscular junction development);GO:0048407(platelet-derived growth factor binding);GO:0071230(cellular response to amino acid stimulus)	04510(Focal adhesion);04512(ECM-receptor interaction);04974(Protein digestion and absorption);05146(Amoebiasis);05200(Pathways in cancer);05222(Small cell lung cancer)	chr12:88875875-89009422	BTA	BTF	OK	2.28324	98.2699	-5.42759	down	0.0633	0.14759	no
TCONS_00012229	=	ENSBTAT00000018888	XLOC_011202	RPL35A	ENSBTAG00000014208	Bos taurus ribosomal protein L35a (RPL35A), mRNA. [Source:RefSeq mRNA;Acc:NM_001025321]	GO:0000049(tRNA binding);GO:0003723(RNA binding);GO:0003735(structural constituent of ribosome);GO:0005622(intracellular);GO:0005840(ribosome);GO:0006412(translation);GO:0030529(ribonucleoprotein complex)	03010(Ribosome)	chr1:70788696-70792140	BTA	BTF	OK	727.57	96.1843	2.91921	up	0.0001	0.000326959	yes
TCONS_00270913	=	ENSBTAT00000015924	XLOC_242553	PPIA	ENSBTAG00000012003	Bos taurus peptidylprolyl isomerase A (cyclophilin A) (PPIA), mRNA. [Source:RefSeq mRNA;Acc:NM_178320]	GO:0000413(protein peptidyl-prolyl isomerization);GO:0003755(peptidyl-prolyl cis-trans isomerase activity);GO:0005576(extracellular region);GO:0005634(nucleus);GO:0005737(cytoplasm);GO:0005829(cytosol);GO:0006457(protein folding);GO:0016853(isomerase activity);GO:0042277(peptide binding);GO:0045069(regulation of viral genome replication)	NA	chr4:77409232-77413172	BTA	BTF	OK	71.4735	94.765	-0.406945	down	0.3323	0.399904	no
TCONS_00250852	=	ENSBTAT00000062294	XLOC_224508	SCARNA6	ENSBTAG00000045034	Small Cajal body specific RNA 6 [Source:RFAM;Acc:RF00478]	NA	NA	chr3:113578235-113622922	BTA	BTF	OK	491.161	94.3284	2.38043	up	0.0003	0.00165667	yes
TCONS_00349316	=	ENSBTAT00000025024	XLOC_313219	RPS4	ENSBTAG00000018800	Bos taurus ribosomal protein S4, X-linked (RPS4X), mRNA. [Source:RefSeq mRNA;Acc:NM_001035445]	GO:0003723(RNA binding);GO:0003735(structural constituent of ribosome);GO:0005622(intracellular);GO:0005840(ribosome);GO:0006412(translation);GO:0019843(rRNA binding);GO:0030529(ribonucleoprotein complex)	03010(Ribosome)	chrX:83532033-83536488	BTA	BTF	OK	406.49	93.7613	2.11615	up	0.0001	0.000326959	yes
TCONS_00079658	=	ENSBTAT00000026826	XLOC_071959	RPL7	ENSBTAG00000020139	Bos taurus ribosomal protein L7 (RPL7), mRNA. [Source:RefSeq mRNA;Acc:NM_001014928]	GO:0003723(RNA binding);GO:0005840(ribosome);GO:0030529(ribonucleoprotein complex)	03010(Ribosome)	chr14:38741346-38744856	BTA	BTF	OK	714.418	92.7115	2.94595	up	0.0001	0.000326959	yes
TCONS_00081932	=	ENSBTAT00000020243	XLOC_074059	CA3	ENSBTAG00000015214	Bos taurus carbonic anhydrase III, muscle specific (CA3), mRNA. [Source:RefSeq mRNA;Acc:NM_001034437]	GO:0004089(carbonate dehydratase activity);GO:0005737(cytoplasm);GO:0006730(one-carbon metabolic process);GO:0008270(zinc ion binding);GO:0016151(nickel cation binding);GO:0016829(lyase activity);GO:0046872(metal ion binding)	00910(Nitrogen metabolism)	chr14:79406493-79416908	BTA	BTF	OK	2923.65	90.1384	5.01948	up	0.0001	0.000326959	yes
TCONS_00129277	=	ENSBTAT00000031754	XLOC_115986	RPL28	ENSBTAG00000023343	Bos taurus ribosomal protein L28 (RPL28), mRNA. [Source:RefSeq mRNA;Acc:NM_001035503]	GO:0003735(structural constituent of ribosome);GO:0005515(protein binding);GO:0005622(intracellular);GO:0005737(cytoplasm);GO:0005840(ribosome);GO:0006412(translation);GO:0022625(cytosolic large ribosomal subunit);GO:0030529(ribonucleoprotein complex)	03010(Ribosome)	chr18:62547219-62549950	BTA	BTF	OK	248.842	87.5712	1.5067	up	0.0001	0.000326959	yes
TCONS_00086226	=	ENSBTAT00000039717	XLOC_077949	SERPINH1	ENSBTAG00000001027	Bos taurus serpin peptidase inhibitor, clade H (heat shock protein 47), member 1, (collagen binding protein 1) (SERPINH1), mRNA. [Source:RefSeq mRNA;Acc:NM_001046063]	GO:0004867(serine-type endopeptidase inhibitor activity);GO:0005515(protein binding);GO:0005615(extracellular space);GO:0005737(cytoplasm);GO:0005783(endoplasmic reticulum);GO:0005788(endoplasmic reticulum lumen);GO:0005793(endoplasmic reticulum-Golgi intermediate compartment);GO:0010951(negative regulation of endopeptidase activity);GO:0030162(regulation of proteolysis);GO:0030199(collagen fibri…	NA	chr15:55514849-55525175	BTA	BTF	OK	39.9597	86.6718	-1.11702	down	0.0002	0.00115787	yes
TCONS_00011934	=	ENSBTAT00000029891	XLOC_010969	FSTL1	ENSBTAG00000022155	Bos taurus follistatin-like 1 (FSTL1), mRNA. [Source:RefSeq mRNA;Acc:NM_001017950]	GO:0005509(calcium ion binding);GO:0005515(protein binding);GO:0005576(extracellular region);GO:0008201(heparin binding)	NA	chr1:65742632-65802423	BTA	BTF	OK	63.0369	85.9797	-0.447801	down	0.1149	0.216045	no
TCONS_00146868	=	ENSBTAT00000063822	XLOC_130998	ENSBTAG00000046521	ENSBTAG00000046521	Uncharacterized protein [Source:UniProtKB/TrEMBL;Acc:G3N149]	NA	NA	chr2:93683659-93684746	BTA	BTF	OK	44.5581	85.9599	-0.947977	down	0.5286	0.578456	no
TCONS_00142293	=	ENSBTAT00000038684	XLOC_126733	COL5A2	ENSBTAG00000027020	collagen, type V, alpha 2 [Source:HGNC Symbol;Acc:2210]	GO:0001501(skeletal system development);GO:0005201(extracellular matrix structural constituent);GO:0005515(protein binding);GO:0005581(collagen);GO:0005588(collagen type V);GO:0030199(collagen fibril organization);GO:0043588(skin development);GO:0046332(SMAD binding);GO:0048592(eye morphogenesis);GO:0071230(cellular response to amino acid stimulus)	NA	chr2:7139278-7300332	BTA	BTF	OK	1.97889	81.9002	-5.3711	down	0.0033	0.0135861	yes
TCONS_00253250	=	ENSBTAT00000053588	XLOC_226513	ENSBTAG00000040098	ENSBTAG00000040098	Histone H2A [Source:UniProtKB/TrEMBL;Acc:F1MRN2]	GO:0000786(nucleosome);GO:0003677(DNA binding);GO:0005622(intracellular);GO:0005634(nucleus);GO:0005694(chromosome);GO:0006334(nucleosome assembly);GO:0043565(sequence-specific DNA binding);GO:0046982(protein heterodimerization activity)	NA	chr3:20770058-20771015	BTA	BTF	OK	144.551	81.3143	0.829998	up	0.0098	0.0344995	no
TCONS_00021208	=	ENSBTAT00000022378	XLOC_019305	PPIB	ENSBTAG00000016822	Bos taurus peptidylprolyl isomerase B (cyclophilin B) (PPIB), mRNA. [Source:RefSeq mRNA;Acc:NM_174152]	GO:0000413(protein peptidyl-prolyl isomerization);GO:0003755(peptidyl-prolyl cis-trans isomerase activity);GO:0005515(protein binding);GO:0005783(endoplasmic reticulum);GO:0005788(endoplasmic reticulum lumen);GO:0006457(protein folding);GO:0016853(isomerase activity);GO:0042277(peptide binding);GO:0042470(melanosome)	NA	chr10:45874977-45886880	BTA	BTF	OK	82.43	79.6691	0.0491498	up	0.8617	0.87759	no
TCONS_00133247	=	ENSBTAT00000015579	XLOC_119290	TCAP	ENSBTAG00000011730	Bos taurus titin-cap (telethonin) (TCAP), mRNA. [Source:RefSeq mRNA;Acc:NM_001014915]	GO:0001756(somitogenesis);GO:0003009(skeletal muscle contraction);GO:0003300(cardiac muscle hypertrophy);GO:0005515(protein binding);GO:0005737(cytoplasm);GO:0007512(adult heart development);GO:0008307(structural constituent of muscle);GO:0014898(cardiac muscle hypertrophy in response to stress);GO:0030017(sarcomere);GO:0030018(Z disc);GO:0030240(skeletal muscle thin filament assembly);GO:0030241…	NA	chr19:40691137-40692346	BTA	BTF	OK	6958.88	79.4884	6.45197	up	0.0001	0.000326959	yes
TCONS_00147482	=	ENSBTAT00000005015	XLOC_131556	RPL37A	ENSBTAG00000003846	Bos taurus ribosomal protein L37a (RPL37A), mRNA. [Source:RefSeq mRNA;Acc:NM_001035008]	GO:0003735(structural constituent of ribosome);GO:0005622(intracellular);GO:0005840(ribosome);GO:0006412(translation);GO:0022625(cytosolic large ribosomal subunit);GO:0030529(ribonucleoprotein complex);GO:0046872(metal ion binding)	03010(Ribosome)	chr2:105202276-105204896	BTA	BTF	OK	1140.01	78.7922	3.85485	up	0.0001	0.000326959	yes
TCONS_00282961	=	ENSBTAT00000002033	XLOC_253218	HNRNPA1	ENSBTAG00000001553	Bos taurus heterogeneous nuclear ribonucleoprotein A1 (HNRNPA1), mRNA. [Source:RefSeq mRNA;Acc:NM_001045911]	GO:0000166(nucleotide binding);GO:0000380(alternative mRNA splicing, via spliceosome);GO:0003676(nucleic acid binding);GO:0003697(single-stranded DNA binding);GO:0003723(RNA binding);GO:0005515(protein binding);GO:0005634(nucleus);GO:0005654(nucleoplasm);GO:0005681(spliceosomal complex);GO:0005730(nucleolus);GO:0005737(cytoplasm);GO:0006397(mRNA processing);GO:0006810(transport);GO:0008380(RNA sp…	03040(Spliceosome)	chr5:25937863-25944425	BTA	BTF	OK	99.7174	78.4295	0.346449	up	0.4027	0.465667	no
TCONS_00280500	=	ENSBTAT00000037671	XLOC_251003	DNAL4	ENSBTAG00000026495	Bos taurus dynein, axonemal, light chain 4 (DNAL4), mRNA. [Source:RefSeq mRNA;Acc:NM_001080918]	GO:0003774(motor activity);GO:0005737(cytoplasm);GO:0005856(cytoskeleton);GO:0005874(microtubule);GO:0005875(microtubule associated complex);GO:0005929(cilium);GO:0007017(microtubule-based process);GO:0030286(dynein complex);GO:0042995(cell projection)	05016(Huntington's disease)	chr5:110923000-110925244	BTA	BTF	NOTEST	596.633	77.3064	2.94818	up	1	1	no
TCONS_00134764	=	ENSBTAT00000061876	XLOC_120525	SCARNA16	ENSBTAG00000044443	Small Cajal body specific RNA 16 [Source:RFAM;Acc:RF00424]	NA	NA	chr19:55419079-55422104	BTA	BTF	OK	134.365	77.1307	0.800782	up	0.2502	0.326183	no
TCONS_00123229	=	ENSBTAT00000008420	XLOC_110885	TNNT1	ENSBTAG00000006419	Bos taurus troponin T type 1 (skeletal, slow) (TNNT1), mRNA. [Source:RefSeq mRNA;Acc:NM_174474]	GO:0003009(skeletal muscle contraction);GO:0005523(tropomyosin binding);GO:0005861(troponin complex);GO:0006937(regulation of muscle contraction);GO:0045932(negative regulation of muscle contraction)	NA	chr18:62722819-62735298	BTA	BTF	LOWDATA	2188.63	76.2336	4.84346	up	1	1	no
TCONS_00243122	=	ENSBTAT00000064427	XLOC_217769	TNNT3	ENSBTAG00000022158	Bos taurus troponin T type 3 (skeletal, fast) (TNNT3), mRNA. [Source:RefSeq mRNA;Acc:NM_001001441]	GO:0003009(skeletal muscle contraction);GO:0003779(actin binding);GO:0005523(tropomyosin binding);GO:0005861(troponin complex);GO:0006937(regulation of muscle contraction);GO:0006942(regulation of striated muscle contraction);GO:0030172(troponin C binding);GO:0030899(calcium-dependent ATPase activity);GO:0031013(troponin I binding);GO:0043462(regulation of ATPase activity);GO:0048306(calcium-depe…	NA	chr29:50218476-50233948	BTA	BTF	OK	1615.16	75.3623	4.42169	up	0.1107	0.211406	no
TCONS_00312190	=	ENSBTAT00000026881	XLOC_279243	SHD	ENSBTAG00000039696	SH2 domain-containing adapter protein D [Source:RefSeq peptide;Acc:NP_001192447]	GO:0005515(protein binding)	NA	chr7:21002692-21010652	BTA	BTF	OK	7.3206	74.1485	-3.34038	down	0.0001	0.000326959	yes
TCONS_00083504	=	ENSBTAT00000000561	XLOC_075527	HSPB2	ENSBTAG00000000440	Bos taurus heat shock 27kDa protein 2 (HSPB2), mRNA. [Source:RefSeq mRNA;Acc:NM_001098380]	GO:0006950(response to stress);GO:0007525(somatic muscle development)	NA	chr15:22571244-22572575	BTA	BTF	OK	121.956	73.4617	0.731297	up	0.0076	0.0279258	no
TCONS_00359963	=	ENSBTAT00000057287	XLOC_322976	RPL39	ENSBTAG00000047136	60S ribosomal protein L39 [Source:UniProtKB/Swiss-Prot;Acc:Q3T051]	GO:0003735(structural constituent of ribosome);GO:0005622(intracellular);GO:0005840(ribosome);GO:0006412(translation);GO:0030529(ribonucleoprotein complex)	NA	chrX:97604640-97605063	BTA	BTF	OK	589.207	72.8746	3.01529	up	0.0001	0.000326959	yes
TCONS_00141117	=	ENSBTAT00000042547	XLOC_125679	RPL38	ENSBTAG00000046620	Uncharacterized protein [Source:UniProtKB/TrEMBL;Acc:G3MY09]	GO:0003735(structural constituent of ribosome);GO:0005622(intracellular);GO:0005840(ribosome);GO:0006412(translation);GO:0030529(ribonucleoprotein complex)	NA	chr19:57834997-57839034	BTA	BTF	OK	539.201	72.1892	2.90097	up	0.0001	0.000326959	yes
TCONS_00312360	=	ENSBTAT00000024656	XLOC_279369	OAZ1	ENSBTAG00000018522	Bos taurus ornithine decarboxylase antizyme 1 (OAZ1), mRNA. [Source:RefSeq mRNA;Acc:NM_001127243]	GO:0004857(enzyme inhibitor activity);GO:0005515(protein binding);GO:0008073(ornithine decarboxylase inhibitor activity);GO:0043086(negative regulation of catalytic activity)	NA	chr7:22577242-22580777	BTA	BTF	OK	766.367	71.1103	3.42991	up	0.0001	0.000326959	yes
TCONS_00275491	=	ENSBTAT00000016242	XLOC_246671	TUBA1B	ENSBTAG00000012244	Bos taurus tubulin, alpha 1b (TUBA1B), mRNA. [Source:RefSeq mRNA;Acc:NM_001114856]	GO:0000166(nucleotide binding);GO:0000226(microtubule cytoskeleton organization);GO:0003725(double-stranded RNA binding);GO:0003924(GTPase activity);GO:0005200(structural constituent of cytoskeleton);GO:0005515(protein binding);GO:0005525(GTP binding);GO:0005737(cytoplasm);GO:0005856(cytoskeleton);GO:0005874(microtubule);GO:0005881(cytoplasmic microtubule);GO:0006184(GTP catabolic process);GO:000…	04145(Phagosome);04540(Gap junction)	chr5:30864528-30868119	BTA	BTF	OK	86.4589	70.7363	0.289563	up	0.2918	0.360875	no
TCONS_00236078	=	ENSBTAT00000030320	XLOC_211554	CSRP3	ENSBTAG00000011869	Bos taurus cysteine and glycine-rich protein 3 (cardiac LIM protein) (CSRP3), mRNA. [Source:RefSeq mRNA;Acc:NM_001024689]	GO:0002026(regulation of the force of heart contraction);GO:0003300(cardiac muscle hypertrophy);GO:0005515(protein binding);GO:0005634(nucleus);GO:0005737(cytoplasm);GO:0005856(cytoskeleton);GO:0006874(cellular calcium ion homeostasis);GO:0007275(multicellular organismal development);GO:0007517(muscle organ development);GO:0008270(zinc ion binding);GO:0008307(structural constituent of muscle);GO:…	NA	chr29:25994181-26014859	BTA	BTF	OK	1786.71	69.4019	4.68619	up	0.0001	0.000326959	yes
TCONS_00198741	=	ENSBTAT00000021328	XLOC_177801	MYL9	ENSBTAG00000016024	Myosin regulatory light polypeptide 9 [Source:UniProtKB/Swiss-Prot;Acc:Q5E9E2]	GO:0001725(stress fiber);GO:0005509(calcium ion binding);GO:0005515(protein binding);GO:0008360(regulation of cell shape);GO:0016459(myosin complex);GO:0016460(myosin II complex);GO:0030018(Z disc);GO:0035254(glutamate receptor binding);GO:0046872(metal ion binding);GO:0072661(protein targeting to plasma membrane)	04510(Focal adhesion);04530(Tight junction);04670(Leukocyte transendothelial migration);04810(Regulation of actin cytoskeleton)	chr24:37819998-37910130	BTA	BTF	OK	505.16	69.2518	2.86682	up	0.0001	0.000326959	yes
TCONS_00212760	=	ENSBTAT00000027347	XLOC_190222	PCOLCE	ENSBTAG00000020528	Bos taurus procollagen C-endopeptidase enhancer (PCOLCE), mRNA. [Source:RefSeq mRNA;Acc:NM_001045888]	GO:0005515(protein binding);GO:0005518(collagen binding);GO:0005576(extracellular region);GO:0005581(collagen);GO:0005615(extracellular space);GO:0006508(proteolysis);GO:0008201(heparin binding);GO:0010952(positive regulation of peptidase activity);GO:0016504(peptidase activator activity);GO:0031012(extracellular matrix);GO:0070062(extracellular vesicular exosome)	NA	chr25:36490460-36495789	BTA	BTF	OK	21.735	68.6122	-1.65845	down	0.0001	0.000326959	yes
TCONS_00190970	=	ENSBTAT00000052402	XLOC_170795	ENSBTAG00000040277	ENSBTAG00000040277	Bos taurus histone H4-like (LOC617875), mRNA. [Source:RefSeq mRNA;Acc:NM_001099724]	GO:0000786(nucleosome);GO:0003677(DNA binding);GO:0005634(nucleus);GO:0005654(nucleoplasm);GO:0005694(chromosome);GO:0005730(nucleolus);GO:0006334(nucleosome assembly);GO:0006352(DNA-dependent transcription, initiation);GO:0015629(actin cytoskeleton);GO:0045653(negative regulation of megakaryocyte differentiation);GO:0046982(protein heterodimerization activity)	NA	chr23:31530220-31557046	BTA	BTF	OK	34.8844	68.5042	-0.973612	down	0.1138	0.21486	no
TCONS_00091388	=	ENSBTAT00000012317	XLOC_082630	ENSBTAG00000009359	ENSBTAG00000009359	NA	NA	NA	chr15:38876121-38876667	BTA	BTF	OK	342.064	67.303	2.34552	up	0.0001	0.000326959	yes
TCONS_00149423	=	ENSBTAT00000019817	XLOC_133249	MYOM3	ENSBTAG00000014885	myomesin 3 [Source:HGNC Symbol;Acc:26679]	GO:0005515(protein binding);GO:0031430(M band);GO:0042803(protein homodimerization activity)	NA	chr2:129386258-129441611	BTA	BTF	OK	53.4473	65.7867	-0.299678	down	0.4862	0.541252	no
TCONS_00007979	=	ENSBTAT00000015668	XLOC_007308	COL6A1	ENSBTAG00000011802	Bos taurus collagen, type VI, alpha 1 (COL6A1), mRNA. [Source:RefSeq mRNA;Acc:NM_001143865]	GO:0005576(extracellular region);GO:0005765(lysosomal membrane);GO:0031012(extracellular matrix);GO:0042383(sarcolemma);GO:0043234(protein complex);GO:0048407(platelet-derived growth factor binding);GO:0070208(protein heterotrimerization);GO:0071230(cellular response to amino acid stimulus)	04510(Focal adhesion);04512(ECM-receptor interaction);04974(Protein digestion and absorption)	chr1:147404395-147423644	BTA	BTF	OK	44.6813	65.2716	-0.546784	down	0.0486	0.122515	no
TCONS_00051602	=	ENSBTAT00000005916	XLOC_046432	COL4A2	ENSBTAG00000025210	collagen, type IV, alpha 2 [Source:HGNC Symbol;Acc:2203]	GO:0005201(extracellular matrix structural constituent);GO:0005515(protein binding);GO:0005581(collagen);GO:0005587(collagen type IV);GO:0005604(basement membrane);GO:0006351(transcription, DNA-templated);GO:0016525(negative regulation of angiogenesis);GO:0031012(extracellular matrix);GO:0071560(cellular response to transforming growth factor beta stimulus)	04510(Focal adhesion);04512(ECM-receptor interaction);04974(Protein digestion and absorption);05146(Amoebiasis);05200(Pathways in cancer);05222(Small cell lung cancer)	chr12:89112153-89168921	BTA	BTF	LOWDATA	18.0551	65.0974	-1.8502	down	1	1	no
TCONS_00038880	=	ENSBTAT00000042753	XLOC_035054	EGFL7	ENSBTAG00000030278	Bos taurus EGF-like-domain, multiple 7 (EGFL7), mRNA. [Source:RefSeq mRNA;Acc:NM_001078038]	GO:0001568(blood vessel development);GO:0001570(vasculogenesis);GO:0001938(positive regulation of endothelial cell proliferation);GO:0005112(Notch binding);GO:0005509(calcium ion binding);GO:0005576(extracellular region);GO:0005615(extracellular space);GO:0030336(negative regulation of cell migration);GO:0045746(negative regulation of Notch signaling pathway)	NA	chr11:104128869-104156151	BTA	BTF	LOWDATA	137.878	65.0447	1.08389	up	1	1	no
TCONS_00137857	=	ENSBTAT00000007278	XLOC_123131	ENO3	ENSBTAG00000005534	Bos taurus enolase 3 (beta, muscle) (ENO3), mRNA. [Source:RefSeq mRNA;Acc:NM_001034702]	GO:0000015(phosphopyruvate hydratase complex);GO:0000287(magnesium ion binding);GO:0004634(phosphopyruvate hydratase activity);GO:0005737(cytoplasm);GO:0006096(glycolysis);GO:0016829(lyase activity);GO:0046872(metal ion binding)	00010(Glycolysis / Gluconeogenesis);01100(Metabolic pathways);03018(RNA degradation)	chr19:27073497-27078655	BTA	BTF	OK	9523.73	64.9768	7.19546	up	0.0001	0.000326959	yes
TCONS_00188462	=	ENSBTAT00000052022	XLOC_168697	H1FX	ENSBTAG00000040116	H1 histone family, member X [Source:HGNC Symbol;Acc:4722]	GO:0000786(nucleosome);GO:0003677(DNA binding);GO:0005515(protein binding);GO:0005634(nucleus);GO:0005694(chromosome);GO:0006334(nucleosome assembly)	NA	chr22:59839260-59842643	BTA	BTF	LOWDATA	75.0326	64.8032	0.211452	up	1	1	no
TCONS_00277183	=	ENSBTAT00000015829	XLOC_248123	CD63	ENSBTAG00000011931	Bos taurus CD63 molecule (CD63), mRNA. [Source:RefSeq mRNA;Acc:NM_205803]	GO:0005764(lysosome);GO:0005765(lysosomal membrane);GO:0005768(endosome);GO:0005886(plasma membrane);GO:0016020(membrane);GO:0016021(integral to membrane);GO:0031902(late endosome membrane)	04142(Lysosome)	chr5:57854277-57857485	BTA	BTF	OK	436.241	63.4183	2.78215	up	0.0001	0.000326959	yes
TCONS_00315458	=	ENSBTAT00000019719	XLOC_282093	ANXA6	ENSBTAG00000014809	Bos taurus annexin A6 (ANXA6), mRNA. [Source:RefSeq mRNA;Acc:NM_001103224]	GO:0005509(calcium ion binding);GO:0005515(protein binding);GO:0005544(calcium-dependent phospholipid binding);GO:0005737(cytoplasm);GO:0006816(calcium ion transport);GO:0006937(regulation of muscle contraction);GO:0042470(melanosome);GO:0048471(perinuclear region of cytoplasm);GO:0070062(extracellular vesicular exosome)	NA	chr7:64359187-64406366	BTA	BTF	OK	104.262	63.3461	0.718885	up	0.016	0.0523962	no
TCONS_00255040	=	ENSBTAT00000002626	XLOC_228099	RPL5	ENSBTAG00000012276	Bos taurus ribosomal protein L5 (RPL5), mRNA. [Source:RefSeq mRNA;Acc:NM_001035306]	GO:0003735(structural constituent of ribosome);GO:0005622(intracellular);GO:0005840(ribosome);GO:0006412(translation);GO:0008097(5S rRNA binding)	NA	chr3:50787384-50795983	BTA	BTF	OK	609.908	61.4188	3.31184	up	0.0001	0.000326959	yes
TCONS_00242355	=	ENSBTAT00000028602	XLOC_217103	CFL1	ENSBTAG00000021455	Bos taurus cofilin 1 (non-muscle) (CFL1), mRNA. [Source:RefSeq mRNA;Acc:NM_001015655]	GO:0001755(neural crest cell migration);GO:0001842(neural fold formation);GO:0003779(actin binding);GO:0005515(protein binding);GO:0005622(intracellular);GO:0005634(nucleus);GO:0005737(cytoplasm);GO:0005856(cytoskeleton);GO:0005886(plasma membrane);GO:0006468(protein phosphorylation);GO:0006928(cellular component movement);GO:0007010(cytoskeleton organization);GO:0007015(actin filament organizati…	04360(Axon guidance);04666(Fc gamma R-mediated phagocytosis);04810(Regulation of actin cytoskeleton)	chr29:44638895-44642280	BTA	BTF	OK	36.2837	60.6647	-0.741537	down	0.0077	0.0280859	no
TCONS_00247901	=	ENSBTAT00000017211	XLOC_221882	SERBP1	ENSBTAG00000012957	Bos taurus SERPINE1 mRNA binding protein 1 (SERBP1), mRNA. [Source:RefSeq mRNA;Acc:NM_001046449]	GO:0003730(mRNA 3'-UTR binding);GO:0005515(protein binding);GO:0005737(cytoplasm)	NA	chr3:78233956-78259910	BTA	BTF	OK	177.446	60.5819	1.55042	up	0.0047	0.0185063	yes
TCONS_00358017	=	ENSBTAT00000001094	XLOC_321232	CAPN6	ENSBTAG00000000828	Bos taurus calpain 6 (CAPN6), mRNA. [Source:RefSeq mRNA;Acc:NM_001192231]	GO:0001578(microtubule bundle formation);GO:0004198(calcium-dependent cysteine-type endopeptidase activity);GO:0005515(protein binding);GO:0005622(intracellular);GO:0005874(microtubule);GO:0005876(spindle microtubule);GO:0006508(proteolysis);GO:0008017(microtubule binding);GO:0048471(perinuclear region of cytoplasm);GO:0051493(regulation of cytoskeleton organization)	NA	chrX:64683219-64709211	BTA	BTF	LOWDATA	10.148	60.2108	-2.56883	down	1	1	no
TCONS_00179310	=	ENSBTAT00000008225	XLOC_160628	HSP90AA1	ENSBTAG00000006270	Bos taurus heat shock protein 90kDa alpha (cytosolic), class A member 1 (HSP90AA1), mRNA. [Source:RefSeq mRNA;Acc:NM_001012670]	GO:0000166(nucleotide binding);GO:0005515(protein binding);GO:0005524(ATP binding);GO:0005576(extracellular region);GO:0005622(intracellular);GO:0005737(cytoplasm);GO:0006200(ATP catabolic process);GO:0006457(protein folding);GO:0006950(response to stress);GO:0016887(ATPase activity);GO:0030235(nitric-oxide synthase regulator activity);GO:0030911(TPR domain binding);GO:0042470(melanosome);GO:0042…	04141(Protein processing in endoplasmic reticulum);04612(Antigen processing and presentation);04621(NOD-like receptor signaling pathway);04914(Progesterone-mediated oocyte maturation);05200(Pathways in cancer);05215(Prostate cancer)	chr21:68595872-68601204	BTA	BTF	OK	438.003	59.5546	2.87866	up	0.0001	0.000326959	yes
TCONS_00007331	=	ENSBTAT00000036848	XLOC_006722	SH3BGR	ENSBTAG00000007068	SH3 domain binding glutamic acid-rich protein [Source:HGNC Symbol;Acc:10822]	GO:0005829(cytosol);GO:0009055(electron carrier activity);GO:0015035(protein disulfide oxidoreductase activity);GO:0045454(cell redox homeostasis)	NA	chr1:141029632-141100984	BTA	BTF	OK	672.54	59.0553	3.50948	up	0.0001	0.000326959	yes
TCONS_00034049	=	ENSBTAT00000009208	XLOC_030727	SPTBN1	ENSBTAG00000006995	spectrin, beta, non-erythrocytic 1 [Source:HGNC Symbol;Acc:11275]	GO:0000281(mitotic cytokinesis);GO:0003779(actin binding);GO:0005200(structural constituent of cytoskeleton);GO:0005515(protein binding);GO:0005543(phospholipid binding);GO:0005634(nucleus);GO:0005730(nucleolus);GO:0005737(cytoplasm);GO:0005886(plasma membrane);GO:0007009(plasma membrane organization);GO:0007182(common-partner SMAD protein phosphorylation);GO:0007184(SMAD protein import into nucl…	NA	chr11:37030008-37241384	BTA	BTF	OK	84.4946	59.0531	0.516847	up	0.0805	0.175985	no
TCONS_00195057	=	ENSBTAT00000045045	XLOC_174395	HIST1H3H	ENSBTAG00000031721	NA	GO:0000786(nucleosome);GO:0003677(DNA binding);GO:0005515(protein binding);GO:0005634(nucleus);GO:0005694(chromosome);GO:0006334(nucleosome assembly);GO:0046982(protein heterodimerization activity);GO:0060968(regulation of gene silencing)	NA	chr23:31485316-31518917	BTA	BTF	OK	10.6131	58.8199	-2.47046	down	0.1385	0.238582	no
TCONS_00287924	=	ENSBTAT00000026358	XLOC_257619	TPI1	ENSBTAG00000019782	Bos taurus triosephosphate isomerase 1 (TPI1), mRNA. [Source:RefSeq mRNA;Acc:NM_001013589]	GO:0003824(catalytic activity);GO:0004807(triose-phosphate isomerase activity);GO:0005515(protein binding);GO:0006006(glucose metabolic process);GO:0006094(gluconeogenesis);GO:0006096(glycolysis);GO:0006098(pentose-phosphate shunt);GO:0007275(multicellular organismal development);GO:0008152(metabolic process);GO:0009790(embryo development);GO:0016853(isomerase activity);GO:0019682(glyceraldehyde-…	00010(Glycolysis / Gluconeogenesis);00051(Fructose and mannose metabolism);00562(Inositol phosphate metabolism);01100(Metabolic pathways)	chr5:103942402-103945759	BTA	BTF	OK	2668.87	58.4635	5.51255	up	0.0001	0.000326959	yes
TCONS_00097847	=	ENSBTAT00000064811	XLOC_088458	TNNT2	ENSBTAG00000045789	Bos taurus troponin T type 2 (cardiac) (TNNT2), mRNA. [Source:RefSeq mRNA;Acc:NM_174771]	GO:0003779(actin binding);GO:0005200(structural constituent of cytoskeleton);GO:0005523(tropomyosin binding);GO:0005737(cytoplasm);GO:0005861(troponin complex);GO:0005865(striated muscle thin filament);GO:0006200(ATP catabolic process);GO:0006936(muscle contraction);GO:0006937(regulation of muscle contraction);GO:0007507(heart development);GO:0008016(regulation of heart contraction);GO:0016887(AT…	04260(Cardiac muscle contraction);05410(Hypertrophic cardiomyopathy (HCM));05414(Dilated cardiomyopathy)	chr16:49259051-49262029	BTA	BTF	OK	1.15557	58.2094	-5.65457	down	0.0001	0.000326959	yes
TCONS_00139525	=	ENSBTAT00000061251	XLOC_124451	PTRF	ENSBTAG00000039684	Bos taurus polymerase I and transcript release factor (PTRF), transcript variant 2, mRNA. [Source:RefSeq mRNA;Acc:NM_001111103]	GO:0005515(protein binding);GO:0005634(nucleus);GO:0005737(cytoplasm);GO:0005739(mitochondrion);GO:0005901(caveola);GO:0006361(transcription initiation from RNA polymerase I promoter);GO:0006363(termination of RNA polymerase I transcription);GO:0042134(rRNA primary transcript binding)	NA	chr19:43148012-43162165	BTA	BTF	OK	113.355	57.8226	0.971143	up	0.0007	0.00327948	no
TCONS_00205511	=	ENSBTAT00000026036	XLOC_184007	TCEB2	ENSBTAG00000019543	Bos taurus transcription elongation factor B (SIII), polypeptide 2 (18kDa, elongin B) (TCEB2), mRNA. [Source:RefSeq mRNA;Acc:NM_001034800]	GO:0003746(translation elongation factor activity);GO:0005515(protein binding);GO:0006414(translational elongation)	04120(Ubiquitin mediated proteolysis);05200(Pathways in cancer);05211(Renal cell carcinoma)	chr25:2281944-2304970	BTA	BTF	OK	667.991	57.1559	3.54686	up	0.0017	0.00764816	yes
TCONS_00345059	=	ENSBTAT00000011543	XLOC_309298	CXHXorf64		NA	NA	NA	chrX:10981500-10983415	BTA	BTF	OK	8.49671	56.0017	-2.7205	down	0.0001	0.000326959	yes
TCONS_00227193	=	ENSBTAT00000020729	XLOC_203416	RPL15	ENSBTAG00000033080	Bos taurus ribosomal protein L15 (RPL15), mRNA. [Source:RefSeq mRNA;Acc:NM_001077866]	GO:0003735(structural constituent of ribosome);GO:0005515(protein binding);GO:0005622(intracellular);GO:0005840(ribosome);GO:0006412(translation);GO:0022625(cytosolic large ribosomal subunit);GO:0030529(ribonucleoprotein complex)	03010(Ribosome)	chr27:41930645-41934590	BTA	BTF	OK	364.844	55.1684	2.72537	up	0.0001	0.000326959	yes
TCONS_00274150	=	ENSBTAT00000030222	XLOC_245489	TMA7	ENSBTAG00000033884	Bos taurus coiled-coil domain containing 72 (TMA7), mRNA. [Source:RefSeq mRNA;Acc:NM_001163803]	NA	NA	chr5:11308519-11308714	BTA	BTF	OK	119.745	54.4349	1.13736	up	0.0213	0.0662485	yes
TCONS_00004867	=	ENSBTAT00000060149	XLOC_004459	Telomerase-vert	ENSBTAG00000043157	Vertebrate telomerase RNA [Source:RFAM;Acc:RF00024]	NA	NA	chr1:98401439-98401869	BTA	BTF	OK	37.6936	54.3832	-0.528842	down	0.0891	0.185614	no
TCONS_00311402	=	ENSBTAT00000020111	XLOC_278612	CALR	ENSBTAG00000015114	Bos taurus calreticulin (CALR), mRNA. [Source:RefSeq mRNA;Acc:NM_174000]	GO:0000122(negative regulation of transcription from RNA polymerase II promoter);GO:0002502(peptide antigen assembly with MHC class I protein complex);GO:0003729(mRNA binding);GO:0005178(integrin binding);GO:0005509(calcium ion binding);GO:0005515(protein binding);GO:0005615(extracellular space);GO:0005634(nucleus);GO:0005737(cytoplasm);GO:0005783(endoplasmic reticulum);GO:0005788(endoplasmic ret…	04141(Protein processing in endoplasmic reticulum);04145(Phagosome);04612(Antigen processing and presentation);05142(Chagas disease (American trypanosomiasis))	chr7:13731957-13735788	BTA	BTF	OK	63.9823	54.3806	0.234581	up	0.3889	0.453199	no
TCONS_00157822	=	ENSBTAT00000054735	XLOC_140822	ENSBTAG00000038104	ENSBTAG00000038104	Bos taurus high mobility group nucleosomal binding domain 2 (HMGN2), mRNA. [Source:RefSeq mRNA;Acc:NM_001098945]	GO:0000785(chromatin);GO:0005634(nucleus);GO:0031492(nucleosomal DNA binding)	NA	chr2:127251766-127295196	BTA	BTF	LOWDATA	33.2413	54.0595	-0.701569	down	1	1	no
TCONS_00195061	=	ENSBTAT00000009471	XLOC_174399	ENSBTAG00000031768	ENSBTAG00000031768	Histone H2A [Source:UniProtKB/TrEMBL;Acc:E1BIL5]	GO:0000786(nucleosome);GO:0003677(DNA binding);GO:0005622(intracellular);GO:0005634(nucleus);GO:0005694(chromosome);GO:0006334(nucleosome assembly);GO:0043565(sequence-specific DNA binding);GO:0046982(protein heterodimerization activity)	05322(Systemic lupus erythematosus)	chr23:31485316-31518917	BTA	BTF	OK	15.6968	52.759	-1.74894	down	0.2403	0.326183	no
TCONS_00305912	=	ENSBTAT00000000721	XLOC_273710	ATP5D	ENSBTAG00000000550	Bos taurus ATP synthase, H+ transporting, mitochondrial F1 complex, delta subunit (ATP5D), mRNA. [Source:RefSeq mRNA;Acc:NM_176670]	GO:0005739(mitochondrion);GO:0005740(mitochondrial envelope);GO:0005743(mitochondrial inner membrane);GO:0005753(mitochondrial proton-transporting ATP synthase complex);GO:0006200(ATP catabolic process);GO:0006754(ATP biosynthetic process);GO:0006810(transport);GO:0006811(ion transport);GO:0015078(hydrogen ion transmembrane transporter activity);GO:0015986(ATP synthesis coupled proton transport);…	00190(Oxidative phosphorylation);01100(Metabolic pathways);05010(Alzheimer's disease);05012(Parkinson's disease);05016(Huntington's disease)	chr7:45302198-45304427	BTA	BTF	OK	487.268	52.6685	3.2097	up	0.0001	0.000326959	yes
TCONS_00312047	=	ENSBTAT00000002349	XLOC_279124	RPL36	ENSBTAG00000001794	60S ribosomal protein L36 [Source:UniProtKB/Swiss-Prot;Acc:Q3T171]	GO:0003735(structural constituent of ribosome);GO:0005622(intracellular);GO:0005840(ribosome);GO:0006412(translation);GO:0030529(ribonucleoprotein complex)	03010(Ribosome)	chr7:19814901-19834639	BTA	BTF	OK	240.481	52.0814	2.20708	up	0.0001	0.000326959	yes
TCONS_00007999	=	ENSBTAT00000025663	XLOC_007325	COL6A2	ENSBTAG00000019269	Bos taurus collagen, type VI, alpha 2 (COL6A2), mRNA. [Source:RefSeq mRNA;Acc:NM_001075126]	GO:0005515(protein binding);GO:0005576(extracellular region);GO:0005581(collagen);GO:0005615(extracellular space);GO:0031012(extracellular matrix);GO:0042383(sarcolemma);GO:0043234(protein complex);GO:0070208(protein heterotrimerization)	04510(Focal adhesion);04512(ECM-receptor interaction);04974(Protein digestion and absorption)	chr1:147542729-147572432	BTA	BTF	OK	25.8757	52.0379	-1.00796	down	0.0049	0.0191863	yes
TCONS_00134332	=	ENSBTAT00000007943	XLOC_120166	P4HB	ENSBTAG00000006045	Bos taurus prolyl 4-hydroxylase, beta polypeptide (P4HB), mRNA. [Source:RefSeq mRNA;Acc:NM_174135]	GO:0004656(procollagen-proline 4-dioxygenase activity);GO:0005515(protein binding);GO:0005783(endoplasmic reticulum);GO:0005793(endoplasmic reticulum-Golgi intermediate compartment);GO:0006662(glycerol ether metabolic process);GO:0009055(electron carrier activity);GO:0009986(cell surface);GO:0015035(protein disulfide oxidoreductase activity);GO:0016222(procollagen-proline 4-dioxygenase complex);G…	04141(Protein processing in endoplasmic reticulum)	chr19:51643764-51653754	BTA	BTF	OK	141.023	51.3999	1.45609	up	0.0001	0.000326959	yes
TCONS_00156072	=	ENSBTAT00000009285	XLOC_139282	IGFBP5	ENSBTAG00000007062	Bos taurus insulin-like growth factor binding protein 5 (IGFBP5), mRNA. [Source:RefSeq mRNA;Acc:NM_001105327]	GO:0001558(regulation of cell growth);GO:0001649(osteoblast differentiation);GO:0001968(fibronectin binding);GO:0005515(protein binding);GO:0005520(insulin-like growth factor binding);GO:0005576(extracellular region);GO:0006006(glucose metabolic process);GO:0010906(regulation of glucose metabolic process);GO:0014912(negative regulation of smooth muscle cell migration);GO:0017148(negative regulati…	NA	chr2:105373934-105397837	BTA	BTF	OK	49.569	50.334	-0.022095	down	0.9399	0.946752	no
TCONS_00118155	=	ENSBTAT00000021397	XLOC_106699	COX4I1	ENSBTAG00000016079	Bos taurus cytochrome c oxidase subunit IV isoform 1 (COX4I1), mRNA. [Source:RefSeq mRNA;Acc:NM_001001439]	GO:0004129(cytochrome-c oxidase activity);GO:0005515(protein binding);GO:0005634(nucleus);GO:0005739(mitochondrion);GO:0005743(mitochondrial inner membrane);GO:0005751(mitochondrial respiratory chain complex IV);GO:0016020(membrane);GO:0016021(integral to membrane);GO:0045277(respiratory chain complex IV)	00190(Oxidative phosphorylation);01100(Metabolic pathways);04260(Cardiac muscle contraction);05010(Alzheimer's disease);05012(Parkinson's disease);05016(Huntington's disease)	chr18:11788218-11807341	BTA	BTF	OK	602.147	49.8502	3.59445	up	0.0001	0.000326959	yes
TCONS_00277103	=	ENSBTAT00000017710	XLOC_248073	ATP5B	ENSBTAG00000013315	Bos taurus ATP synthase, H+ transporting, mitochondrial F1 complex, beta polypeptide (ATP5B), mRNA. [Source:RefSeq mRNA;Acc:NM_175796]	GO:0000166(nucleotide binding);GO:0001525(angiogenesis);GO:0005515(protein binding);GO:0005524(ATP binding);GO:0005739(mitochondrion);GO:0005743(mitochondrial inner membrane);GO:0005753(mitochondrial proton-transporting ATP synthase complex);GO:0005886(plasma membrane);GO:0006200(ATP catabolic process);GO:0006629(lipid metabolic process);GO:0006754(ATP biosynthetic process);GO:0006810(transport);…	00190(Oxidative phosphorylation);01100(Metabolic pathways);05010(Alzheimer's disease);05012(Parkinson's disease);05016(Huntington's disease)	chr5:57119916-57125290	BTA	BTF	OK	1707.84	49.7501	5.10133	up	0.0001	0.000326959	yes
TCONS_00183560	=	ENSBTAT00000011047	XLOC_164355	MYL3	ENSBTAG00000008394	Bos taurus myosin, light chain 3, alkali; ventricular, skeletal, slow (MYL3), mRNA. [Source:RefSeq mRNA;Acc:NM_001076501]	GO:0002026(regulation of the force of heart contraction);GO:0003785(actin monomer binding);GO:0005509(calcium ion binding);GO:0006942(regulation of striated muscle contraction);GO:0016459(myosin complex);GO:0031672(A band);GO:0031674(I band);GO:0055010(ventricular cardiac muscle tissue morphogenesis)	05410(Hypertrophic cardiomyopathy (HCM));05414(Dilated cardiomyopathy)	chr22:53159803-53224174	BTA	BTF	OK	1067.8	49.7069	4.42505	up	0.0001	0.000326959	yes
TCONS_00276550	=	ENSBTAT00000045066	XLOC_247585	FAU	ENSBTAG00000031786	Bos taurus Finkel-Biskis-Reilly murine sarcoma virus (FBR-MuSV) ubiquitously expressed (FAU), mRNA. [Source:RefSeq mRNA;Acc:NM_174731]	GO:0003735(structural constituent of ribosome);GO:0005515(protein binding);GO:0005622(intracellular);GO:0005840(ribosome);GO:0006412(translation);GO:0015935(small ribosomal subunit);GO:0022627(cytosolic small ribosomal subunit)	03010(Ribosome)	chr5:47713181-47751463	BTA	BTF	OK	227.312	49.3817	2.20263	up	0.0001	0.000326959	yes
TCONS_00283077	=	ENSBTAT00000007538	XLOC_253313	ATP5G2	ENSBTAG00000005735	Bos taurus ATP synthase, H+ transporting, mitochondrial F0 complex, subunit C2 (subunit 9) (ATP5G2), mRNA. [Source:RefSeq mRNA;Acc:NM_176613]	GO:0005739(mitochondrion);GO:0006810(transport);GO:0006811(ion transport);GO:0008289(lipid binding);GO:0015078(hydrogen ion transmembrane transporter activity);GO:0015986(ATP synthesis coupled proton transport);GO:0015991(ATP hydrolysis coupled proton transport);GO:0015992(proton transport);GO:0016020(membrane);GO:0016021(integral to membrane);GO:0031966(mitochondrial membrane);GO:0033177(proton-…	00190(Oxidative phosphorylation);01100(Metabolic pathways);05010(Alzheimer's disease);05012(Parkinson's disease);05016(Huntington's disease)	chr5:26535453-26543711	BTA	BTF	LOWDATA	156.284	48.184	1.69754	up	1	1	no
TCONS_00045631	=	ENSBTAT00000004161	XLOC_041087	RPL35	ENSBTAG00000003205	Bos taurus ribosomal protein L35 (RPL35), mRNA. [Source:RefSeq mRNA;Acc:NM_001034495]	GO:0003735(structural constituent of ribosome);GO:0005622(intracellular);GO:0005840(ribosome);GO:0006412(translation);GO:0030529(ribonucleoprotein complex)	03010(Ribosome)	chr11:95836685-95854750	BTA	BTF	OK	535.245	47.6694	3.48906	up	0.0001	0.000326959	yes
TCONS_00242007	=	ENSBTAT00000052103	XLOC_216862	AHNAK	ENSBTAG00000013468	AHNAK nucleoprotein [Source:HGNC Symbol;Acc:347]	GO:0005515(protein binding);GO:0005765(lysosomal membrane)	NA	chr29:41574348-41605614	BTA	BTF	LOWDATA	133.988	47.2707	1.50308	up	1	1	no
TCONS_00278889	=	ENSBTAT00000026118	XLOC_249624	LDHB	ENSBTAG00000019603	Bos taurus lactate dehydrogenase B (LDHB), mRNA. [Source:RefSeq mRNA;Acc:NM_174100]	GO:0003824(catalytic activity);GO:0004459(L-lactate dehydrogenase activity);GO:0005737(cytoplasm);GO:0005739(mitochondrion);GO:0005829(cytosol);GO:0005975(carbohydrate metabolic process);GO:0006096(glycolysis);GO:0016491(oxidoreductase activity);GO:0016616(oxidoreductase activity, acting on the CH-OH group of donors, NAD or NADP as acceptor);GO:0044262(cellular carbohydrate metabolic process);GO:…	00010(Glycolysis / Gluconeogenesis);00270(Cysteine and methionine metabolism);00620(Pyruvate metabolism);00640(Propanoate metabolism);01100(Metabolic pathways)	chr5:88962678-88981219	BTA	BTF	OK	311.866	47.2569	2.72233	up	0.0001	0.000326959	yes
TCONS_00122816	=	ENSBTAT00000026449	XLOC_110574	PPP2R1A	ENSBTAG00000019851	Bos taurus protein phosphatase 2, regulatory subunit A, alpha (PPP2R1A), mRNA. [Source:RefSeq mRNA;Acc:NM_001037477]	GO:0000159(protein phosphatase type 2A complex);GO:0000775(chromosome, centromeric region);GO:0003823(antigen binding);GO:0004722(protein serine/threonine phosphatase activity);GO:0005488(binding);GO:0005515(protein binding);GO:0005829(cytosol);GO:0007059(chromosome segregation);GO:0042981(regulation of apoptotic process);GO:0046982(protein heterodimerization activity);GO:0070262(peptidyl-serine …	03015(mRNA surveillance pathway);04114(Oocyte meiosis);04310(Wnt signaling pathway);04350(TGF-beta signaling pathway);04530(Tight junction);04730(Long-term depression);05142(Chagas disease (American trypanosomiasis));05160(Hepatitis C)	chr18:58425827-58448787	BTA	BTF	OK	39.3957	46.3796	-0.235454	down	0.3854	0.449919	no
TCONS_00265092	=	ENSBTAT00000044831	XLOC_237247	MEST	ENSBTAG00000017223	mesoderm specific transcript [Source:HGNC Symbol;Acc:7028]	GO:0003824(catalytic activity);GO:0005783(endoplasmic reticulum);GO:0008152(metabolic process);GO:0010883(regulation of lipid storage);GO:0032526(response to retinoic acid)	NA	chr4:95066505-95209257	BTA	BTF	OK	5.51583	45.9743	-3.05918	down	0.0001	0.000326959	yes
TCONS_00122464	=	ENSBTAT00000009965	XLOC_110306	FTL	ENSBTAG00000013343	Bos taurus ferritin, light polypeptide (FTL), mRNA. [Source:RefSeq mRNA;Acc:NM_174792]	GO:0005506(iron ion binding);GO:0006826(iron ion transport);GO:0006879(cellular iron ion homeostasis);GO:0008043(intracellular ferritin complex);GO:0008199(ferric iron binding);GO:0016491(oxidoreductase activity);GO:0046872(metal ion binding);GO:0046914(transition metal ion binding);GO:0055114(oxidation-reduction process)	00860(Porphyrin and chlorophyll metabolism)	chr18:55992909-55994741	BTA	BTF	OK	350.396	45.7912	2.93585	up	0.0001	0.000326959	yes
TCONS_00048216	=	ENSBTAT00000016499	XLOC_043280	POSTN	ENSBTAG00000012409	Bos taurus periostin, osteoblast specific factor (POSTN), mRNA. [Source:RefSeq mRNA;Acc:NM_001040479]	GO:0005515(protein binding);GO:0005578(proteinaceous extracellular matrix);GO:0007155(cell adhesion);GO:0008201(heparin binding);GO:0008593(regulation of Notch signaling pathway);GO:0009888(tissue development);GO:0030198(extracellular matrix organization);GO:0031012(extracellular matrix)	NA	chr12:24241696-24276724	BTA	BTF	OK	0.769654	45.41	-5.88266	down	0.0354	0.0980321	yes
TCONS_00347777	=	ENSBTAT00000025633	XLOC_311815	RPL36A	ENSBTAG00000027610	60S ribosomal protein L36a [Source:UniProtKB/Swiss-Prot;Acc:Q3SZ59]	GO:0003735(structural constituent of ribosome);GO:0005622(intracellular);GO:0005737(cytoplasm);GO:0005840(ribosome);GO:0006412(translation);GO:0030529(ribonucleoprotein complex)	NA	chrX:55209957-55213506	BTA	BTF	OK	756.803	45.3947	4.05932	up	0.0001	0.000326959	yes
TCONS_00288138	=	ENSBTAT00000022145	XLOC_257790	CCND2	ENSBTAG00000016649	Bos taurus cyclin D2 (CCND2), mRNA. [Source:RefSeq mRNA;Acc:NM_001076372]	GO:0000079(regulation of cyclin-dependent protein serine/threonine kinase activity);GO:0000307(cyclin-dependent protein kinase holoenzyme complex);GO:0000785(chromatin);GO:0001934(positive regulation of protein phosphorylation);GO:0005515(protein binding);GO:0005634(nucleus);GO:0005730(nucleolus);GO:0005737(cytoplasm);GO:0005829(cytosol);GO:0007049(cell cycle);GO:0016020(membrane);GO:0019901(prot…	04110(Cell cycle);04115(p53 signaling pathway);04310(Wnt signaling pathway);04510(Focal adhesion);04630(Jak-STAT signaling pathway)	chr5:106248130-106305288	BTA	BTF	LOWDATA	1.88002	44.9782	-4.58041	down	1	1	no
TCONS_00190081	=	ENSBTAT00000001034	XLOC_170073	ENSBTAG00000000778	ENSBTAG00000000778	Heat shock protein HSP 90-beta [Source:UniProtKB/TrEMBL;Acc:G5E507]	GO:0005524(ATP binding);GO:0006457(protein folding);GO:0006950(response to stress);GO:0051082(unfolded protein binding)	NA	chr23:17866669-17873429	BTA	BTF	OK	114.182	44.9444	1.34512	up	0.0069	0.0255635	yes
TCONS_00089737	=	ENSBTAT00000000556	XLOC_081115	CRYAB	ENSBTAG00000000434	Bos taurus crystallin, alpha B (CRYAB), mRNA. [Source:RefSeq mRNA;Acc:NM_174290]	GO:0001666(response to hypoxia);GO:0002088(lens development in camera-type eye);GO:0005212(structural constituent of eye lens);GO:0005515(protein binding);GO:0005634(nucleus);GO:0005737(cytoplasm);GO:0005739(mitochondrion);GO:0005829(cytosol);GO:0005886(plasma membrane);GO:0007021(tubulin complex assembly);GO:0007517(muscle organ development);GO:0010629(negative regulation of gene expression);GO:…	04141(Protein processing in endoplasmic reticulum)	chr15:22566928-22570256	BTA	BTF	OK	2888.4	44.7675	6.01168	up	0.0001	0.000326959	yes
TCONS_00313913	=	ENSBTAT00000011458	XLOC_280709	UQCR11	ENSBTAG00000008692	Bos taurus ubiquinol-cytochrome c reductase, complex III subunit XI (UQCR11), mRNA. [Source:RefSeq mRNA;Acc:NM_174215]	GO:0005739(mitochondrion);GO:0005743(mitochondrial inner membrane);GO:0008121(ubiquinol-cytochrome-c reductase activity);GO:0009055(electron carrier activity);GO:0016020(membrane);GO:0016021(integral to membrane);GO:0055114(oxidation-reduction process);GO:0070469(respiratory chain)	00190(Oxidative phosphorylation);01100(Metabolic pathways);04260(Cardiac muscle contraction);05010(Alzheimer's disease);05012(Parkinson's disease);05016(Huntington's disease)	chr7:45592772-45596527	BTA	BTF	OK	1323.94	44.1568	4.90605	up	0.0001	0.000326959	yes
TCONS_00223207	=	ENSBTAT00000039828	XLOC_199706	EIF4EBP1	ENSBTAG00000027654	Bos taurus eukaryotic translation initiation factor 4E binding protein 1 (EIF4EBP1), mRNA. [Source:RefSeq mRNA;Acc:NM_001077893]	GO:0000082(G1/S transition of mitotic cell cycle);GO:0005515(protein binding);GO:0005634(nucleus);GO:0005737(cytoplasm);GO:0006417(regulation of translation);GO:0008190(eukaryotic initiation factor 4E binding);GO:0008286(insulin receptor signaling pathway);GO:0017148(negative regulation of translation);GO:0030371(translation repressor activity);GO:0031929(TOR signaling);GO:0045931(positive regula…	03013(RNA transport);04012(ErbB signaling pathway);04150(mTOR signaling pathway);04910(Insulin signaling pathway);05221(Acute myeloid leukemia)	chr27:32951593-32973435	BTA	BTF	OK	118.725	43.8883	1.43571	up	0.0001	0.000326959	yes
TCONS_00345252	=	ENSBTAT00000028237	XLOC_309473	ARHGAP36	ENSBTAG00000021189	Bos taurus Rho GTPase activating protein 36 (ARHGAP36), mRNA. [Source:RefSeq mRNA;Acc:NM_001101988]	GO:0005096(GTPase activator activity);GO:0005622(intracellular);GO:0007165(signal transduction);GO:0043547(positive regulation of GTPase activity)	NA	chrX:14981726-15013244	BTA	BTF	OK	0.407748	43.5157	-6.73771	down	0.0001	0.000326959	yes
TCONS_00203739	=	ENSBTAT00000003259	XLOC_182439	ATP5A1	ENSBTAG00000002507	ATP synthase, H+ transporting, mitochondrial F1 complex, alpha subunit 1, cardiac muscle [Source:HGNC Symbol;Acc:823]	GO:0000166(nucleotide binding);GO:0001937(negative regulation of endothelial cell proliferation);GO:0005515(protein binding);GO:0005524(ATP binding);GO:0005739(mitochondrion);GO:0005743(mitochondrial inner membrane);GO:0005753(mitochondrial proton-transporting ATP synthase complex);GO:0005886(plasma membrane);GO:0006200(ATP catabolic process);GO:0006629(lipid metabolic process);GO:0006754(ATP bio…	00190(Oxidative phosphorylation);01100(Metabolic pathways);05010(Alzheimer's disease);05012(Parkinson's disease);05016(Huntington's disease)	chr24:46300458-46309366	BTA	BTF	OK	1450.19	43.2952	5.06589	up	0.0001	0.000326959	yes
TCONS_00252697	=	ENSBTAT00000023373	XLOC_226101	LMNA	ENSBTAG00000017574	lamin A/C [Source:HGNC Symbol;Acc:6636]	GO:0005198(structural molecule activity);GO:0005515(protein binding);GO:0005634(nucleus);GO:0005635(nuclear envelope);GO:0005638(lamin filament);GO:0005737(cytoplasm);GO:0005882(intermediate filament);GO:0006997(nucleus organization);GO:0006998(nuclear envelope organization);GO:0007517(muscle organ development);GO:0030334(regulation of cell migration);GO:0030951(establishment or maintenance of mi…	05410(Hypertrophic cardiomyopathy (HCM));05412(Arrhythmogenic right ventricular cardiomyopathy (ARVC));05414(Dilated cardiomyopathy)	chr3:14695231-14715381	BTA	BTF	LOWDATA	42.2968	42.9331	-0.0215424	down	1	1	no
TCONS_00131860	=	ENSBTAT00000006465	XLOC_118192	PFN1	ENSBTAG00000004915	Bos taurus profilin 1 (PFN1), mRNA. [Source:RefSeq mRNA;Acc:NM_001015592]	GO:0001843(neural tube closure);GO:0003779(actin binding);GO:0005634(nucleus);GO:0005737(cytoplasm);GO:0005856(cytoskeleton);GO:0006357(regulation of transcription from RNA polymerase II promoter);GO:0030036(actin cytoskeleton organization)	04810(Regulation of actin cytoskeleton)	chr19:27081318-27084643	BTA	BTF	OK	110.322	42.9243	1.36186	up	0.0001	0.000326959	yes
TCONS_00211446	=	ENSBTAT00000008593	XLOC_189101	ATP2A1	ENSBTAG00000006541	Bos taurus ATPase, Ca++ transporting, cardiac muscle, fast twitch 1 (ATP2A1), mRNA. [Source:RefSeq mRNA;Acc:NM_001075767]	GO:0000166(nucleotide binding);GO:0005388(calcium-transporting ATPase activity);GO:0005515(protein binding);GO:0005524(ATP binding);GO:0005789(endoplasmic reticulum membrane);GO:0006812(cation transport);GO:0006816(calcium ion transport);GO:0006942(regulation of striated muscle contraction);GO:0008637(apoptotic mitochondrial changes);GO:0016020(membrane);GO:0016021(integral to membrane);GO:001678…	04020(Calcium signaling pathway);04972(Pancreatic secretion);05010(Alzheimer's disease)	chr25:26175181-26206609	BTA	BTF	LOWDATA	1835.52	42.7928	5.42268	up	1	1	no
TCONS_00282529	=	ENSBTAT00000002279	XLOC_252819	LUM	ENSBTAG00000001745	Bos taurus lumican (LUM), mRNA. [Source:RefSeq mRNA;Acc:NM_173934]	GO:0005515(protein binding);GO:0005518(collagen binding);GO:0005576(extracellular region);GO:0005578(proteinaceous extracellular matrix);GO:0005583(fibrillar collagen);GO:0005615(extracellular space);GO:0007601(visual perception);GO:0030199(collagen fibril organization);GO:0031012(extracellular matrix);GO:0045944(positive regulation of transcription from RNA polymerase II promoter)	NA	chr5:21037442-21044658	BTA	BTF	OK	39.4749	42.7404	-0.114665	down	0.7018	0.734907	no
TCONS_00357175	=	ENSBTAT00000006354	XLOC_320463	NRK		NA	NA	NA	chrX:53481281-53508483	BTA	BTF	OK	2.8793	42.4346	-3.88145	down	0.0001	0.000326959	yes
TCONS_00047792	=	ENSBTAT00000004044	XLOC_042908	ITM2B	ENSBTAG00000003109	Bos taurus integral membrane protein 2B (ITM2B), mRNA. [Source:RefSeq mRNA;Acc:NM_001035093]	GO:0001540(beta-amyloid binding);GO:0005515(protein binding);GO:0005524(ATP binding);GO:0005615(extracellular space);GO:0005634(nucleus);GO:0005794(Golgi apparatus);GO:0005886(plasma membrane);GO:0006915(apoptotic process);GO:0030660(Golgi-associated vesicle membrane);GO:0031301(integral to organelle membrane);GO:0042985(negative regulation of amyloid precursor protein biosynthetic process);GO:00…	NA	chr12:18114552-18140475	BTA	BTF	OK	139.423	42.4075	1.71707	up	0.0001	0.000326959	yes
TCONS_00325416	=	ENSBTAT00000053931	XLOC_291296	GSN	ENSBTAG00000019915	gelsolin [Source:HGNC Symbol;Acc:4620]	GO:0003779(actin binding);GO:0005515(protein binding);GO:0016192(vesicle-mediated transport);GO:0030027(lamellipodium);GO:0060271(cilium morphogenesis);GO:0070062(extracellular vesicular exosome)	04666(Fc gamma R-mediated phagocytosis);04810(Regulation of actin cytoskeleton)	chr8:112578039-112639758	BTA	BTF	OK	15.5696	42.3557	-1.44383	down	0.1439	0.244557	no
TCONS_00119335	=	ENSBTAT00000025657	XLOC_107789	MMP2	ENSBTAG00000019267	Bos taurus matrix metallopeptidase 2 (gelatinase A, 72kDa gelatinase, 72kDa type IV collagenase) (MMP2), mRNA. [Source:RefSeq mRNA;Acc:NM_174745]	GO:0001666(response to hypoxia);GO:0001955(blood vessel maturation);GO:0001957(intramembranous ossification);GO:0004222(metalloendopeptidase activity);GO:0005515(protein binding);GO:0005615(extracellular space);GO:0005886(plasma membrane);GO:0006508(proteolysis);GO:0007566(embryo implantation);GO:0008233(peptidase activity);GO:0008237(metallopeptidase activity);GO:0008270(zinc ion binding);GO:001…	04670(Leukocyte transendothelial migration);04912(GnRH signaling pathway);05200(Pathways in cancer);05219(Bladder cancer)	chr18:23826785-23855691	BTA	BTF	OK	26.3421	42.3002	-0.683293	down	0.0303	0.0877506	no
TCONS_00066858	=	ENSBTAT00000000790	XLOC_060369	CST3	ENSBTAG00000000598	Bos taurus cystatin C (CST3), mRNA. [Source:RefSeq mRNA;Acc:NM_174029]	GO:0004869(cysteine-type endopeptidase inhibitor activity);GO:0005576(extracellular region);GO:0010466(negative regulation of peptidase activity);GO:0030414(peptidase inhibitor activity)	04970(Salivary secretion)	chr13:42562166-42566091	BTA	BTF	OK	494.943	42.1206	3.55467	up	0.0001	0.000326959	yes
TCONS_00096413	=	ENSBTAT00000034186	XLOC_087182	H3F3A	ENSBTAG00000024909	Bos taurus H3 histone, family 3B (H3F3B), mRNA. [Source:RefSeq mRNA;Acc:NM_001242571]	GO:0000786(nucleosome);GO:0003677(DNA binding);GO:0005634(nucleus);GO:0005694(chromosome);GO:0006334(nucleosome assembly);GO:0046982(protein heterodimerization activity)	NA	chr16:29832590-29840787	BTA	BTF	OK	279.326	41.983	2.73408	up	0.0001	0.000326959	yes
TCONS_00352288	=	ENSBTAT00000008373	XLOC_315949	ENSBTAG00000006383	ENSBTAG00000006383	40S ribosomal protein S3a [Source:UniProtKB/TrEMBL;Acc:G3N262]	GO:0003735(structural constituent of ribosome);GO:0005622(intracellular);GO:0005634(nucleus);GO:0005737(cytoplasm);GO:0005840(ribosome);GO:0006412(translation);GO:0022627(cytosolic small ribosomal subunit);GO:0030154(cell differentiation);GO:0030529(ribonucleoprotein complex)	NA	chrX:126048948-126049743	BTA	BTF	OK	168.638	41.647	2.01764	up	0.0001	0.000326959	yes
TCONS_00164192	=	ENSBTAT00000036839	XLOC_146804	BTF3	ENSBTAG00000010012	Bos taurus basic transcription factor 3 (BTF3), mRNA. [Source:RefSeq mRNA;Acc:NM_001025314]	GO:0001701(in utero embryonic development);GO:0005515(protein binding)	NA	chr20:8038473-8045160	BTA	BTF	OK	289.427	41.3711	2.8065	up	0.0001	0.000326959	yes
TCONS_00159129	=	ENSBTAT00000020363	XLOC_142009	NPM1	ENSBTAG00000015316	Bos taurus nucleophosmin (nucleolar phosphoprotein B23, numatrin) (NPM1), mRNA. [Source:RefSeq mRNA;Acc:NM_001035441]	GO:0003676(nucleic acid binding)	NA	chr20:3111112-3124083	BTA	BTF	OK	132.92	40.9238	1.69955	up	0.0001	0.000326959	yes
TCONS_00179414	=	ENSBTAT00000063737	XLOC_160721	ENSBTAG00000047319	ENSBTAG00000047319	Uncharacterized protein [Source:UniProtKB/TrEMBL;Acc:G3N0N8]	GO:0000166(nucleotide binding);GO:0003924(GTPase activity);GO:0005525(GTP binding);GO:0005622(intracellular);GO:0006184(GTP catabolic process);GO:0007165(signal transduction);GO:0007264(small GTPase mediated signal transduction);GO:0015031(protein transport);GO:0016020(membrane)	NA	chr21:69532901-69534207	BTA	BTF	LOWDATA	27.5712	40.3559	-0.549617	down	1	1	no
TCONS_00189293	=	ENSBTAT00000011001	XLOC_169392	CDKN1A	ENSBTAG00000008353	Bos taurus cyclin-dependent kinase inhibitor 1A (p21, Cip1) (CDKN1A), mRNA. [Source:RefSeq mRNA;Acc:NM_001098958]	GO:0000079(regulation of cyclin-dependent protein serine/threonine kinase activity);GO:0000082(G1/S transition of mitotic cell cycle);GO:0000086(G2/M transition of mitotic cell cycle);GO:0000307(cyclin-dependent protein kinase holoenzyme complex);GO:0004861(cyclin-dependent protein serine/threonine kinase inhibitor activity);GO:0005515(protein binding);GO:0005634(nucleus);GO:0005737(cytoplasm);GO…	04012(ErbB signaling pathway);04110(Cell cycle);04115(p53 signaling pathway);05160(Hepatitis C);05200(Pathways in cancer);05214(Glioma);05215(Prostate cancer);05218(Melanoma);05219(Bladder cancer);05220(Chronic myeloid leukemia)	chr23:10560498-10568780	BTA	BTF	OK	30.5073	40.3513	-0.403457	down	0.1744	0.277606	no
TCONS_00185645	=	ENSBTAT00000030791	XLOC_166195	CAV3	ENSBTAG00000022699	Bos taurus caveolin 3 (CAV3), mRNA. [Source:RefSeq mRNA;Acc:NM_001046558]	GO:0000139(Golgi membrane);GO:0001778(plasma membrane repair);GO:0002027(regulation of heart rate);GO:0005246(calcium channel regulator activity);GO:0005515(protein binding);GO:0005783(endoplasmic reticulum);GO:0005794(Golgi apparatus);GO:0005886(plasma membrane);GO:0005901(caveola);GO:0006469(negative regulation of protein kinase activity);GO:0006641(triglyceride metabolic process);GO:0006897(en…	04144(Endocytosis);04510(Focal adhesion);05100(Bacterial invasion of epithelial cells)	chr22:17832936-17846997	BTA	BTF	OK	88.554	40.2421	1.13785	up	0.0002	0.000896744	yes
TCONS_00039533	=	ENSBTAT00000024678	XLOC_035598	COX5B	ENSBTAG00000018542	Bos taurus cytochrome c oxidase subunit Vb (COX5B), mRNA. [Source:RefSeq mRNA;Acc:NM_001034046]	GO:0004129(cytochrome-c oxidase activity);GO:0005739(mitochondrion);GO:0005740(mitochondrial envelope);GO:0005743(mitochondrial inner membrane);GO:0016020(membrane);GO:0045277(respiratory chain complex IV);GO:0046872(metal ion binding)	00190(Oxidative phosphorylation);01100(Metabolic pathways);04260(Cardiac muscle contraction);05010(Alzheimer's disease);05012(Parkinson's disease);05016(Huntington's disease)	chr11:2915996-2918064	BTA	BTF	OK	2280.48	39.9803	5.8339	up	0.0001	0.000326959	yes
TCONS_00139190	=	ENSBTAT00000043207	XLOC_124202	CCDC49	ENSBTAG00000030591	Bos taurus CWC25 spliceosome-associated protein homolog (S. cerevisiae) (CWC25), mRNA. [Source:RefSeq mRNA;Acc:NM_001105359]	NA	NA	chr19:40018112-40039645	BTA	BTF	OK	5.24313	39.7682	-2.92311	down	0.0001	0.000326959	yes
TCONS_00084290	=	ENSBTAT00000009643	XLOC_076262	ATP5L	ENSBTAG00000007332	Bos taurus ATP synthase, H+ transporting, mitochondrial Fo complex, subunit G (ATP5L), mRNA. [Source:RefSeq mRNA;Acc:NM_001024550]	GO:0000276(mitochondrial proton-transporting ATP synthase complex, coupling factor F(o));GO:0005739(mitochondrion);GO:0005743(mitochondrial inner membrane);GO:0005753(mitochondrial proton-transporting ATP synthase complex);GO:0006754(ATP biosynthetic process);GO:0006810(transport);GO:0006811(ion transport);GO:0015078(hydrogen ion transmembrane transporter activity);GO:0015986(ATP synthesis couple…	00190(Oxidative phosphorylation);01100(Metabolic pathways)	chr15:29521979-29530109	BTA	BTF	OK	1276.74	39.4742	5.01541	up	0.0001	0.000326959	yes
TCONS_00021436	=	ENSBTAT00000012655	XLOC_019505	ANXA2	ENSBTAG00000009615	Bos taurus annexin A2 (ANXA2), mRNA. [Source:RefSeq mRNA;Acc:NM_174716]	GO:0001525(angiogenesis);GO:0004859(phospholipase inhibitor activity);GO:0005509(calcium ion binding);GO:0005515(protein binding);GO:0005544(calcium-dependent phospholipid binding);GO:0005576(extracellular region);GO:0005578(proteinaceous extracellular matrix);GO:0005604(basement membrane);GO:0005737(cytoplasm);GO:0005769(early endosome);GO:0005811(lipid particle);GO:0008092(cytoskeletal protein …	NA	chr10:49860061-49904536	BTA	BTF	OK	88.6141	39.3111	1.1726	up	0.0001	0.000326959	yes
TCONS_00275213	=	ENSBTAT00000035907	XLOC_246461	ENSBTAG00000037791	ENSBTAG00000037791	Bos taurus keratin-like (LOC615589), mRNA. [Source:RefSeq mRNA;Acc:NM_001098467]	GO:0005198(structural molecule activity);GO:0005882(intermediate filament)	NA	chr5:27642324-27643598	BTA	BTF	OK	4.10656	39.2656	-3.25726	down	0.0001	0.000326959	yes
TCONS_00196550	=	ENSBTAT00000044250	XLOC_175772	PSMG4	ENSBTAG00000031249	proteasome (prosome, macropain) assembly chaperone 4 [Source:HGNC Symbol;Acc:21108]	NA	NA	chr23:50327385-50331704	BTA	BTF	OK	80.4335	39.2067	1.0367	up	0.0007	0.00327948	yes
TCONS_00359845	=	ENSBTAT00000011507	XLOC_322889	MAGED1	ENSBTAG00000008733	melanoma antigen family D, 1 [Source:HGNC Symbol;Acc:6813]	GO:0003713(transcription coactivator activity);GO:0005515(protein binding);GO:0006357(regulation of transcription from RNA polymerase II promoter);GO:0043065(positive regulation of apoptotic process);GO:0043234(protein complex);GO:0043406(positive regulation of MAP kinase activity);GO:0045892(negative regulation of transcription, DNA-dependent);GO:0045893(positive regulation of transcription, DNA…	04722(Neurotrophin signaling pathway)	chrX:95708019-95715152	BTA	BTF	OK	2.62415	38.8721	-3.88882	down	0.0001	0.000326959	yes
TCONS_00283137	=	ENSBTAT00000009044	XLOC_253347	EIF4B	ENSBTAG00000006883	eukaryotic translation initiation factor 4B [Source:HGNC Symbol;Acc:3285]	GO:0000166(nucleotide binding);GO:0003676(nucleic acid binding);GO:0005515(protein binding)	03013(RNA transport);04150(mTOR signaling pathway)	chr5:27089280-27116612	BTA	BTF	LOWDATA	271.237	38.3565	2.82201	up	1	1	no
TCONS_00126591	=	ENSBTAT00000026407	XLOC_113825	TPPP3	ENSBTAG00000019822	Bos taurus tubulin polymerization-promoting protein family member 3 (TPPP3), mRNA. [Source:RefSeq mRNA;Acc:NM_001034774]	GO:0001578(microtubule bundle formation);GO:0005737(cytoplasm);GO:0005856(cytoskeleton);GO:0005874(microtubule);GO:0015631(tubulin binding)	NA	chr18:35121238-35124897	BTA	BTF	OK	87.1236	38.3396	1.18423	up	0.0003	0.00165667	yes
TCONS_00299851	=	ENSBTAT00000025803	XLOC_268470	IGFBP7	ENSBTAG00000019368	Bos taurus insulin-like growth factor binding protein 7 (IGFBP7), mRNA. [Source:RefSeq mRNA;Acc:NM_001102300]	GO:0001558(regulation of cell growth);GO:0005515(protein binding);GO:0005520(insulin-like growth factor binding);GO:0005576(extracellular region);GO:0005615(extracellular space);GO:0007155(cell adhesion);GO:0031012(extracellular matrix);GO:0048839(inner ear development)	NA	chr6:74027218-74150456	BTA	BTF	OK	161.592	38.2046	2.08054	up	0.0004	0.0021422	yes
TCONS_00237958	=	ENSBTAT00000008142	XLOC_213193	DRAP1	ENSBTAG00000006199	Bos taurus DR1-associated protein 1 (negative cofactor 2 alpha) (DRAP1), mRNA. [Source:RefSeq mRNA;Acc:NM_001076214]	GO:0000122(negative regulation of transcription from RNA polymerase II promoter);GO:0003677(DNA binding);GO:0003714(transcription corepressor activity);GO:0005515(protein binding);GO:0005622(intracellular);GO:0005634(nucleus);GO:0006351(transcription, DNA-templated);GO:0006355(regulation of transcription, DNA-dependent);GO:0008134(transcription factor binding);GO:0043565(sequence-specific DNA bin…	NA	chr29:44694170-44696295	BTA	BTF	OK	247.356	37.9551	2.70422	up	0.0001	0.000326959	yes
TCONS_00046707	=	ENSBTAT00000008372	XLOC_041924	TUBB4B	ENSBTAG00000025274	Bos taurus tubulin, beta 2C (TUBB4B), mRNA. [Source:RefSeq mRNA;Acc:NM_001034663]	GO:0000166(nucleotide binding);GO:0003725(double-stranded RNA binding);GO:0003924(GTPase activity);GO:0005200(structural constituent of cytoskeleton);GO:0005525(GTP binding);GO:0005737(cytoplasm);GO:0005856(cytoskeleton);GO:0005874(microtubule);GO:0005886(plasma membrane);GO:0006184(GTP catabolic process);GO:0007017(microtubule-based process);GO:0015630(microtubule cytoskeleton);GO:0043234(protei…	04145(Phagosome);04540(Gap junction)	chr11:105856511-105862549	BTA	BTF	OK	211.203	37.8621	2.4798	up	0.0001	0.000326959	yes
TCONS_00000683	=	ENSBTAT00000049004	XLOC_000620	APP	ENSBTAG00000017753	Bos taurus amyloid beta (A4) precursor protein (APP), mRNA. [Source:RefSeq mRNA;Acc:NM_001076796]	GO:0000085(mitotic G2 phase);GO:0001967(suckling behavior);GO:0003677(DNA binding);GO:0004867(serine-type endopeptidase inhibitor activity);GO:0005102(receptor binding);GO:0005515(protein binding);GO:0005737(cytoplasm);GO:0005794(Golgi apparatus);GO:0005886(plasma membrane);GO:0006378(mRNA polyadenylation);GO:0006417(regulation of translation);GO:0006468(protein phosphorylation);GO:0006878(cellul…	05010(Alzheimer's disease)	chr1:9606891-9921534	BTA	BTF	OK	25.9148	37.5371	-0.534541	down	0.2035	0.304146	no
TCONS_00221852	=	ENSBTAT00000017580	XLOC_198439	SLC25A4	ENSBTAG00000013208	Bos taurus solute carrier family 25 (mitochondrial carrier; adenine nucleotide translocator), member 4 (SLC25A4), mRNA. [Source:RefSeq mRNA;Acc:NM_174658]	GO:0005215(transporter activity);GO:0005515(protein binding);GO:0005739(mitochondrion);GO:0005743(mitochondrial inner membrane);GO:0006810(transport);GO:0008637(apoptotic mitochondrial changes);GO:0016020(membrane);GO:0016021(integral to membrane);GO:0055085(transmembrane transport);GO:0060547(negative regulation of necrotic cell death)	04020(Calcium signaling pathway);05012(Parkinson's disease);05016(Huntington's disease)	chr27:14545920-14550037	BTA	BTF	OK	4056.37	37.35	6.76294	up	0.0001	0.000326959	yes
TCONS_00237968	=	ENSBTAT00000045202	XLOC_213199	BANF1	ENSBTAG00000031875	Bos taurus barrier to autointegration factor 1 (BANF1), mRNA. [Source:RefSeq mRNA;Acc:NM_182988]	GO:0003677(DNA binding);GO:0005515(protein binding);GO:0005634(nucleus);GO:0005694(chromosome);GO:0005737(cytoplasm);GO:0015074(DNA integration)	NA	chr29:44759485-44761429	BTA	BTF	OK	253.542	37.3138	2.76444	up	0.0001	0.000326959	yes
TCONS_00190922	=	ENSBTAT00000056959	XLOC_170759	HIST1H2BK		NA	NA	NA	chr23:31112602-31113572	BTA	BTF	OK	19.4795	37.0925	-0.929166	down	0.0031	0.0128785	no
TCONS_00121942	=	ENSBTAT00000024793	XLOC_109919	RABAC1	ENSBTAG00000018633	Bos taurus Rab acceptor 1 (prenylated) (RABAC1), mRNA. [Source:RefSeq mRNA;Acc:NM_001075575]	GO:0005515(protein binding);GO:0005737(cytoplasm);GO:0005794(Golgi apparatus);GO:0005886(plasma membrane);GO:0008021(synaptic vesicle);GO:0016020(membrane);GO:0016021(integral to membrane);GO:0030054(cell junction);GO:0031410(cytoplasmic vesicle);GO:0042802(identical protein binding);GO:0045202(synapse)	NA	chr18:51607716-51610677	BTA	BTF	OK	257.181	36.9934	2.79745	up	0.0001	0.000326959	yes
TCONS_00247171	=	ENSBTAT00000010682	XLOC_221197	GNG5	ENSBTAG00000008122	Bos taurus guanine nucleotide binding protein (G protein), gamma 5 (GNG5), mRNA. [Source:RefSeq mRNA;Acc:NM_174811]	GO:0004871(signal transducer activity);GO:0005834(heterotrimeric G-protein complex);GO:0005886(plasma membrane);GO:0007165(signal transduction);GO:0007186(G-protein coupled receptor signaling pathway);GO:0016020(membrane)	04062(Chemokine signaling pathway)	chr3:59783838-59791977	BTA	BTF	OK	216.965	36.4944	2.57172	up	0.0001	0.000326959	yes
TCONS_00011900	=	ENSBTAT00000002828	XLOC_010939	COX17	ENSBTAG00000002182	COX17 cytochrome c oxidase copper chaperone [Source:HGNC Symbol;Acc:2264]	GO:0005507(copper ion binding);GO:0005758(mitochondrial intermembrane space);GO:0006825(copper ion transport);GO:0016531(copper chaperone activity)	00190(Oxidative phosphorylation);01100(Metabolic pathways)	chr1:65024152-65031985	BTA	BTF	OK	1235.11	36.2531	5.09039	up	0.0001	0.000326959	yes
TCONS_00085413	=	ENSBTAT00000055320	XLOC_077274	EIF4G2	ENSBTAG00000020308	eukaryotic translation initiation factor 4 gamma, 2 [Source:HGNC Symbol;Acc:3297]	GO:0003677(DNA binding);GO:0003723(RNA binding);GO:0005488(binding);GO:0005515(protein binding);GO:0005737(cytoplasm);GO:0016070(RNA metabolic process)	03013(RNA transport);05416(Viral myocarditis)	chr15:42434475-42446438	BTA	BTF	OK	598.81	35.8771	4.06096	up	0.0001	0.000326959	yes
TCONS_00156999	=	ENSBTAT00000021529	XLOC_140114	NCL	ENSBTAG00000026909	Uncharacterized protein [Source:UniProtKB/TrEMBL;Acc:G3MXT4]	GO:0000166(nucleotide binding);GO:0003676(nucleic acid binding)	NA	chr2:120039526-120049384	BTA	BTF	OK	47.7135	35.6865	0.419019	up	0.137	0.23672	no
TCONS_00190891	=	ENSBTAT00000033364	XLOC_170732	ENSBTAG00000024175	ENSBTAG00000024175	Histone H3.1 [Source:UniProtKB/Swiss-Prot;Acc:P68432]	GO:0000786(nucleosome);GO:0003677(DNA binding);GO:0005515(protein binding);GO:0005634(nucleus);GO:0005694(chromosome);GO:0006334(nucleosome assembly);GO:0046982(protein heterodimerization activity);GO:0060968(regulation of gene silencing)	NA	chr23:30714046-30767343	BTA	BTF	LOWDATA	2.25676	35.574	-3.9785	down	1	1	no
TCONS_00338122	=	ENSBTAT00000037678	XLOC_302915	IGF2R	ENSBTAG00000002402	cation-independent mannose-6-phosphate receptor precursor [Source:RefSeq peptide;Acc:NP_776777]	GO:0001948(glycoprotein binding);GO:0005215(transporter activity);GO:0005515(protein binding);GO:0005520(insulin-like growth factor binding);GO:0005537(mannose binding);GO:0005634(nucleus);GO:0005641(nuclear envelope lumen);GO:0005737(cytoplasm);GO:0005768(endosome);GO:0006810(transport);GO:0009986(cell surface);GO:0016020(membrane);GO:0016021(integral to membrane);GO:0030139(endocytic vesicle);G…	04142(Lysosome)	chr9:97638102-97740027	BTA	BTF	OK	26.2263	35.2625	-0.427121	down	0.1854	0.288196	no
TCONS_00194990	=	ENSBTAT00000033367	XLOC_174335	ENSBTAG00000024178	ENSBTAG00000024178	Histone H4 [Source:UniProtKB/Swiss-Prot;Acc:P62803]	GO:0000786(nucleosome);GO:0003677(DNA binding);GO:0005634(nucleus);GO:0005654(nucleoplasm);GO:0005694(chromosome);GO:0005730(nucleolus);GO:0006334(nucleosome assembly);GO:0006352(DNA-dependent transcription, initiation);GO:0015629(actin cytoskeleton);GO:0045653(negative regulation of megakaryocyte differentiation);GO:0046982(protein heterodimerization activity)	NA	chr23:30714046-30767343	BTA	BTF	OK	4.3855	35.2155	-3.0054	down	0.258	0.330518	no
TCONS_00134582	=	ENSBTAT00000014476	XLOC_120367	TIMP2	ENSBTAG00000010899	Bos taurus TIMP metallopeptidase inhibitor 2 (TIMP2), mRNA. [Source:RefSeq mRNA;Acc:NM_174472]	GO:0005178(integrin binding);GO:0005515(protein binding);GO:0005576(extracellular region);GO:0005604(basement membrane);GO:0008047(enzyme activator activity);GO:0008191(metalloendopeptidase inhibitor activity);GO:0008285(negative regulation of cell proliferation);GO:0009986(cell surface);GO:0030814(regulation of cAMP metabolic process);GO:0043085(positive regulation of catalytic activity);GO:0043…	NA	chr19:54078803-54134707	BTA	BTF	LOWDATA	38.4889	34.9928	0.137384	up	1	1	no
TCONS_00303755	=	ENSBTAT00000022592	XLOC_271904	PIN1	ENSBTAG00000016988	Bos taurus peptidylprolyl cis/trans isomerase, NIMA-interacting 1 (PIN1), mRNA. [Source:RefSeq mRNA;Acc:NM_001034632]	GO:0000413(protein peptidyl-prolyl isomerization);GO:0001934(positive regulation of protein phosphorylation);GO:0003755(peptidyl-prolyl cis-trans isomerase activity);GO:0005515(protein binding);GO:0005634(nucleus);GO:0005737(cytoplasm);GO:0006457(protein folding);GO:0007049(cell cycle);GO:0016607(nuclear speck);GO:0016853(isomerase activity);GO:0030496(midbody);GO:0030512(negative regulation of t…	04622(RIG-I-like receptor signaling pathway)	chr7:15532997-15545250	BTA	BTF	OK	151.371	34.806	2.12067	up	0.0001	0.000326959	yes
TCONS_00302799	=	ENSBTAT00000023241	XLOC_271110	ISYNA1	ENSBTAG00000017482	Bos taurus inositol-3-phosphate synthase 1 (ISYNA1), mRNA. [Source:RefSeq mRNA;Acc:NM_001046032]	GO:0004512(inositol-3-phosphate synthase activity);GO:0005737(cytoplasm);GO:0006021(inositol biosynthetic process);GO:0006629(lipid metabolic process);GO:0008654(phospholipid biosynthetic process);GO:0016853(isomerase activity)	00562(Inositol phosphate metabolism);01100(Metabolic pathways)	chr7:4669452-4672648	BTA	BTF	OK	4.4154	34.7784	-2.97757	down	0.0001	0.000326959	yes
TCONS_00097441	=	ENSBTAT00000017839	XLOC_088085	ENSBTAG00000013411	ENSBTAG00000013411	Bos taurus enolase 1, (alpha) (ENO1), mRNA. [Source:RefSeq mRNA;Acc:NM_174049]	GO:0000015(phosphopyruvate hydratase complex);GO:0000287(magnesium ion binding);GO:0004634(phosphopyruvate hydratase activity);GO:0006096(glycolysis)	00010(Glycolysis / Gluconeogenesis);01100(Metabolic pathways);03018(RNA degradation)	chr16:45401667-45416466	BTA	BTF	OK	13.7069	34.5349	-1.33316	down	0.0219	0.0677349	yes
TCONS_00062055	=	ENSBTAT00000039245	XLOC_055935	ROMO1	ENSBTAG00000027361	Bos taurus reactive oxygen species modulator 1 (ROMO1), mRNA. [Source:RefSeq mRNA;Acc:NM_001114528]	GO:0001302(replicative cell aging);GO:0003674(molecular_function);GO:0005739(mitochondrion);GO:0005743(mitochondrial inner membrane);GO:0008284(positive regulation of cell proliferation);GO:0016020(membrane);GO:0016021(integral to membrane);GO:0034614(cellular response to reactive oxygen species);GO:0042742(defense response to bacterium);GO:2000379(positive regulation of reactive oxygen species m…	NA	chr13:65544010-65564624	BTA	BTF	OK	290.762	34.5158	3.07451	up	0.0001	0.000326959	yes
TCONS_00283124	=	ENSBTAT00000028615	XLOC_253343	IGFBP6	ENSBTAG00000021467	insulin-like growth factor binding protein 6 [Source:HGNC Symbol;Acc:5475]	GO:0001558(regulation of cell growth);GO:0005520(insulin-like growth factor binding);GO:0005576(extracellular region)	NA	chr5:27044008-27047853	BTA	BTF	OK	73.6998	34.3518	1.10128	up	0.0002	0.00115787	yes
TCONS_00183341	=	ENSBTAT00000057452	XLOC_164220	LAMC1	ENSBTAG00000022635	Bos taurus laminin, beta 2 (laminin S) (LAMB2), mRNA. [Source:RefSeq mRNA;Acc:NM_001046247]	GO:0000904(cell morphogenesis involved in differentiation);GO:0005178(integrin binding);GO:0005515(protein binding);GO:0005604(basement membrane);GO:0005605(basal lamina);GO:0005608(laminin-3 complex);GO:0007411(axon guidance);GO:0007528(neuromuscular junction development);GO:0007601(visual perception);GO:0014002(astrocyte development);GO:0014044(Schwann cell development);GO:0031012(extracellular…	04510(Focal adhesion);04512(ECM-receptor interaction);05145(Toxoplasmosis);05146(Amoebiasis);05200(Pathways in cancer);05222(Small cell lung cancer)	chr22:51456166-51482027	BTA	BTF	LOWDATA	31.5326	34.0991	-0.112889	down	1	1	no
TCONS_00270172	=	ENSBTAT00000033703	XLOC_241880	FKBP9	ENSBTAG00000016707	Bos taurus FK506 binding protein 9, 63 kDa (FKBP9), mRNA. [Source:RefSeq mRNA;Acc:NM_001046372]	GO:0000413(protein peptidyl-prolyl isomerization);GO:0003755(peptidyl-prolyl cis-trans isomerase activity);GO:0005509(calcium ion binding);GO:0005528(FK506 binding);GO:0005783(endoplasmic reticulum);GO:0006457(protein folding);GO:0016020(membrane);GO:0016853(isomerase activity);GO:0018208(peptidyl-proline modification);GO:0046872(metal ion binding)	NA	chr4:64209641-64252137	BTA	BTF	OK	12.2394	34.0527	-1.47623	down	0.0001	0.000326959	yes
TCONS_00134946	=	ENSBTAT00000042556	XLOC_120636	HN1	ENSBTAG00000030170	Bos taurus hematological and neurological expressed 1 (HN1), mRNA. [Source:RefSeq mRNA;Acc:NM_001034734]	GO:0005634(nucleus)	NA	chr19:56938744-56953081	BTA	BTF	OK	27.4069	34.0306	-0.312293	down	0.2662	0.337467	no
TCONS_00321531	=	ENSBTAT00000055956	XLOC_287779	CLTA	ENSBTAG00000001137	Bos taurus clathrin, light chain A (CLTA), mRNA. [Source:RefSeq mRNA;Acc:NM_174022]	GO:0005198(structural molecule activity);GO:0005515(protein binding);GO:0005905(coated pit);GO:0006886(intracellular protein transport);GO:0016020(membrane);GO:0016192(vesicle-mediated transport);GO:0030130(clathrin coat of trans-Golgi network vesicle);GO:0030132(clathrin coat of coated pit);GO:0030659(cytoplasmic vesicle membrane);GO:0031410(cytoplasmic vesicle);GO:0032050(clathrin heavy chain b…	04142(Lysosome);04144(Endocytosis);05016(Huntington's disease);05100(Bacterial invasion of epithelial cells)	chr8:60849231-60867216	BTA	BTF	OK	44.6424	34.0132	0.39232	up	0.3277	0.395347	no
TCONS_00285796	=	ENSBTAT00000015804	XLOC_255717	CKAP4	ENSBTAG00000011913	cytoskeleton-associated protein 4 [Source:HGNC Symbol;Acc:16991]	GO:0005783(endoplasmic reticulum);GO:0005811(lipid particle)	04141(Protein processing in endoplasmic reticulum)	chr5:69971113-69980483	BTA	BTF	LOWDATA	1.47815	33.7338	-4.51233	down	1	1	no
TCONS_00141621	=	ENSBTAT00000011371	XLOC_126158	PRKAR1A	ENSBTAG00000008621	Bos taurus protein kinase, cAMP-dependent, regulatory, type I, alpha (tissue specific extinguisher 1) (PRKAR1A), mRNA. [Source:RefSeq mRNA;Acc:NM_001076358]	GO:0000166(nucleotide binding);GO:0001707(mesoderm formation);GO:0001932(regulation of protein phosphorylation);GO:0004862(cAMP-dependent protein kinase inhibitor activity);GO:0005515(protein binding);GO:0005886(plasma membrane);GO:0005952(cAMP-dependent protein kinase complex);GO:0006469(negative regulation of protein kinase activity);GO:0007165(signal transduction);GO:0007507(heart development)…	04210(Apoptosis);04910(Insulin signaling pathway)	chr19:62315203-62332366	BTA	BTF	LOWDATA	34.5152	33.5436	0.0411924	up	1	1	no
TCONS_00244904	=	ENSBTAT00000045062	XLOC_219214	HIST2H2AB	ENSBTAG00000038476	histone cluster 2, H2ab [Source:HGNC Symbol;Acc:20508]	GO:0000786(nucleosome);GO:0003677(DNA binding);GO:0005622(intracellular);GO:0005634(nucleus);GO:0005694(chromosome);GO:0006334(nucleosome assembly);GO:0043565(sequence-specific DNA binding);GO:0046982(protein heterodimerization activity)	05322(Systemic lupus erythematosus)	chr3:20770058-20771015	BTA	BTF	OK	4.42709	33.3954	-2.91522	down	0.0777	0.171405	no
TCONS_00275486	=	ENSBTAT00000001948	XLOC_246668	TUBA1A	ENSBTAG00000001489	tubulin, alpha 1a [Source:HGNC Symbol;Acc:20766]	GO:0000166(nucleotide binding);GO:0000226(microtubule cytoskeleton organization);GO:0003924(GTPase activity);GO:0005200(structural constituent of cytoskeleton);GO:0005515(protein binding);GO:0005525(GTP binding);GO:0005737(cytoplasm);GO:0005856(cytoskeleton);GO:0005874(microtubule);GO:0005881(cytoplasmic microtubule);GO:0006184(GTP catabolic process);GO:0007017(microtubule-based process);GO:00156…	04145(Phagosome);04540(Gap junction)	chr5:30821250-30825708	BTA	BTF	OK	11.7563	33.3735	-1.50527	down	0.0004	0.00190342	yes
TCONS_00125050	=	ENSBTAT00000005080	XLOC_112437	CYBA	ENSBTAG00000003895	Bos taurus cytochrome b-245, alpha polypeptide (CYBA), mRNA. [Source:RefSeq mRNA;Acc:NM_174034]	GO:0005515(protein binding);GO:0005737(cytoplasm);GO:0005739(mitochondrion);GO:0005886(plasma membrane);GO:0006801(superoxide metabolic process);GO:0006954(inflammatory response);GO:0009055(electron carrier activity);GO:0016020(membrane);GO:0016175(superoxide-generating NADPH oxidase activity);GO:0016491(oxidoreductase activity);GO:0017004(cytochrome complex assembly);GO:0017124(SH3 domain bindin…	04145(Phagosome);04380(Osteoclast differentiation);04670(Leukocyte transendothelial migration);05140(Leishmaniasis)	chr18:13931106-13938075	BTA	BTF	OK	8.33633	33.3607	-2.00067	down	0.0001	0.000326959	yes
TCONS_00190589	=	ENSBTAT00000017991	XLOC_170508	DDAH2	ENSBTAG00000013530	Bos taurus dimethylarginine dimethylaminohydrolase 2 (DDAH2), mRNA. [Source:RefSeq mRNA;Acc:NM_001034704]	GO:0000052(citrulline metabolic process);GO:0005515(protein binding);GO:0005737(cytoplasm);GO:0005739(mitochondrion);GO:0016403(dimethylargininase activity);GO:0016787(hydrolase activity);GO:0016813(hydrolase activity, acting on carbon-nitrogen (but not peptide) bonds, in linear amidines);GO:0045429(positive regulation of nitric oxide biosynthetic process)	NA	chr23:27399087-27402825	BTA	BTF	OK	10.8752	33.2894	-1.61402	down	0.0001	0.000326959	yes
TCONS_00123117	=	ENSBTAT00000024157	XLOC_110811	MYADM	ENSBTAG00000018152	Bos taurus myeloid-associated differentiation marker (MYADM), mRNA. [Source:RefSeq mRNA;Acc:NM_001075252]	GO:0016020(membrane);GO:0016021(integral to membrane)	NA	chr18:62017035-62026490	BTA	BTF	LOWDATA	3.91889	33.1205	-3.07921	down	1	1	no
TCONS_00189690	=	ENSBTAT00000036043	XLOC_169761	APOBEC2	ENSBTAG00000005974	Bos taurus apolipoprotein B mRNA editing enzyme, catalytic polypeptide-like 2 (APOBEC2), mRNA. [Source:RefSeq mRNA;Acc:NM_001034355]	GO:0003824(catalytic activity);GO:0006397(mRNA processing);GO:0008270(zinc ion binding);GO:0016556(mRNA modification);GO:0016787(hydrolase activity);GO:0016814(hydrolase activity, acting on carbon-nitrogen (but not peptide) bonds, in cyclic amidines);GO:0046872(metal ion binding);GO:0080111(DNA demethylation)	NA	chr23:14985360-14998187	BTA	BTF	OK	456.134	32.9279	3.79207	up	0.0001	0.000326959	yes
TCONS_00184412	=	ENSBTAT00000019336	XLOC_165085	PGAM2	ENSBTAG00000014547	Bos taurus phosphoglycerate mutase 2 (muscle) (PGAM2), mRNA. [Source:RefSeq mRNA;Acc:NM_001038111]	GO:0003824(catalytic activity);GO:0004619(phosphoglycerate mutase activity);GO:0006096(glycolysis);GO:0006941(striated muscle contraction);GO:0008152(metabolic process);GO:0016853(isomerase activity);GO:0016868(intramolecular transferase activity, phosphotransferases)	00010(Glycolysis / Gluconeogenesis);01100(Metabolic pathways)	chr22:370971-373326	BTA	BTF	OK	2586.49	32.5976	6.31009	up	0.0001	0.000326959	yes
TCONS_00310365	=	ENSBTAT00000010159	XLOC_277753	ARF1	ENSBTAG00000007725	Bos taurus ADP-ribosylation factor 1 (ARF1), mRNA. [Source:RefSeq mRNA;Acc:NM_176653]	GO:0000166(nucleotide binding);GO:0003924(GTPase activity);GO:0004871(signal transducer activity);GO:0005515(protein binding);GO:0005525(GTP binding);GO:0005622(intracellular);GO:0005634(nucleus);GO:0005737(cytoplasm);GO:0005794(Golgi apparatus);GO:0005829(cytosol);GO:0006810(transport);GO:0006878(cellular copper ion homeostasis);GO:0006886(intracellular protein transport);GO:0007186(G-protein co…	NA	chr7:2913859-2931918	BTA	BTF	OK	159.628	32.562	2.29346	up	0.0001	0.000326959	yes
TCONS_00238756	=	ENSBTAT00000043971	XLOC_213855	POLR2L	ENSBTAG00000031061	Bos taurus polymerase (RNA) II (DNA directed) polypeptide L, 7.6kDa (POLR2L), mRNA. [Source:RefSeq mRNA;Acc:NM_001113726]	GO:0003677(DNA binding);GO:0003899(DNA-directed RNA polymerase activity);GO:0005634(nucleus);GO:0005665(DNA-directed RNA polymerase II, core complex);GO:0006351(transcription, DNA-templated);GO:0006366(transcription from RNA polymerase II promoter);GO:0008270(zinc ion binding);GO:0046872(metal ion binding)	00230(Purine metabolism);00240(Pyrimidine metabolism);01100(Metabolic pathways);03020(RNA polymerase);05016(Huntington's disease)	chr29:50689637-50694424	BTA	BTF	OK	361.809	32.4698	3.47806	up	0.0001	0.000326959	yes
TCONS_00075478	=	ENSBTAT00000018778	XLOC_068192	COX6C	ENSBTAG00000014130	Bos taurus cytochrome c oxidase subunit 6C (MGC148714), mRNA. [Source:RefSeq mRNA;Acc:NM_001244111]	GO:0004129(cytochrome-c oxidase activity);GO:0005739(mitochondrion);GO:0005743(mitochondrial inner membrane);GO:0016020(membrane);GO:0016021(integral to membrane);GO:0045277(respiratory chain complex IV)	00190(Oxidative phosphorylation);01100(Metabolic pathways);04260(Cardiac muscle contraction);05010(Alzheimer's disease);05012(Parkinson's disease);05016(Huntington's disease)	chr14:66637800-66647721	BTA	BTF	OK	1326.35	32.4621	5.35256	up	0.0001	0.000326959	yes
TCONS_00242219	=	ENSBTAT00000001373	XLOC_217005	PYGM	ENSBTAG00000001032	phosphorylase, glycogen, muscle [Source:HGNC Symbol;Acc:9726]	GO:0004645(phosphorylase activity);GO:0005975(carbohydrate metabolic process);GO:0005980(glycogen catabolic process);GO:0008184(glycogen phosphorylase activity);GO:0016740(transferase activity);GO:0016757(transferase activity, transferring glycosyl groups);GO:0030170(pyridoxal phosphate binding)	00500(Starch and sucrose metabolism);04910(Insulin signaling pathway)	chr29:43606011-43617848	BTA	BTF	OK	4224.46	32.044	7.04257	up	0.0001	0.000326959	yes
TCONS_00188436	=	ENSBTAT00000016130	XLOC_168672	CNBP	ENSBTAG00000012159	Bos taurus CCHC-type zinc finger, nucleic acid binding protein (CNBP), mRNA. [Source:RefSeq mRNA;Acc:NM_001034224]	GO:0003676(nucleic acid binding);GO:0003677(DNA binding);GO:0005634(nucleus);GO:0005737(cytoplasm);GO:0005783(endoplasmic reticulum);GO:0005829(cytosol);GO:0006351(transcription, DNA-templated);GO:0006355(regulation of transcription, DNA-dependent);GO:0008270(zinc ion binding);GO:0008284(positive regulation of cell proliferation);GO:0045893(positive regulation of transcription, DNA-dependent);GO:…	NA	chr22:59735402-59747427	BTA	BTF	LOWDATA	966.479	31.9808	4.91746	up	1	1	no
TCONS_00122362	=	ENSBTAT00000043382	XLOC_110233	GLTSCR2	ENSBTAG00000021192	Bos taurus glioma tumor suppressor candidate region gene 2 (GLTSCR2), mRNA. [Source:RefSeq mRNA;Acc:NM_001038507]	GO:0005730(nucleolus);GO:0043231(intracellular membrane-bounded organelle)	NA	chr18:55089142-55098527	BTA	BTF	LOWDATA	26.5142	31.7764	-0.261194	down	1	1	no
TCONS_00133439	=	ENSBTAT00000002948	XLOC_119461	EIF1	ENSBTAG00000046450	Eukaryotic translation initiation factor 1 [Source:UniProtKB/Swiss-Prot;Acc:Q5E938]	GO:0003743(translation initiation factor activity);GO:0006412(translation);GO:0006413(translational initiation)	NA	chr19:42545776-42548334	BTA	BTF	OK	667.913	31.4471	4.40866	up	0.0001	0.000326959	yes
TCONS_00097728	=	ENSBTAT00000019184	XLOC_088344	ENSBTAG00000014423	ENSBTAG00000014423	Uncharacterized protein [Source:UniProtKB/TrEMBL;Acc:F1N301]	GO:0003735(structural constituent of ribosome);GO:0005622(intracellular);GO:0005737(cytoplasm);GO:0005840(ribosome);GO:0006412(translation);GO:0008201(heparin binding);GO:0022625(cytosolic large ribosomal subunit);GO:0030529(ribonucleoprotein complex);GO:0046632(alpha-beta T cell differentiation)	03010(Ribosome)	chr16:47992812-48000514	BTA	BTF	OK	257.808	31.0044	3.05575	up	0.0001	0.000326959	yes
TCONS_00051774	=	ENSBTAT00000045121	XLOC_046579	LAMP1	ENSBTAG00000010242	Bos taurus lysosomal-associated membrane protein 1 (LAMP1), mRNA. [Source:RefSeq mRNA;Acc:NM_001075124]	GO:0005515(protein binding);GO:0005737(cytoplasm);GO:0005764(lysosome);GO:0005765(lysosomal membrane);GO:0005768(endosome);GO:0005770(late endosome);GO:0005771(multivesicular body);GO:0005886(plasma membrane);GO:0009897(external side of plasma membrane);GO:0009986(cell surface);GO:0010008(endosome membrane);GO:0016020(membrane);GO:0016021(integral to membrane);GO:0031982(vesicle);GO:0042383(sarco…	04142(Lysosome);04145(Phagosome)	chr12:90609709-90621680	BTA	BTF	OK	74.1207	30.9502	1.25993	up	0.0001	0.000326959	yes
TCONS_00354821	=	ENSBTAT00000027192	XLOC_318299	GPC3	ENSBTAG00000020406	Bos taurus glypican 3 (GPC3), mRNA. [Source:RefSeq mRNA;Acc:NM_001035463]	GO:0001658(branching involved in ureteric bud morphogenesis);GO:0001822(kidney development);GO:0005515(protein binding);GO:0005578(proteinaceous extracellular matrix);GO:0005764(lysosome);GO:0005886(plasma membrane);GO:0008285(negative regulation of cell proliferation);GO:0009887(organ morphogenesis);GO:0009948(anterior/posterior axis specification);GO:0010171(body morphogenesis);GO:0016020(membr…	NA	chrX:17305873-17770661	BTA	BTF	OK	2.17487	30.8608	-3.82677	down	0.0001	0.000326959	yes
TCONS_00187962	=	ENSBTAT00000024391	XLOC_168273	CLEC3B	ENSBTAG00000018331	Bos taurus C-type lectin domain family 3, member B (CLEC3B), mRNA. [Source:RefSeq mRNA;Acc:NM_001046212]	GO:0001501(skeletal system development);GO:0001652(granular component);GO:0005509(calcium ion binding);GO:0005576(extracellular region);GO:0005615(extracellular space);GO:0005737(cytoplasm);GO:0008201(heparin binding);GO:0010756(positive regulation of plasminogen activation);GO:0030246(carbohydrate binding);GO:0030282(bone mineralization);GO:0036143(kringle domain binding);GO:0071310(cellular res…	NA	chr22:54791194-54797301	BTA	BTF	OK	79.8341	30.7391	1.37693	up	0.0001	0.000326959	yes
TCONS_00286128	=	ENSBTAT00000013737	XLOC_256006	MYH9	ENSBTAG00000010402	Bos taurus myosin, heavy chain 9, non-muscle (MYH9), mRNA. [Source:RefSeq mRNA;Acc:NM_001192762]	GO:0000146(microfilament motor activity);GO:0000166(nucleotide binding);GO:0000212(meiotic spindle organization);GO:0000904(cell morphogenesis involved in differentiation);GO:0000910(cytokinesis);GO:0001525(angiogenesis);GO:0001701(in utero embryonic development);GO:0001725(stress fiber);GO:0001726(ruffle);GO:0001768(establishment of T cell polarity);GO:0001772(immunological synapse);GO:0001931(u…	04530(Tight junction);05416(Viral myocarditis)	chr5:75092042-75180212	BTA	BTF	LOWDATA	18.3347	30.624	-0.740086	down	1	1	no
TCONS_00012909	=	ENSBTAT00000019596	XLOC_011781	EIF4A2	ENSBTAG00000014724	Bos taurus eukaryotic translation initiation factor 4A2 (EIF4A2), mRNA. [Source:RefSeq mRNA;Acc:NM_001034044]	GO:0000166(nucleotide binding);GO:0003676(nucleic acid binding);GO:0003723(RNA binding);GO:0003743(translation initiation factor activity);GO:0004386(helicase activity);GO:0005524(ATP binding);GO:0006412(translation);GO:0006413(translational initiation);GO:0008026(ATP-dependent helicase activity);GO:0016787(hydrolase activity)	03013(RNA transport)	chr1:81043591-81064090	BTA	BTF	OK	857.713	30.5761	4.81002	up	0.0001	0.000326959	yes
TCONS_00148388	=	ENSBTAT00000003305	XLOC_132356	PTMA	ENSBTAG00000016081	Prothymosin alpha [Source:UniProtKB/TrEMBL;Acc:Q2LDY9]	NA	NA	chr2:120227728-120233006	BTA	BTF	OK	44.1365	30.5586	0.530392	up	0.079	0.17353	no
TCONS_00226691	=	ENSBTAT00000004244	XLOC_202957	ANK1	ENSBTAG00000027629	ANK1 protein; Uncharacterized protein [Source:UniProtKB/TrEMBL;Acc:A2VE25]	NA	NA	chr27:36255858-36355927	BTA	BTF	OK	249.007	29.7867	3.06345	up	0.0001	0.000326959	yes
TCONS_00345560	=	ENSBTAT00000024641	XLOC_309749	FHL1	ENSBTAG00000018513	Bos taurus four and a half LIM domains 1 (FHL1), transcript variant 1, mRNA. [Source:RefSeq mRNA;Acc:NM_001113258]	GO:0003254(regulation of membrane depolarization);GO:0005515(protein binding);GO:0005634(nucleus);GO:0005737(cytoplasm);GO:0005886(plasma membrane);GO:0008270(zinc ion binding);GO:0010972(negative regulation of G2/M transition of mitotic cell cycle);GO:0030308(negative regulation of cell growth);GO:0043268(positive regulation of potassium ion transport);GO:0044325(ion channel binding);GO:0046872(…	NA	chrX:19756479-19821384	BTA	BTF	OK	3456.8	29.5726	6.86903	up	0.0001	0.000326959	yes
TCONS_00302794	=	ENSBTAT00000021634	XLOC_271106	FKBP8	ENSBTAG00000016264	Bos taurus FK506 binding protein 8, 38kDa (FKBP8), mRNA. [Source:RefSeq mRNA;Acc:NM_001205721]	GO:0000413(protein peptidyl-prolyl isomerization);GO:0003755(peptidyl-prolyl cis-trans isomerase activity);GO:0005515(protein binding);GO:0005528(FK506 binding);GO:0005740(mitochondrial envelope);GO:0006457(protein folding);GO:0018208(peptidyl-proline modification);GO:0030176(integral to endoplasmic reticulum membrane)	NA	chr7:4565149-4574951	BTA	BTF	OK	156.147	29.4554	2.4063	up	0.0001	0.000326959	yes
TCONS_00253258	=	ENSBTAT00000063932	XLOC_226521	ENSBTAG00000032453	ENSBTAG00000032453	NA	GO:0000786(nucleosome);GO:0003677(DNA binding);GO:0005634(nucleus);GO:0005654(nucleoplasm);GO:0005694(chromosome);GO:0005730(nucleolus);GO:0006334(nucleosome assembly);GO:0006352(DNA-dependent transcription, initiation);GO:0015629(actin cytoskeleton);GO:0045653(negative regulation of megakaryocyte differentiation);GO:0046982(protein heterodimerization activity)	05322(Systemic lupus erythematosus)	chr3:20805684-20824168	BTA	BTF	OK	26.5027	29.4246	-0.150883	down	0.6973	0.730881	no
TCONS_00111531	=	ENSBTAT00000001208	XLOC_100828	UQCR10	ENSBTAG00000000913	Bos taurus ubiquinol-cytochrome c reductase, complex III subunit X (UQCR10), mRNA. [Source:RefSeq mRNA;Acc:NM_001113723]	GO:0005739(mitochondrion);GO:0005740(mitochondrial envelope);GO:0005743(mitochondrial inner membrane);GO:0005750(mitochondrial respiratory chain complex III);GO:0006122(mitochondrial electron transport, ubiquinol to cytochrome c);GO:0016020(membrane);GO:0055114(oxidation-reduction process);GO:0070469(respiratory chain)	00190(Oxidative phosphorylation);01100(Metabolic pathways);04260(Cardiac muscle contraction);05010(Alzheimer's disease);05012(Parkinson's disease);05016(Huntington's disease)	chr17:71038497-71040693	BTA	BTF	OK	1346.53	29.3946	5.51755	up	0.0001	0.000326959	yes
TCONS_00208917	=	ENSBTAT00000012170	XLOC_186923	RAC1	ENSBTAG00000025663	Bos taurus ribonuclease, RNase A family, 1 (pancreatic) (RNASE1), mRNA. [Source:RefSeq mRNA;Acc:NM_181810]	GO:0003676(nucleic acid binding);GO:0003824(catalytic activity);GO:0004518(nuclease activity);GO:0004519(endonuclease activity);GO:0004522(pancreatic ribonuclease activity);GO:0005576(extracellular region);GO:0008152(metabolic process);GO:0016787(hydrolase activity);GO:0042802(identical protein binding);GO:0090305(nucleic acid phosphodiester bond hydrolysis)	NA	chr25:38825360-38842486	BTA	BTF	LOWDATA	112.083	29.3895	1.9312	up	1	1	no
TCONS_00037205	=	ENSBTAT00000002508	XLOC_033598	PDIA6	ENSBTAG00000001928	Bos taurus protein disulfide isomerase family A, member 6 (PDIA6), mRNA. [Source:RefSeq mRNA;Acc:NM_001206345]	GO:0005515(protein binding);GO:0005793(endoplasmic reticulum-Golgi intermediate compartment);GO:0006662(glycerol ether metabolic process);GO:0009055(electron carrier activity);GO:0015035(protein disulfide oxidoreductase activity);GO:0016853(isomerase activity);GO:0045454(cell redox homeostasis)	04141(Protein processing in endoplasmic reticulum)	chr11:86834897-86857648	BTA	BTF	OK	35.2831	29.3802	0.264134	up	0.3333	0.400814	no
TCONS_00122359	=	ENSBTAT00000028239	XLOC_110232	EHD2	ENSBTAG00000021191	Bos taurus EH-domain containing 2 (EHD2), mRNA. [Source:RefSeq mRNA;Acc:NM_001046431]	GO:0003924(GTPase activity);GO:0005509(calcium ion binding);GO:0005515(protein binding);GO:0005525(GTP binding);GO:0005886(plasma membrane);GO:0006184(GTP catabolic process);GO:0006897(endocytosis);GO:0016020(membrane);GO:0019904(protein domain specific binding);GO:0030866(cortical actin cytoskeleton organization);GO:0032456(endocytic recycling);GO:0048471(perinuclear region of cytoplasm);GO:0055…	04144(Endocytosis)	chr18:55071101-55087454	BTA	BTF	OK	16.3242	29.3155	-0.844652	down	0.0025	0.0105154	no
TCONS_00271912	=	ENSBTAT00000013082	XLOC_243443	AKR1B1	ENSBTAG00000009902	Bos taurus aldo-keto reductase family 1, member B1 (aldose reductase) (AKR1B1), mRNA. [Source:RefSeq mRNA;Acc:NM_001012519]	GO:0016491(oxidoreductase activity);GO:0055114(oxidation-reduction process)	00040(Pentose and glucuronate interconversions);00051(Fructose and mannose metabolism);00052(Galactose metabolism);00561(Glycerolipid metabolism);00620(Pyruvate metabolism);01100(Metabolic pathways)	chr4:99016784-99033590	BTA	BTF	OK	59.9433	29.158	1.03971	up	0.0005	0.0026065	yes
TCONS_00183323	=	ENSBTAT00000005600	XLOC_164209	RHOA	ENSBTAG00000004279	Bos taurus ras homolog gene family, member A (RHOA), mRNA. [Source:RefSeq mRNA;Acc:NM_176645]	GO:0000166(nucleotide binding);GO:0000902(cell morphogenesis);GO:0003924(GTPase activity);GO:0005515(protein binding);GO:0005525(GTP binding);GO:0005622(intracellular);GO:0005634(nucleus);GO:0005737(cytoplasm);GO:0005739(mitochondrion);GO:0005829(cytosol);GO:0005856(cytoskeleton);GO:0005886(plasma membrane);GO:0005938(cell cortex);GO:0006184(GTP catabolic process);GO:0006357(regulation of transcr…	04062(Chemokine signaling pathway);04144(Endocytosis);04270(Vascular smooth muscle contraction);04310(Wnt signaling pathway);04350(TGF-beta signaling pathway);04360(Axon guidance);04510(Focal adhesion);04520(Adherens junction);04530(Tight junction);04660(T cell receptor signaling pathway);04670(Leukocyte transendothelial migration);04722(Neurotrophin signaling pathway);04810(Regulation of actin c…	chr22:51277675-51324160	BTA	BTF	LOWDATA	19.9536	29.1125	-0.544988	down	1	1	no
TCONS_00018263	=	ENSBTAT00000015066	XLOC_016734	NREP	ENSBTAG00000011338	neuronal regeneration related protein [Source:HGNC Symbol;Acc:16834]	GO:0005515(protein binding);GO:0005737(cytoplasm);GO:0017015(regulation of transforming growth factor beta receptor signaling pathway)	NA	chr10:2160781-2193666	BTA	BTF	LOWDATA	74.8818	29.0633	1.36541	up	1	1	no
TCONS_00039143	=	ENSBTAT00000042787	XLOC_035271	EDF1	ENSBTAG00000030302	Bos taurus endothelial differentiation-related factor 1 (EDF1), mRNA. [Source:RefSeq mRNA;Acc:NM_001035307]	GO:0003677(DNA binding);GO:0003713(transcription coactivator activity);GO:0005515(protein binding);GO:0005516(calmodulin binding);GO:0005634(nucleus);GO:0005669(transcription factor TFIID complex);GO:0005730(nucleolus);GO:0005737(cytoplasm);GO:0006351(transcription, DNA-templated);GO:0006355(regulation of transcription, DNA-dependent);GO:0007275(multicellular organismal development);GO:0030154(ce…	NA	chr11:106320379-106324288	BTA	BTF	OK	174.028	29.0224	2.58408	up	0.0001	0.000326959	yes
TCONS_00346931	=	ENSBTAT00000064323	XLOC_311034	NAA10	ENSBTAG00000045947	N(alpha)-acetyltransferase 10, NatA catalytic subunit [Source:HGNC Symbol;Acc:18704]	GO:0005515(protein binding);GO:0005622(intracellular);GO:0005634(nucleus);GO:0005737(cytoplasm);GO:0006474(N-terminal protein amino acid acetylation);GO:0008080(N-acetyltransferase activity);GO:0016407(acetyltransferase activity);GO:0016747(transferase activity, transferring acyl groups other than amino-acyl groups);GO:0043022(ribosome binding)	NA	chrX:40057969-40063513	BTA	BTF	OK	327.59	28.9935	3.49809	up	0.0007	0.00327948	yes
TCONS_00198733	=	ENSBTAT00000005074	XLOC_177794	EMILIN2	ENSBTAG00000003880	elastin microfibril interfacer 2 [Source:HGNC Symbol;Acc:19881]	GO:0005515(protein binding);GO:0005576(extracellular region)	NA	chr24:37495561-37591577	BTA	BTF	OK	1.36204	28.9867	-4.41155	down	0.0001	0.000326959	yes
TCONS_00134955	=	ENSBTAT00000028282	XLOC_120642	ATP5H	ENSBTAG00000021227	Bos taurus ATP synthase, H+ transporting, mitochondrial Fo complex, subunit d (ATP5H), mRNA. [Source:RefSeq mRNA;Acc:NM_174724]	GO:0000276(mitochondrial proton-transporting ATP synthase complex, coupling factor F(o));GO:0005739(mitochondrion);GO:0005743(mitochondrial inner membrane);GO:0005753(mitochondrial proton-transporting ATP synthase complex);GO:0006810(transport);GO:0006811(ion transport);GO:0015078(hydrogen ion transmembrane transporter activity);GO:0015986(ATP synthesis coupled proton transport);GO:0015992(proton…	00190(Oxidative phosphorylation);01100(Metabolic pathways);05010(Alzheimer's disease);05012(Parkinson's disease);05016(Huntington's disease)	chr19:57005687-57024849	BTA	BTF	OK	849.451	28.9785	4.87348	up	0.0001	0.000326959	yes
TCONS_00122173	=	ENSBTAT00000010762	XLOC_110087	FOSB	ENSBTAG00000008182	Bos taurus FBJ murine osteosarcoma viral oncogene homolog B (FOSB), mRNA. [Source:RefSeq mRNA;Acc:NM_001102248]	GO:0003677(DNA binding);GO:0003700(sequence-specific DNA binding transcription factor activity);GO:0005634(nucleus);GO:0006355(regulation of transcription, DNA-dependent);GO:0043565(sequence-specific DNA binding);GO:0071277(cellular response to calcium ion)	04380(Osteoclast differentiation)	chr18:53501345-53508597	BTA	BTF	NOTEST	850	28.9757	4.8	up	0.0001	0.000326959	yes
TCONS_00311615	=	ENSBTAT00000003545	XLOC_278798	EIF3G	ENSBTAG00000002734	Bos taurus eukaryotic translation initiation factor 3, subunit G (EIF3G), mRNA. [Source:RefSeq mRNA;Acc:NM_001079623]	GO:0000166(nucleotide binding);GO:0001731(formation of translation preinitiation complex);GO:0003676(nucleic acid binding);GO:0003723(RNA binding);GO:0003743(translation initiation factor activity);GO:0005515(protein binding);GO:0005634(nucleus);GO:0005737(cytoplasm);GO:0005852(eukaryotic translation initiation factor 3 complex);GO:0006412(translation);GO:0006413(translational initiation);GO:0006…	03013(RNA transport)	chr7:15897379-15902004	BTA	BTF	OK	231.433	28.9499	2.99896	up	0.0001	0.000326959	yes
TCONS_00203061	=	ENSBTAT00000061582	XLOC_181801	MYOM1	ENSBTAG00000019585	myomesin 1 [Source:HGNC Symbol;Acc:7613]	GO:0005515(protein binding);GO:0006936(muscle contraction);GO:0030017(sarcomere);GO:0031430(M band);GO:0042802(identical protein binding);GO:0042803(protein homodimerization activity)	NA	chr24:37648944-37796274	BTA	BTF	LOWDATA	308.001	28.7393	3.42184	up	1	1	no
TCONS_00303749	=	ENSBTAT00000054432	XLOC_271901	ZNF266	ENSBTAG00000039523	Bos taurus zinc finger protein 266 (ZNF266), mRNA. [Source:RefSeq mRNA;Acc:NM_001104968]	GO:0003676(nucleic acid binding);GO:0005622(intracellular);GO:0006355(regulation of transcription, DNA-dependent)	NA	chr7:15405624-15495164	BTA	BTF	OK	1.9007	28.5706	-3.90993	down	0.0913	0.187808	no
TCONS_00243067	=	ENSBTAT00000065583	XLOC_217723	CD81	ENSBTAG00000047495	Bos taurus CD81 molecule (CD81), mRNA. [Source:RefSeq mRNA;Acc:NM_001035099]	GO:0000187(activation of MAPK activity);GO:0001772(immunological synapse);GO:0005515(protein binding);GO:0005887(integral to plasma membrane);GO:0006661(phosphatidylinositol biosynthetic process);GO:0008104(protein localization);GO:0008284(positive regulation of cell proliferation);GO:0016020(membrane);GO:0016021(integral to membrane);GO:0023026(MHC class II protein complex binding);GO:0043128(po…	04662(B cell receptor signaling pathway);05144(Malaria);05160(Hepatitis C)	chr29:49842460-49926367	BTA	BTF	LOWDATA	23.4341	28.4206	-0.278326	down	1	1	no
TCONS_00283110	=	ENSBTAT00000011762	XLOC_253333	PFDN5	ENSBTAG00000008935	Bos taurus prefoldin subunit 5 (PFDN5), mRNA. [Source:RefSeq mRNA;Acc:NM_174732]	GO:0005515(protein binding);GO:0005634(nucleus);GO:0005829(cytosol);GO:0006457(protein folding);GO:0016272(prefoldin complex);GO:0045892(negative regulation of transcription, DNA-dependent);GO:0051082(unfolded protein binding);GO:0051086(chaperone mediated protein folding independent of cofactor);GO:0060041(retina development in camera-type eye);GO:0090090(negative regulation of canonical Wnt sig…	NA	chr5:26886090-26890186	BTA	BTF	OK	121.522	28.2573	2.10452	up	0.0001	0.000326959	yes
TCONS_00288605	=	ENSBTAT00000037682	XLOC_258171	DDX17	ENSBTAG00000009887	Bos taurus DEAD (Asp-Glu-Ala-Asp) box polypeptide 17 (DDX17), mRNA. [Source:RefSeq mRNA;Acc:NM_001101993]	GO:0000166(nucleotide binding);GO:0003676(nucleic acid binding);GO:0004386(helicase activity);GO:0005524(ATP binding);GO:0008026(ATP-dependent helicase activity);GO:0009791(post-embryonic development);GO:0016787(hydrolase activity);GO:0072358(cardiovascular system development)	NA	chr5:110675723-110691609	BTA	BTF	OK	61.1409	28.2065	1.11611	up	0.0008	0.00394332	yes
TCONS_00238712	=	ENSBTAT00000010022	XLOC_213819	CATD	ENSBTAG00000007622	Bos taurus cathepsin D (CTSD), mRNA. [Source:RefSeq mRNA;Acc:NM_001166521]	GO:0000045(autophagic vacuole assembly);GO:0004190(aspartic-type endopeptidase activity);GO:0005515(protein binding);GO:0005615(extracellular space);GO:0005739(mitochondrion);GO:0005764(lysosome);GO:0006508(proteolysis);GO:0008233(peptidase activity);GO:0016787(hydrolase activity);GO:0031012(extracellular matrix)	04142(Lysosome)	chr29:50352063-50361497	BTA	BTF	OK	126.985	28.0447	2.17886	up	0.0001	0.000326959	yes
TCONS_00099843	=	ENSBTAT00000001007	XLOC_090194	NENF	ENSBTAG00000000759	Bos taurus neudesin neurotrophic factor (NENF), mRNA. [Source:RefSeq mRNA;Acc:NM_001076419]	GO:0005576(extracellular region);GO:0005615(extracellular space);GO:0008083(growth factor activity);GO:0020037(heme binding);GO:0043410(positive regulation of MAPK cascade);GO:0046872(metal ion binding)	NA	chr16:73013307-73019895	BTA	BTF	OK	78.8388	27.8837	1.49948	up	0.0001	0.000326959	yes
TCONS_00127530	=	ENSBTAT00000024749	XLOC_114664	HSPB6	ENSBTAG00000018598	Bos taurus heat shock protein, alpha-crystallin-related, B6 (HSPB6), mRNA. [Source:RefSeq mRNA;Acc:NM_001076027]	GO:0005212(structural constituent of eye lens);GO:0005515(protein binding);GO:0005634(nucleus);GO:0005737(cytoplasm);GO:0006950(response to stress);GO:0042803(protein homodimerization activity)	NA	chr18:46654242-46668961	BTA	BTF	OK	118.589	27.8364	2.09093	up	0.0001	0.000326959	yes
TCONS_00172350	=	ENSBTAT00000022854	XLOC_154347	PDIA3	ENSBTAG00000017196	Bos taurus protein disulfide isomerase family A, member 3 (PDIA3), mRNA. [Source:RefSeq mRNA;Acc:NM_174333]	GO:0005515(protein binding);GO:0005783(endoplasmic reticulum);GO:0006662(glycerol ether metabolic process);GO:0009055(electron carrier activity);GO:0009986(cell surface);GO:0015035(protein disulfide oxidoreductase activity);GO:0016853(isomerase activity);GO:0043065(positive regulation of apoptotic process);GO:0045454(cell redox homeostasis);GO:2001238(positive regulation of extrinsic apoptotic si…	04141(Protein processing in endoplasmic reticulum);04612(Antigen processing and presentation)	chr21:55906679-55946434	BTA	BTF	OK	26.5199	27.8114	-0.0685984	down	0.8012	0.823269	no
TCONS_00192417	=	ENSBTAT00000064631	XLOC_172123	TUBB2B	ENSBTAG00000046886	Bos taurus tubulin, beta 2B class IIb (TUBB2B), mRNA. [Source:RefSeq mRNA;Acc:NM_001003900]	GO:0000166(nucleotide binding);GO:0003924(GTPase activity);GO:0005200(structural constituent of cytoskeleton);GO:0005525(GTP binding);GO:0005737(cytoplasm);GO:0005856(cytoskeleton);GO:0005874(microtubule);GO:0005886(plasma membrane);GO:0006184(GTP catabolic process);GO:0007017(microtubule-based process);GO:0015630(microtubule cytoskeleton);GO:0043234(protein complex);GO:0051258(protein polymeriza…	04145(Phagosome);04540(Gap junction)	chr23:50354716-50394279	BTA	BTF	OK	0.938739	27.6354	-4.87965	down	0.0021	0.00920582	yes
TCONS_00346915	=	ENSBTAT00000001404	XLOC_311020	SRPK3	ENSBTAG00000001058	Bos taurus SRSF protein kinase 3 (SRPK3), mRNA. [Source:RefSeq mRNA;Acc:NM_001083390]	GO:0000166(nucleotide binding);GO:0004672(protein kinase activity);GO:0004674(protein serine/threonine kinase activity);GO:0004713(protein tyrosine kinase activity);GO:0005515(protein binding);GO:0005524(ATP binding);GO:0006468(protein phosphorylation);GO:0007519(skeletal muscle tissue development);GO:0016772(transferase activity, transferring phosphorus-containing groups);GO:0060537(muscle tissu…	NA	chrX:39912159-39916763	BTA	BTF	OK	72.951	27.3562	1.41506	up	0.0001	0.000326959	yes
TCONS_00242150	=	ENSBTAT00000022832	XLOC_216950	MACROD1	ENSBTAG00000017181	Bos taurus MACRO domain containing 1 (MACROD1), mRNA. [Source:RefSeq mRNA;Acc:NM_001046509]	GO:0005515(protein binding);GO:0005634(nucleus);GO:0005739(mitochondrion);GO:0006974(cellular response to DNA damage stimulus);GO:0016787(hydrolase activity);GO:0016798(hydrolase activity, acting on glycosyl bonds);GO:0019213(deacetylase activity);GO:0042278(purine nucleoside metabolic process);GO:0051725(protein de-ADP-ribosylation)	NA	chr29:42890799-43092842	BTA	BTF	OK	1207.7	27.2433	5.47022	up	0.0001	0.000326959	yes
TCONS_00213065	=	ENSBTAT00000004145	XLOC_190436	FSCN1	ENSBTAG00000003191	Bos taurus fascin homolog 1, actin-bundling protein (Strongylocentrotus purpuratus) (FSCN1), mRNA. [Source:RefSeq mRNA;Acc:NM_001035045]	GO:0001725(stress fiber);GO:0003779(actin binding);GO:0005515(protein binding);GO:0005737(cytoplasm);GO:0005856(cytoskeleton);GO:0008144(drug binding);GO:0015629(actin cytoskeleton);GO:0016477(cell migration);GO:0030036(actin cytoskeleton organization);GO:0030175(filopodium);GO:0030674(protein binding, bridging);GO:0048870(cell motility);GO:0051015(actin filament binding);GO:0051017(actin filamen…	NA	chr25:39292720-39302192	BTA	BTF	OK	3.16967	27.2285	-3.10272	down	0.0001	0.000326959	yes
TCONS_00288956	=	ENSBTAT00000042618	XLOC_258470	CYB5R3	ENSBTAG00000016516	Bos taurus cytochrome b5 reductase 3 (CYB5R3), mRNA. [Source:RefSeq mRNA;Acc:NM_001103250]	GO:0005743(mitochondrial inner membrane);GO:0005783(endoplasmic reticulum);GO:0005811(lipid particle);GO:0016491(oxidoreductase activity);GO:0055114(oxidation-reduction process);GO:0071949(FAD binding)	00520(Amino sugar and nucleotide sugar metabolism)	chr5:114009260-114031656	BTA	BTF	OK	52.8027	27.1337	0.960528	up	0.004	0.0160714	no
TCONS_00156572	=	ENSBTAT00000006990	XLOC_139723	RPS6	ENSBTAG00000023462	Bos taurus ribosomal protein S6 (RPS6), mRNA. [Source:RefSeq mRNA;Acc:NM_001015548]	GO:0003735(structural constituent of ribosome);GO:0005622(intracellular);GO:0005840(ribosome);GO:0006412(translation);GO:0030529(ribonucleoprotein complex)	NA	chr2:111797169-111889693	BTA	BTF	LOWDATA	96.9196	27.127	1.83706	up	1	1	no
TCONS_00300626	=	ENSBTAT00000000791	XLOC_269182	CCNI	ENSBTAG00000000599	Bos taurus cyclin I (CCNI), mRNA. [Source:RefSeq mRNA;Acc:NM_001083373]	NA	NA	chr6:93633305-93672529	BTA	BTF	OK	61.9111	27.1151	1.1911	up	0.0001	0.000326959	yes
TCONS_00303505	=	ENSBTAT00000008727	XLOC_271718	PRKACA	ENSBTAG00000006642	Bos taurus protein kinase, cAMP-dependent, catalytic, alpha (PRKACA), mRNA. [Source:RefSeq mRNA;Acc:NM_174584]	GO:0000166(nucleotide binding);GO:0001707(mesoderm formation);GO:0004672(protein kinase activity);GO:0004674(protein serine/threonine kinase activity);GO:0004691(cAMP-dependent protein kinase activity);GO:0004713(protein tyrosine kinase activity);GO:0005515(protein binding);GO:0005524(ATP binding);GO:0005634(nucleus);GO:0005737(cytoplasm);GO:0005739(mitochondrion);GO:0005813(centrosome);GO:000588…	04010(MAPK signaling pathway);04020(Calcium signaling pathway);04062(Chemokine signaling pathway);04114(Oocyte meiosis);04210(Apoptosis);04270(Vascular smooth muscle contraction);04310(Wnt signaling pathway);04340(Hedgehog signaling pathway);04540(Gap junction);04720(Long-term potentiation);04740(Olfactory transduction);04742(Taste transduction);04910(Insulin signaling pathway);04912(GnRH signali…	chr7:12693101-12712083	BTA	BTF	OK	31.3409	27.1033	0.209582	up	0.5738	0.619464	no
TCONS_00026881	=	ENSBTAT00000019744	XLOC_024317	MMP14	ENSBTAG00000014824	Bos taurus matrix metallopeptidase 14 (membrane-inserted) (MMP14), mRNA. [Source:RefSeq mRNA;Acc:NM_174390]	GO:0003700(sequence-specific DNA binding transcription factor activity);GO:0004222(metalloendopeptidase activity);GO:0005509(calcium ion binding);GO:0005515(protein binding);GO:0005737(cytoplasm);GO:0006355(regulation of transcription, DNA-dependent);GO:0006508(proteolysis);GO:0008233(peptidase activity);GO:0008237(metallopeptidase activity);GO:0008270(zinc ion binding);GO:0016477(cell migration)…	04912(GnRH signaling pathway)	chr10:21804593-21815081	BTA	BTF	OK	3.83994	26.8393	-2.80519	down	0.0001	0.000326959	yes
TCONS_00306337	=	ENSBTAT00000012519	XLOC_274080	TGFBI	ENSBTAG00000009513	Bos taurus transforming growth factor, beta-induced, 68kDa (TGFBI), mRNA. [Source:RefSeq mRNA;Acc:NM_001205402]	GO:0001525(angiogenesis);GO:0005515(protein binding);GO:0005578(proteinaceous extracellular matrix);GO:0005615(extracellular space);GO:0007155(cell adhesion);GO:0030198(extracellular matrix organization);GO:0031012(extracellular matrix);GO:0050840(extracellular matrix binding);GO:0070062(extracellular vesicular exosome)	NA	chr7:49059241-49095515	BTA	BTF	OK	7.98945	26.7809	-1.74503	down	0.0001	0.000326959	yes
TCONS_00211684	=	ENSBTAT00000013231	XLOC_189263	CHCHD9	ENSBTAG00000040295	Bos taurus coiled-coil-helix-coiled-coil-helix domain containing 2 (CHCHD2), mRNA. [Source:RefSeq mRNA;Acc:NM_001034746]	GO:0005739(mitochondrion)	NA	chr25:28016898-28022616	BTA	BTF	OK	526.133	26.7352	4.29861	up	0.0001	0.000326959	yes
TCONS_00351360	=	ENSBTAT00000019004	XLOC_315063	TMEM47	ENSBTAG00000014304	Bos taurus transmembrane protein 47 (TMEM47), mRNA. [Source:RefSeq mRNA;Acc:NM_001076262]	GO:0005886(plasma membrane);GO:0005911(cell-cell junction);GO:0016020(membrane);GO:0016021(integral to membrane);GO:0030054(cell junction)	NA	chrX:113924337-113952906	BTA	BTF	LOWDATA	8.16892	26.7126	-1.70931	down	1	1	no
TCONS_00120057	=	ENSBTAT00000004574	XLOC_108442	NOL3	ENSBTAG00000003519	Bos taurus nucleolar protein 3 (apoptosis repressor with CARD domain) (NOL3), mRNA. [Source:RefSeq mRNA;Acc:NM_001083688]	GO:0005515(protein binding);GO:0005622(intracellular);GO:0005739(mitochondrion);GO:0016528(sarcoplasm);GO:0042802(identical protein binding);GO:0042981(regulation of apoptotic process)	NA	chr18:34928331-34931932	BTA	BTF	OK	202.551	26.6551	2.9258	up	0.0001	0.000326959	yes
TCONS_00303621	=	ENSBTAT00000015996	XLOC_271803	PRDX2	ENSBTAG00000012062	Bos taurus peroxiredoxin 2 (PRDX2), mRNA. [Source:RefSeq mRNA;Acc:NM_174763]	GO:0004601(peroxidase activity);GO:0005737(cytoplasm);GO:0016209(antioxidant activity);GO:0016491(oxidoreductase activity);GO:0019430(removal of superoxide radicals);GO:0034599(cellular response to oxidative stress);GO:0042981(regulation of apoptotic process);GO:0051920(peroxiredoxin activity);GO:0055114(oxidation-reduction process)	NA	chr7:13835752-13848479	BTA	BTF	OK	261.789	26.496	3.30456	up	0.0001	0.000326959	yes
TCONS_00137701	=	ENSBTAT00000027457	XLOC_122988	SMTNL2	ENSBTAG00000020605	Bos taurus smoothelin-like 2 (SMTNL2), mRNA. [Source:RefSeq mRNA;Acc:NM_001046320]	GO:0005515(protein binding)	NA	chr19:25697614-25724183	BTA	BTF	OK	433.937	26.3815	4.03989	up	0.0001	0.000326959	yes
TCONS_00277712	=	ENSBTAT00000004364	XLOC_248590	HSP90B1	ENSBTAG00000003362	Bos taurus heat shock protein 90kDa beta (Grp94), member 1 (HSP90B1), mRNA. [Source:RefSeq mRNA;Acc:NM_174700]	GO:0000166(nucleotide binding);GO:0001666(response to hypoxia);GO:0003723(RNA binding);GO:0005515(protein binding);GO:0005524(ATP binding);GO:0005783(endoplasmic reticulum);GO:0005788(endoplasmic reticulum lumen);GO:0005789(endoplasmic reticulum membrane);GO:0005829(cytosol);GO:0005886(plasma membrane);GO:0006457(protein folding);GO:0006950(response to stress);GO:0019903(protein phosphatase bindi…	04141(Protein processing in endoplasmic reticulum);04621(NOD-like receptor signaling pathway);05200(Pathways in cancer);05215(Prostate cancer)	chr5:67940791-67959532	BTA	BTF	OK	59.739	26.22	1.188	up	0.0001	0.000326959	yes
TCONS_00195075	=	ENSBTAT00000056983	XLOC_174409	HIST1H2AC	ENSBTAG00000039657	histone cluster 1, H2ac [Source:HGNC Symbol;Acc:4733]	GO:0000786(nucleosome);GO:0003677(DNA binding);GO:0005622(intracellular);GO:0005634(nucleus);GO:0005694(chromosome);GO:0006334(nucleosome assembly);GO:0043565(sequence-specific DNA binding);GO:0046982(protein heterodimerization activity)	05322(Systemic lupus erythematosus)	chr23:31579046-31589230	BTA	BTF	OK	150.203	26.2119	2.51862	up	0.0001	0.000326959	yes
TCONS_00162474	=	ENSBTAT00000008327	XLOC_145158	DAP	ENSBTAG00000006346	Bos taurus death-associated protein (DAP), mRNA. [Source:RefSeq mRNA;Acc:NM_001078058]	GO:0006914(autophagy);GO:0006915(apoptotic process);GO:0006919(activation of cysteine-type endopeptidase activity involved in apoptotic process);GO:0010507(negative regulation of autophagy);GO:0032088(negative regulation of NF-kappaB transcription factor activity);GO:0034198(cellular response to amino acid starvation);GO:0045892(negative regulation of transcription, DNA-dependent);GO:0070513(deat…	NA	chr20:62630505-62697437	BTA	BTF	OK	11.1501	26.1339	-1.22887	down	0.0001	0.000326959	yes
TCONS_00312368	=	ENSBTAT00000019913	XLOC_279375	JSRP1	ENSBTAG00000014956	Bos taurus junctional sarcoplasmic reticulum protein 1 (JSRP1), mRNA. [Source:RefSeq mRNA;Acc:NM_001046031]	GO:0003009(skeletal muscle contraction);GO:0005515(protein binding);GO:0016529(sarcoplasmic reticulum);GO:0060314(regulation of ryanodine-sensitive calcium-release channel activity);GO:0072657(protein localization to membrane)	NA	chr7:22700026-22703913	BTA	BTF	OK	297.13	26.0564	3.51139	up	0.0001	0.000326959	yes
TCONS_00067831	=	ENSBTAT00000055432	XLOC_061197	PPDPF	ENSBTAG00000031800	Pancreatic progenitor cell differentiation and proliferation factor [Source:UniProtKB/Swiss-Prot;Acc:Q3ZCB6]	GO:0007275(multicellular organismal development);GO:0030154(cell differentiation)	NA	chr13:54607893-54609543	BTA	BTF	OK	123.281	26.0503	2.24258	up	0.0006	0.00306094	yes
TCONS_00280413	=	ENSBTAT00000051866	XLOC_250934	H1F0	ENSBTAG00000038439	Bos taurus H1 histone family, member 0 (H1F0), mRNA. [Source:RefSeq mRNA;Acc:NM_001076487]	GO:0000786(nucleosome);GO:0000790(nuclear chromatin);GO:0003677(DNA binding);GO:0005515(protein binding);GO:0005634(nucleus);GO:0005694(chromosome);GO:0005794(Golgi apparatus);GO:0006334(nucleosome assembly)	NA	chr5:110122672-110124878	BTA	BTF	OK	46.0487	26.005	0.824373	up	0.002	0.00863283	no
TCONS_00045662	=	ENSBTAT00000057533	XLOC_041108	GRP78	ENSBTAG00000007662	Uncharacterized protein [Source:UniProtKB/TrEMBL;Acc:F1N614]	GO:0000166(nucleotide binding);GO:0005524(ATP binding);GO:0006950(response to stress)	NA	chr11:96114141-96119314	BTA	BTF	OK	71.4834	25.9959	1.45932	up	0.0001	0.000326959	yes
TCONS_00122104	=	ENSBTAT00000012495	XLOC_110043	BCAM	ENSBTAG00000009495	Bos taurus basal cell adhesion molecule (Lutheran blood group) (BCAM), mRNA. [Source:RefSeq mRNA;Acc:NM_174741]	GO:0005055(laminin receptor activity);GO:0005515(protein binding);GO:0005886(plasma membrane);GO:0007155(cell adhesion);GO:0007160(cell-matrix adhesion);GO:0009986(cell surface);GO:0016020(membrane);GO:0016021(integral to membrane);GO:0043236(laminin binding)	NA	chr18:52964588-52977160	BTA	BTF	LOWDATA	16.5128	25.9763	-0.653611	down	1	1	no
TCONS_00253457	=	ENSBTAT00000061284	XLOC_226703	PDE4DIP	ENSBTAG00000001564	Cardiomyopathy-associated protein 2; PDE4DIP protein; Uncharacterized protein [Source:UniProtKB/TrEMBL;Acc:A6QNS7]	GO:0005488(binding);GO:0005515(protein binding);GO:0005634(nucleus);GO:0005737(cytoplasm)	NA	chr3:22916550-23063750	BTA	BTF	OK	232.21	25.8428	3.16759	up	0.0002	0.000896744	yes
TCONS_00111728	=	ENSBTAT00000009699	XLOC_100972	MIF	ENSBTAG00000007375	Bos taurus macrophage migration inhibitory factor (glycosylation-inhibiting factor) (MIF), mRNA. [Source:RefSeq mRNA;Acc:NM_001033608]	GO:0001516(prostaglandin biosynthetic process);GO:0001934(positive regulation of protein phosphorylation);GO:0002906(negative regulation of mature B cell apoptotic process);GO:0004167(dopachrome isomerase activity);GO:0005102(receptor binding);GO:0005125(cytokine activity);GO:0005126(cytokine receptor binding);GO:0005515(protein binding);GO:0005576(extracellular region);GO:0005615(extracellular s…	00350(Tyrosine metabolism);00360(Phenylalanine metabolism)	chr17:73273378-73274171	BTA	BTF	OK	36.2448	25.8247	0.489024	up	0.109	0.209626	no
TCONS_00137944	=	ENSBTAT00000019814	XLOC_123194	GABARAP	ENSBTAG00000014883	Bos taurus GABA(A) receptor-associated protein (GABARAP), mRNA. [Source:RefSeq mRNA;Acc:NM_001034048]	GO:0000045(autophagic vacuole assembly);GO:0000139(Golgi membrane);GO:0000226(microtubule cytoskeleton organization);GO:0000421(autophagic vacuole membrane);GO:0005515(protein binding);GO:0005737(cytoplasm);GO:0005764(lysosome);GO:0005776(autophagic vacuole);GO:0005790(smooth endoplasmic reticulum);GO:0005794(Golgi apparatus);GO:0005856(cytoskeleton);GO:0005874(microtubule);GO:0005875(microtubule…	04140(Regulation of autophagy)	chr19:27586885-27588815	BTA	BTF	OK	156.865	25.781	2.60515	up	0.0001	0.000326959	yes
TCONS_00199078	=	ENSBTAT00000022970	XLOC_178094	VAPA	ENSBTAG00000017279	Bos taurus VAMP (vesicle-associated membrane protein)-associated protein A, 33kDa (VAPA), mRNA. [Source:RefSeq mRNA;Acc:NM_001075733]	GO:0004871(signal transducer activity);GO:0005198(structural molecule activity);GO:0005515(protein binding);GO:0005783(endoplasmic reticulum);GO:0005789(endoplasmic reticulum membrane);GO:0005874(microtubule);GO:0005886(plasma membrane);GO:0005923(tight junction);GO:0007165(signal transduction);GO:0008219(cell death);GO:0016020(membrane);GO:0016021(integral to membrane);GO:0031175(neuron projecti…	04530(Tight junction)	chr24:42332640-42372043	BTA	BTF	LOWDATA	198.667	25.7397	2.94829	up	1	1	no
TCONS_00346917	=	ENSBTAT00000028556	XLOC_311021	SSR4	ENSBTAG00000021421	Bos taurus signal sequence receptor, delta (SSR4), mRNA. [Source:RefSeq mRNA;Acc:NM_001038503]	GO:0005783(endoplasmic reticulum);GO:0005789(endoplasmic reticulum membrane);GO:0016020(membrane);GO:0016021(integral to membrane)	04141(Protein processing in endoplasmic reticulum)	chrX:39916806-39929392	BTA	BTF	OK	52.1743	25.6957	1.02181	up	0.2551	0.328223	no
TCONS_00190923	=	ENSBTAT00000052381	XLOC_170760	HIST1H2BJ	ENSBTAG00000038277	histone cluster 1, H2bj [Source:HGNC Symbol;Acc:4761]	GO:0000786(nucleosome);GO:0003677(DNA binding);GO:0005515(protein binding);GO:0005622(intracellular);GO:0005634(nucleus);GO:0005694(chromosome);GO:0006334(nucleosome assembly);GO:0043565(sequence-specific DNA binding);GO:0046982(protein heterodimerization activity)	05322(Systemic lupus erythematosus)	chr23:31121335-31127004	BTA	BTF	OK	3.78425	25.6573	-2.76129	down	0.0001	0.000326959	yes
TCONS_00138779	=	ENSBTAT00000043502	XLOC_123871	NME2	ENSBTAG00000047186	Bos taurus non-metastatic cells 2, protein (NM23B) expressed in (NME2), mRNA. [Source:RefSeq mRNA;Acc:NM_001076376]	GO:0000166(nucleotide binding);GO:0001726(ruffle);GO:0004550(nucleoside diphosphate kinase activity);GO:0004673(protein histidine kinase activity);GO:0005515(protein binding);GO:0005524(ATP binding);GO:0005737(cytoplasm);GO:0005886(plasma membrane);GO:0006165(nucleoside diphosphate phosphorylation);GO:0006183(GTP biosynthetic process);GO:0006228(UTP biosynthetic process);GO:0006241(CTP biosynthet…	00230(Purine metabolism);00240(Pyrimidine metabolism);01100(Metabolic pathways)	chr19:36214292-36217603	BTA	BTF	OK	79.1662	25.5846	1.62961	up	0.0001	0.000326959	yes
TCONS_00056415	=	ENSBTAT00000020126	XLOC_050876	ARGLU1	ENSBTAG00000015124	Bos taurus arginine and glutamate rich 1 (ARGLU1), mRNA. [Source:RefSeq mRNA;Acc:NM_001038190]	GO:0005515(protein binding)	NA	chr12:86311325-86323526	BTA	BTF	OK	44.6472	25.5171	0.807104	up	0.0054	0.0206749	no
TCONS_00279472	=	ENSBTAT00000012735	XLOC_250165	CSDA	ENSBTAG00000009663	Bos taurus cold shock domain protein A (CSDA), mRNA. [Source:RefSeq mRNA;Acc:NM_001098074]	GO:0001701(in utero embryonic development);GO:0003676(nucleic acid binding);GO:0003677(DNA binding);GO:0003697(single-stranded DNA binding);GO:0003730(mRNA 3'-UTR binding);GO:0005515(protein binding);GO:0005737(cytoplasm);GO:0005844(polysome);GO:0006355(regulation of transcription, DNA-dependent);GO:0007283(spermatogenesis);GO:0008584(male gonad development);GO:0009566(fertilization);GO:0030529(r…	04530(Tight junction)	chr5:99333852-99360972	BTA	BTF	OK	615.811	25.4613	4.59611	up	0.0001	0.000326959	yes
TCONS_00133314	=	ENSBTAT00000011361	XLOC_119339	IGFBP4	ENSBTAG00000008611	Bos taurus insulin-like growth factor binding protein 4 (IGFBP4), mRNA. [Source:RefSeq mRNA;Acc:NM_174557]	GO:0001558(regulation of cell growth);GO:0005520(insulin-like growth factor binding);GO:0005576(extracellular region);GO:0005615(extracellular space);GO:0010906(regulation of glucose metabolic process);GO:0019838(growth factor binding);GO:0040008(regulation of growth);GO:0043410(positive regulation of MAPK cascade);GO:0043568(positive regulation of insulin-like growth factor receptor signaling pa…	NA	chr19:41326677-41338255	BTA	BTF	OK	5.42256	25.4598	-2.23118	down	0.0001	0.000326959	yes
TCONS_00035823	=	ENSBTAT00000011824	XLOC_032352	PCBP1	ENSBTAG00000008985	Bos taurus poly(rC) binding protein 1 (PCBP1), mRNA. [Source:RefSeq mRNA;Acc:NM_001015565]	GO:0003677(DNA binding);GO:0003697(single-stranded DNA binding);GO:0003723(RNA binding);GO:0005515(protein binding);GO:0005634(nucleus);GO:0005737(cytoplasm);GO:0030529(ribonucleoprotein complex)	03040(Spliceosome)	chr11:68383792-68385266	BTA	BTF	OK	145.525	25.4569	2.51514	up	0.0001	0.000326959	yes
TCONS_00121546	=	ENSBTAT00000014888	XLOC_109626	EIF3K	ENSBTAG00000011212	Bos taurus eukaryotic translation initiation factor 3, subunit K (EIF3K), mRNA. [Source:RefSeq mRNA;Acc:NM_001034489]	GO:0001731(formation of translation preinitiation complex);GO:0003723(RNA binding);GO:0003743(translation initiation factor activity);GO:0005488(binding);GO:0005515(protein binding);GO:0005634(nucleus);GO:0005737(cytoplasm);GO:0005852(eukaryotic translation initiation factor 3 complex);GO:0006412(translation);GO:0006413(translational initiation);GO:0006446(regulation of translational initiation);…	NA	chr18:48648906-48661802	BTA	BTF	OK	230.137	25.3965	3.17979	up	0.0001	0.000326959	yes
TCONS_00179460	=	ENSBTAT00000038460	XLOC_160760	MP68	ENSBTAG00000026886	Bos taurus chromosome 21 open reading frame, human C14orf2 (C21H14orf2), mRNA. [Source:RefSeq mRNA;Acc:NM_001113315]	GO:0005739(mitochondrion);GO:0005753(mitochondrial proton-transporting ATP synthase complex);GO:0016020(membrane);GO:0016021(integral to membrane);GO:0031966(mitochondrial membrane)	NA	chr21:70113044-70118404	BTA	BTF	OK	507.132	25.3457	4.32255	up	0.0001	0.000326959	yes
TCONS_00116933	=	ENSBTAT00000028330	XLOC_105617	SNRPD3	ENSBTAG00000021262	Bos taurus small nuclear ribonucleoprotein D3 polypeptide 18kDa (SNRPD3), mRNA. [Source:RefSeq mRNA;Acc:NM_001076479]	GO:0005515(protein binding);GO:0005634(nucleus);GO:0005683(U7 snRNP);GO:0005689(U12-type spliceosomal complex);GO:0005737(cytoplasm);GO:0019899(enzyme binding);GO:0071013(catalytic step 2 spliceosome);GO:0071208(histone pre-mRNA DCP binding)	03040(Spliceosome);05322(Systemic lupus erythematosus)	chr17:73479565-73484880	BTA	BTF	OK	153.205	25.263	2.60036	up	0.0001	0.000326959	yes
TCONS_00042176	=	ENSBTAT00000063143	XLOC_037938	ENSBTAG00000047029	ENSBTAG00000047029	Uncharacterized protein [Source:UniProtKB/TrEMBL;Acc:E1BEQ3]	GO:0003735(structural constituent of ribosome);GO:0005622(intracellular);GO:0005840(ribosome);GO:0006412(translation);GO:0015935(small ribosomal subunit);GO:0030529(ribonucleoprotein complex)	NA	chr11:47048865-47087942	BTA	BTF	OK	21.3227	25.2341	-0.242987	down	0.7481	0.776699	no
TCONS_00069094	=	ENSBTAT00000007322	XLOC_062293	SCAND1	ENSBTAG00000005573	Bos taurus SCAN domain containing 1 (SCAND1), mRNA. [Source:RefSeq mRNA;Acc:NM_001079591]	GO:0000981(sequence-specific DNA binding RNA polymerase II transcription factor activity);GO:0003700(sequence-specific DNA binding transcription factor activity);GO:0003713(transcription coactivator activity);GO:0005634(nucleus);GO:0006351(transcription, DNA-templated);GO:0006355(regulation of transcription, DNA-dependent);GO:0006357(regulation of transcription from RNA polymerase II promoter);GO…	NA	chr13:65744268-65745100	BTA	BTF	OK	29.5951	25.1182	0.236626	up	0.4073	0.46983	no
TCONS_00286145	=	ENSBTAT00000037985	XLOC_256018	EIF3D	ENSBTAG00000001988	Bos taurus eukaryotic translation initiation factor 3, subunit D (EIF3D), mRNA. [Source:RefSeq mRNA;Acc:NM_001034484]	GO:0001731(formation of translation preinitiation complex);GO:0001732(formation of translation initiation complex);GO:0003743(translation initiation factor activity);GO:0005515(protein binding);GO:0005737(cytoplasm);GO:0005852(eukaryotic translation initiation factor 3 complex);GO:0006412(translation);GO:0006413(translational initiation);GO:0006446(regulation of translational initiation);GO:00162…	03013(RNA transport)	chr5:75299355-75313533	BTA	BTF	OK	106.288	25.0314	2.08617	up	0.0001	0.000326959	yes
TCONS_00093928	=	ENSBTAT00000028986	XLOC_084863	RAPSN	ENSBTAG00000021745	receptor-associated protein of the synapse [Source:HGNC Symbol;Acc:9863]	GO:0005515(protein binding);GO:0005737(cytoplasm);GO:0005794(Golgi apparatus);GO:0005856(cytoskeleton);GO:0005886(plasma membrane);GO:0007268(synaptic transmission);GO:0007271(synaptic transmission, cholinergic);GO:0008270(zinc ion binding);GO:0030054(cell junction);GO:0031594(neuromuscular junction);GO:0033130(acetylcholine receptor binding);GO:0043525(positive regulation of neuron apoptotic pro…	NA	chr15:78463125-78475580	BTA	BTF	OK	73.9825	24.9789	1.56647	up	0.0001	0.000326959	yes
TCONS_00195076	=	ENSBTAT00000054510	XLOC_174410	HIST4H4		NA	NA	NA	chr23:31589470-31607791	BTA	BTF	OK	71.298	24.976	1.51332	up	0.0325	0.0925794	yes
TCONS_00305828	=	ENSBTAT00000040082	XLOC_273655	BSG	ENSBTAG00000016648	Bos taurus basigin (Ok blood group) (BSG), mRNA. [Source:RefSeq mRNA;Acc:NM_001075371]	GO:0002080(acrosomal membrane);GO:0005515(protein binding);GO:0016020(membrane)	NA	chr7:44816939-44823914	BTA	BTF	OK	287.326	24.7459	3.53743	up	0.0001	0.000326959	yes
TCONS_00157660	=	ENSBTAT00000008319	XLOC_140695	ATPIF1	ENSBTAG00000006342	Bos taurus ATPase inhibitory factor 1 (ATPIF1), mRNA. [Source:RefSeq mRNA;Acc:NM_175816]	GO:0001937(negative regulation of endothelial cell proliferation);GO:0004857(enzyme inhibitor activity);GO:0005515(protein binding);GO:0005516(calmodulin binding);GO:0005739(mitochondrion);GO:0006783(heme biosynthetic process);GO:0009986(cell surface);GO:0030218(erythrocyte differentiation);GO:0042030(ATPase inhibitor activity);GO:0042803(protein homodimerization activity);GO:0043532(angiostatin …	NA	chr2:125727884-125730128	BTA	BTF	OK	808.419	24.5363	5.04212	up	0.0001	0.000326959	yes
TCONS_00038335	=	ENSBTAT00000027913	XLOC_034601	SET	ENSBTAG00000020959	Bos taurus SET nuclear oncogene (SET), mRNA. [Source:RefSeq mRNA;Acc:NM_001038564]	GO:0005634(nucleus);GO:0006334(nucleosome assembly)	NA	chr11:99223000-99228491	BTA	BTF	LOWDATA	56.3431	24.504	1.20122	up	1	1	no
TCONS_00318342	=	ENSBTAT00000036795	XLOC_284810	CATB		NA	NA	NA	chr8:7402325-7423924	BTA	BTF	LOWDATA	40.6516	24.5011	0.730465	up	1	1	no
TCONS_00301693	=	ENSBTAT00000018092	XLOC_270113	WDR1	ENSBTAG00000013607	WD repeat domain 1 [Source:HGNC Symbol;Acc:12754]	GO:0005515(protein binding)	NA	chr6:110136769-110178621	BTA	BTF	OK	56.8172	24.4764	1.21494	up	0.0002	0.000896744	yes
TCONS_00281861	=	ENSBTAT00000027852	XLOC_252197	NAP1L1	ENSBTAG00000020908	Bos taurus nucleosome assembly protein 1-like 1 (NAP1L1), mRNA. [Source:RefSeq mRNA;Acc:NM_001099215]	GO:0005634(nucleus);GO:0006334(nucleosome assembly);GO:0042470(melanosome)	NA	chr5:5574858-5612121	BTA	BTF	LOWDATA	24.504	24.4551	0.00288247	up	1	1	no
TCONS_00117112	=	ENSBTAT00000008744	XLOC_105737	RANBP1		NA	NA	NA	chr17:75036893-75038127	BTA	BTF	OK	28.4816	24.4463	0.220411	up	0.4753	0.531592	no
TCONS_00280579	=	ENSBTAT00000023213	XLOC_251075	ATF4	ENSBTAG00000017462	Bos taurus activating transcription factor 4 (tax-responsive enhancer element B67) (ATF4), mRNA. [Source:RefSeq mRNA;Acc:NM_001034342]	GO:0003677(DNA binding);GO:0003700(sequence-specific DNA binding transcription factor activity);GO:0005515(protein binding);GO:0005634(nucleus);GO:0005667(transcription factor complex);GO:0005737(cytoplasm);GO:0006094(gluconeogenesis);GO:0006355(regulation of transcription, DNA-dependent);GO:0006357(regulation of transcription from RNA polymerase II promoter);GO:0034976(response to endoplasmic re…	04010(MAPK signaling pathway);04141(Protein processing in endoplasmic reticulum);04720(Long-term potentiation);04722(Neurotrophin signaling pathway);04912(GnRH signaling pathway);05215(Prostate cancer)	chr5:111462844-111464936	BTA	BTF	OK	1500.09	24.347	5.94516	up	0.0001	0.000326959	yes
TCONS_00217610	=	ENSBTAT00000029208	XLOC_194593	ACTA2	ENSBTAG00000014614	Bos taurus actin, alpha 2, smooth muscle, aorta (ACTA2), mRNA. [Source:RefSeq mRNA;Acc:NM_001034502]	GO:0000166(nucleotide binding);GO:0001725(stress fiber);GO:0005200(structural constituent of cytoskeleton);GO:0005524(ATP binding);GO:0005737(cytoplasm);GO:0005856(cytoskeleton);GO:0005865(striated muscle thin filament);GO:0005884(actin filament);GO:0006200(ATP catabolic process);GO:0008217(regulation of blood pressure);GO:0009615(response to virus);GO:0014829(vascular smooth muscle contraction);…	04270(Vascular smooth muscle contraction)	chr26:10662361-10748014	BTA	BTF	LOWDATA	0.00845869	24.2774	-11.4869	down	1	1	no
TCONS_00205398	=	ENSBTAT00000012542	XLOC_183941	NDUFB10	ENSBTAG00000009534	Bos taurus NADH dehydrogenase (ubiquinone) 1 beta subcomplex, 10, 22kDa (NDUFB10), mRNA. [Source:RefSeq mRNA;Acc:NM_175818]	GO:0005515(protein binding);GO:0005739(mitochondrion);GO:0005743(mitochondrial inner membrane);GO:0005747(mitochondrial respiratory chain complex I);GO:0016020(membrane);GO:0055114(oxidation-reduction process);GO:0070469(respiratory chain)	00190(Oxidative phosphorylation);01100(Metabolic pathways);05010(Alzheimer's disease);05012(Parkinson's disease);05016(Huntington's disease)	chr25:1517625-1520287	BTA	BTF	OK	451.948	24.2001	4.22307	up	0.0001	0.000326959	yes
TCONS_00279216	=	ENSBTAT00000029245	XLOC_249923	HIST1H4D	ENSBTAG00000040155	Histone H4 [Source:UniProtKB/Swiss-Prot;Acc:P62803]	GO:0000786(nucleosome);GO:0003677(DNA binding);GO:0005634(nucleus);GO:0005654(nucleoplasm);GO:0005694(chromosome);GO:0005730(nucleolus);GO:0006334(nucleosome assembly);GO:0006352(DNA-dependent transcription, initiation);GO:0015629(actin cytoskeleton);GO:0045653(negative regulation of megakaryocyte differentiation);GO:0046982(protein heterodimerization activity)	NA	chr5:95570689-95571095	BTA	BTF	OK	28.5666	24.1211	0.244038	up	0.4754	0.531618	no
TCONS_00303456	=	ENSBTAT00000016768	XLOC_271683	NDUFB7	ENSBTAG00000012634	Bos taurus NADH dehydrogenase (ubiquinone) 1 beta subcomplex, 7, 18kDa (NDUFB7), mRNA. [Source:RefSeq mRNA;Acc:NM_176660]	GO:0003954(NADH dehydrogenase activity);GO:0005739(mitochondrion);GO:0005743(mitochondrial inner membrane);GO:0005747(mitochondrial respiratory chain complex I);GO:0005758(mitochondrial intermembrane space);GO:0008137(NADH dehydrogenase (ubiquinone) activity);GO:0016020(membrane);GO:0055114(oxidation-reduction process);GO:0070469(respiratory chain)	00190(Oxidative phosphorylation);01100(Metabolic pathways);05010(Alzheimer's disease);05012(Parkinson's disease);05016(Huntington's disease)	chr7:12325309-12329761	BTA	BTF	OK	429.134	23.9933	4.16072	up	0.0001	0.000326959	yes
TCONS_00018885	=	ENSBTAT00000036603	XLOC_017318	THBS4	ENSBTAG00000012866	Bos taurus thrombospondin 4 (THBS4), mRNA. [Source:RefSeq mRNA;Acc:NM_001034728]	GO:0001938(positive regulation of endothelial cell proliferation);GO:0005178(integrin binding);GO:0005509(calcium ion binding);GO:0005515(protein binding);GO:0005576(extracellular region);GO:0005604(basement membrane);GO:0005615(extracellular space);GO:0005783(endoplasmic reticulum);GO:0007155(cell adhesion);GO:0008083(growth factor activity);GO:0008201(heparin binding);GO:0016525(negative regula…	04145(Phagosome);04350(TGF-beta signaling pathway);04510(Focal adhesion);04512(ECM-receptor interaction);05144(Malaria)	chr10:10944989-10999244	BTA	BTF	LOWDATA	25.9647	23.9844	0.114453	up	1	1	no
TCONS_00016854	=	ENSBTAT00000029020	XLOC_015421	PTTG1IP	ENSBTAG00000021771	Bos taurus pituitary tumor-transforming 1 interacting protein (PTTG1IP), mRNA. [Source:RefSeq mRNA;Acc:NM_001046594]	GO:0005634(nucleus);GO:0005737(cytoplasm);GO:0006606(protein import into nucleus)	NA	chr1:145057826-145075459	BTA	BTF	OK	17.2863	23.8581	-0.464852	down	0.0995	0.19794	no
TCONS_00128346	=	ENSBTAT00000016153	XLOC_115288	SNRPD2	ENSBTAG00000012177	Bos taurus small nuclear ribonucleoprotein D2 polypeptide 16.5kDa (SNRPD2), mRNA. [Source:RefSeq mRNA;Acc:NM_001034476]	GO:0005515(protein binding);GO:0005634(nucleus);GO:0005681(spliceosomal complex);GO:0005689(U12-type spliceosomal complex);GO:0006397(mRNA processing);GO:0008380(RNA splicing);GO:0030529(ribonucleoprotein complex);GO:0030532(small nuclear ribonucleoprotein complex);GO:0071013(catalytic step 2 spliceosome)	03040(Spliceosome)	chr18:53681069-53683928	BTA	BTF	OK	178.664	23.851	2.90513	up	0.0001	0.000326959	yes
TCONS_00087382	=	ENSBTAT00000007723	XLOC_078994	CD82	ENSBTAG00000031252	Bos taurus CD82 molecule (CD82), mRNA. [Source:RefSeq mRNA;Acc:NM_001097990]	GO:0005515(protein binding);GO:0016020(membrane);GO:0016021(integral to membrane)	04115(p53 signaling pathway)	chr15:75506649-75567303	BTA	BTF	OK	41.3999	23.7719	0.800367	up	0.0043	0.0169462	no
TCONS_00066234	=	ENSBTAT00000027592	XLOC_059791	SVIL	ENSBTAG00000046981	Bos taurus supervillin (SVIL), mRNA. [Source:RefSeq mRNA;Acc:NM_174190]	GO:0003779(actin binding);GO:0007010(cytoskeleton organization)	NA	chr13:34860207-34995230	BTA	BTF	OK	189.516	23.366	3.01984	up	0.0001	0.000326959	yes
TCONS_00287944	=	ENSBTAT00000024555	XLOC_257625	PTMS	ENSBTAG00000018451	Bos taurus parathymosin (PTMS), mRNA. [Source:RefSeq mRNA;Acc:NM_001104999]	NA	NA	chr5:104039251-104040500	BTA	BTF	OK	11.2874	23.2758	-1.04412	down	0.0046	0.0181634	yes
TCONS_00337580	=	ENSBTAT00000019669	XLOC_302430	AKAP12	ENSBTAG00000014788	A kinase (PRKA) anchor protein 12 [Source:HGNC Symbol;Acc:370]	GO:0005515(protein binding);GO:0005737(cytoplasm);GO:0005886(plasma membrane);GO:0006605(protein targeting);GO:0007165(signal transduction);GO:0008179(adenylate cyclase binding);GO:0010739(positive regulation of protein kinase A signaling);GO:0030819(positive regulation of cAMP biosynthetic process)	NA	chr9:89535902-89567781	BTA	BTF	LOWDATA	3.9793	23.2748	-2.54819	down	1	1	no
TCONS_00330224	=	ENSBTAT00000028162	XLOC_295715	HNRNPK	ENSBTAG00000021131	Bos taurus heterogeneous nuclear ribonucleoprotein K (HNRNPK), mRNA. [Source:RefSeq mRNA;Acc:NM_001034562]	GO:0000790(nuclear chromatin);GO:0000978(RNA polymerase II core promoter proximal region sequence-specific DNA binding);GO:0001077(RNA polymerase II core promoter proximal region sequence-specific DNA binding transcription factor activity involved in positive regulation of transcription);GO:0002102(podosome);GO:0003677(DNA binding);GO:0003723(RNA binding);GO:0005515(protein binding);GO:0005634(nu…	03040(Spliceosome)	chr8:78573723-78585947	BTA	BTF	OK	105.493	23.1402	2.18867	up	0.0001	0.000326959	yes
TCONS_00117078	=	ENSBTAT00000029418	XLOC_105715	CLDN5	ENSBTAG00000022020	Bos taurus claudin 5 (CLDN5), mRNA. [Source:RefSeq mRNA;Acc:NM_001076460]	GO:0005198(structural molecule activity);GO:0005515(protein binding);GO:0005886(plasma membrane);GO:0005911(cell-cell junction);GO:0005923(tight junction);GO:0016020(membrane);GO:0016021(integral to membrane);GO:0030054(cell junction)	04514(Cell adhesion molecules (CAMs));04530(Tight junction);04670(Leukocyte transendothelial migration);05160(Hepatitis C)	chr17:74749249-74750524	BTA	BTF	OK	37.1944	23.0413	0.690865	up	0.02	0.0629208	no
TCONS_00245438	=	ENSBTAT00000015285	XLOC_219687	CASQ2	ENSBTAG00000011500	Bos taurus calsequestrin 2 (cardiac muscle) (CASQ2), mRNA. [Source:RefSeq mRNA;Acc:NM_001035374]	GO:0002027(regulation of heart rate);GO:0005509(calcium ion binding);GO:0005515(protein binding);GO:0005622(intracellular);GO:0005737(cytoplasm);GO:0010649(regulation of cell communication by electrical coupling);GO:0010881(regulation of cardiac muscle contraction by regulation of the release of sequestered calcium ion);GO:0030018(Z disc);GO:0043267(negative regulation of potassium ion transport)…	NA	chr3:27658861-27729416	BTA	BTF	OK	22.877	22.9912	-0.00718503	down	0.9789	0.980668	no
TCONS_00359398	=	ENSBTAT00000063308	XLOC_322494	NDUFB11	ENSBTAG00000047278	Bos taurus NADH dehydrogenase (ubiquinone) 1 beta subcomplex, 11, 17.3kDa (NDUFB11), mRNA. [Source:RefSeq mRNA;Acc:NM_001033620]	GO:0005739(mitochondrion);GO:0005743(mitochondrial inner membrane);GO:0005747(mitochondrial respiratory chain complex I);GO:0016020(membrane);GO:0016021(integral to membrane);GO:0055114(oxidation-reduction process);GO:0070469(respiratory chain)	00190(Oxidative phosphorylation);05010(Alzheimer's disease);05012(Parkinson's disease);05016(Huntington's disease)	chrX:90777488-90793927	BTA	BTF	OK	344.108	22.9256	3.90783	up	0.0001	0.000326959	yes
TCONS_00302765	=	ENSBTAT00000001071	XLOC_271083	COPE	ENSBTAG00000000810	Bos taurus coatomer protein complex, subunit epsilon (COPE), mRNA. [Source:RefSeq mRNA;Acc:NM_176673]	GO:0000139(Golgi membrane);GO:0005198(structural molecule activity);GO:0005515(protein binding);GO:0005737(cytoplasm);GO:0005794(Golgi apparatus);GO:0006810(transport);GO:0006890(retrograde vesicle-mediated transport, Golgi to ER);GO:0006891(intra-Golgi vesicle-mediated transport);GO:0015031(protein transport);GO:0016020(membrane);GO:0016192(vesicle-mediated transport);GO:0030126(COPI vesicle coa…	NA	chr7:4207296-4242168	BTA	BTF	OK	108.031	22.8746	2.23962	up	0.0001	0.000326959	yes
TCONS_00352444	=	ENSBTAT00000020229	XLOC_316094	SMPX	ENSBTAG00000015204	Bos taurus small muscle protein, X-linked (SMPX), mRNA. [Source:RefSeq mRNA;Acc:NM_001037626]	GO:0005634(nucleus);GO:0005737(cytoplasm);GO:0005927(muscle tendon junction);GO:0031430(M band);GO:0043034(costamere);GO:0043292(contractile fiber)	NA	chrX:128771953-128851231	BTA	BTF	OK	767.976	22.8638	5.06993	up	0.0001	0.000326959	yes
TCONS_00142868	=	ENSBTAT00000003832	XLOC_127266	ATP5G3	ENSBTAG00000002944	Bos taurus ATP synthase, H+ transporting, mitochondrial Fo complex, subunit C3 (subunit 9) (ATP5G3), mRNA. [Source:RefSeq mRNA;Acc:NM_001034692]	GO:0005739(mitochondrion);GO:0006810(transport);GO:0006811(ion transport);GO:0008289(lipid binding);GO:0015078(hydrogen ion transmembrane transporter activity);GO:0015986(ATP synthesis coupled proton transport);GO:0015991(ATP hydrolysis coupled proton transport);GO:0015992(proton transport);GO:0016020(membrane);GO:0016021(integral to membrane);GO:0031966(mitochondrial membrane);GO:0033177(proton-…	00190(Oxidative phosphorylation);01100(Metabolic pathways);05010(Alzheimer's disease);05012(Parkinson's disease);05016(Huntington's disease)	chr2:21702149-21705260	BTA	BTF	OK	766.961	22.7566	5.07479	up	0.0001	0.000326959	yes
TCONS_00146070	=	ENSBTAT00000019792	XLOC_130273	GPC	ENSBTAG00000014863	Bos taurus glycophorin C (Gerbich blood group) (GYPC), mRNA. [Source:RefSeq mRNA;Acc:NM_001002886]	GO:0005515(protein binding);GO:0016020(membrane);GO:0030863(cortical cytoskeleton)	05144(Malaria)	chr2:79254628-79304410	BTA	BTF	LOWDATA	250.01	22.6755	3.46278	up	1	1	no
TCONS_00212749	=	ENSBTAT00000008508	XLOC_190215	GNB2	ENSBTAG00000006495	Bos taurus guanine nucleotide binding protein (G protein), beta polypeptide 2 (GNB2), mRNA. [Source:RefSeq mRNA;Acc:NM_001097561]	GO:0003924(GTPase activity);GO:0004871(signal transducer activity);GO:0005515(protein binding);GO:0005737(cytoplasm);GO:0005765(lysosomal membrane);GO:0005834(heterotrimeric G-protein complex);GO:0006184(GTP catabolic process);GO:0007165(signal transduction);GO:0048471(perinuclear region of cytoplasm);GO:0051020(GTPase binding)	04062(Chemokine signaling pathway)	chr25:36446226-36451406	BTA	BTF	OK	30.999	22.6364	0.453577	up	0.102	0.201316	no
TCONS_00321523	=	ENSBTAT00000000086	XLOC_287774	GLIPR2	ENSBTAG00000000078	Bos taurus GLI pathogenesis-related 2 (GLIPR2), mRNA. [Source:RefSeq mRNA;Acc:NM_001076112]	GO:0005576(extracellular region)	NA	chr8:60797958-60816816	BTA	BTF	OK	17.9533	22.5732	-0.330361	down	0.279	0.348819	no
TCONS_00258830	=	ENSBTAT00000013507	XLOC_231494	NDUFS5	ENSBTAG00000010232	Bos taurus NADH dehydrogenase (ubiquinone) Fe-S protein 5, 15kDa (NADH-coenzyme Q reductase) (NDUFS5), mRNA. [Source:RefSeq mRNA;Acc:NM_176652]	GO:0005739(mitochondrion);GO:0005743(mitochondrial inner membrane);GO:0005758(mitochondrial intermembrane space);GO:0016020(membrane);GO:0032981(mitochondrial respiratory chain complex I assembly);GO:0055114(oxidation-reduction process);GO:0070469(respiratory chain)	00190(Oxidative phosphorylation);01100(Metabolic pathways);05010(Alzheimer's disease);05012(Parkinson's disease);05016(Huntington's disease)	chr3:107558701-107564198	BTA	BTF	OK	393.783	22.5302	4.12747	up	0.0001	0.000326959	yes
TCONS_00310315	=	ENSBTAT00000036488	XLOC_277715	HIST3H2BB	ENSBTAG00000034901	histone cluster 3, H2bb [Source:HGNC Symbol;Acc:20514]	GO:0000786(nucleosome);GO:0003677(DNA binding);GO:0005622(intracellular);GO:0005634(nucleus);GO:0005694(chromosome);GO:0006334(nucleosome assembly);GO:0043565(sequence-specific DNA binding);GO:0046982(protein heterodimerization activity)	05322(Systemic lupus erythematosus)	chr7:2484674-2485418	BTA	BTF	OK	8.03991	22.5119	-1.48544	down	0.0006	0.00283228	yes
TCONS_00037953	=	ENSBTAT00000006372	XLOC_034292	OLFML2A	ENSBTAG00000004848	olfactomedin-like 2A [Source:HGNC Symbol;Acc:27270]	GO:0005515(protein binding);GO:0030198(extracellular matrix organization);GO:0031012(extracellular matrix);GO:0042803(protein homodimerization activity);GO:0050840(extracellular matrix binding)	NA	chr11:95780141-95809292	BTA	BTF	OK	1.72782	22.4676	-3.70082	down	0.0001	0.000326959	yes
TCONS_00075408	=	ENSBTAT00000000289	XLOC_068130	YWHAZ	ENSBTAG00000000236	Bos taurus tyrosine 3-monooxygenase/tryptophan 5-monooxygenase activation protein, zeta polypeptide (YWHAZ), mRNA. [Source:RefSeq mRNA;Acc:NM_174814]	GO:0005515(protein binding);GO:0005634(nucleus);GO:0005737(cytoplasm);GO:0005739(mitochondrion);GO:0006605(protein targeting);GO:0008134(transcription factor binding);GO:0010941(regulation of cell death);GO:0019901(protein kinase binding);GO:0019904(protein domain specific binding);GO:0042470(melanosome);GO:0042802(identical protein binding);GO:0070062(extracellular vesicular exosome)	04110(Cell cycle);04114(Oocyte meiosis);04722(Neurotrophin signaling pathway)	chr14:65584112-65619617	BTA	BTF	LOWDATA	26.757	22.3333	0.260723	up	1	1	no
TCONS_00349939	=	ENSBTAT00000006653	XLOC_313775	TIMP1	ENSBTAG00000005043	Bos taurus TIMP metallopeptidase inhibitor 1 (TIMP1), mRNA. [Source:RefSeq mRNA;Acc:NM_174471]	GO:0004857(enzyme inhibitor activity);GO:0005515(protein binding);GO:0005576(extracellular region);GO:0005578(proteinaceous extracellular matrix);GO:0005604(basement membrane);GO:0008191(metalloendopeptidase inhibitor activity);GO:0010466(negative regulation of peptidase activity);GO:0030414(peptidase inhibitor activity);GO:0043249(erythrocyte maturation);GO:0046872(metal ion binding);GO:0051045(…	NA	chrX:91232234-91236073	BTA	BTF	OK	11.9341	22.314	-0.902865	down	0.0047	0.0185063	no
TCONS_00359043	=	ENSBTAT00000016122	XLOC_322188	NONO	ENSBTAG00000012152	Bos taurus non-POU domain containing, octamer-binding (NONO), mRNA. [Source:RefSeq mRNA;Acc:NM_001046554]	GO:0000166(nucleotide binding);GO:0003676(nucleic acid binding);GO:0005515(protein binding);GO:0016363(nuclear matrix);GO:0042382(paraspeckles);GO:0042802(identical protein binding)	NA	chrX:84662117-84675255	BTA	BTF	OK	14.7058	22.3066	-0.601091	down	0.1586	0.260447	no
TCONS_00286017	=	ENSBTAT00000007014	XLOC_255920	MB	ENSBTAG00000005333	Bos taurus myoglobin (MB), mRNA. [Source:RefSeq mRNA;Acc:NM_173881]	GO:0001666(response to hypoxia);GO:0005344(oxygen transporter activity);GO:0005506(iron ion binding);GO:0006810(transport);GO:0007507(heart development);GO:0015671(oxygen transport);GO:0019825(oxygen binding);GO:0020037(heme binding);GO:0043353(enucleate erythrocyte differentiation);GO:0046872(metal ion binding);GO:0050873(brown fat cell differentiation)	NA	chr5:74170467-74186038	BTA	BTF	OK	15279.7	22.3058	9.41998	up	0.0001	0.000326959	yes
TCONS_00138885	=	ENSBTAT00000005180	XLOC_123951	SGCA	ENSBTAG00000003956	Bos taurus sarcoglycan, alpha (50kDa dystrophin-associated glycoprotein) (SGCA), mRNA. [Source:RefSeq mRNA;Acc:NM_001013402]	GO:0005509(calcium ion binding);GO:0005911(cell-cell junction);GO:0016012(sarcoglycan complex);GO:0016020(membrane);GO:0042383(sarcolemma);GO:0045121(membrane raft)	05410(Hypertrophic cardiomyopathy (HCM));05412(Arrhythmogenic right ventricular cardiomyopathy (ARVC));05414(Dilated cardiomyopathy);05416(Viral myocarditis)	chr19:37113476-37122446	BTA	BTF	OK	129.405	22.1558	2.54614	up	0.0001	0.000326959	yes
TCONS_00246531	=	ENSBTAT00000027115	XLOC_220648	CNN3	ENSBTAG00000020345	Bos taurus calponin 3, acidic (CNN3), mRNA. [Source:RefSeq mRNA;Acc:NM_001038179]	GO:0003779(actin binding);GO:0005515(protein binding);GO:0005516(calmodulin binding);GO:0008017(microtubule binding);GO:0031032(actomyosin structure organization)	NA	chr3:48763596-48794397	BTA	BTF	OK	25.1241	22.1151	0.184042	up	0.5505	0.598563	no
TCONS_00149505	=	ENSBTAT00000004501	XLOC_133311	TCEA3	ENSBTAG00000038865	transcription elongation factor A (SII), 3 [Source:HGNC Symbol;Acc:11615]	GO:0003676(nucleic acid binding);GO:0003677(DNA binding);GO:0005634(nucleus);GO:0006351(transcription, DNA-templated);GO:0006355(regulation of transcription, DNA-dependent);GO:0006357(regulation of transcription from RNA polymerase II promoter);GO:0008270(zinc ion binding);GO:0032784(regulation of DNA-dependent transcription, elongation)	NA	chr2:130023455-130069587	BTA	BTF	OK	169.865	22.094	2.94267	up	0.0001	0.000326959	yes
TCONS_00134340	=	ENSBTAT00000056966	XLOC_120168	FAM195B	ENSBTAG00000019812	family with sequence similarity 195, member B [Source:HGNC Symbol;Acc:28007]	NA	NA	chr19:51659894-51679344	BTA	BTF	OK	6.30041	22.0358	-1.80633	down	0.0001	0.000326959	yes
TCONS_00303646	=	ENSBTAT00000008194	XLOC_271816	WDR83OS	ENSBTAG00000006244	Bos taurus WD repeat domain 83 opposite strand (WDR83OS), mRNA. [Source:RefSeq mRNA;Acc:NM_001046010]	GO:0016020(membrane);GO:0016021(integral to membrane)	NA	chr7:13939830-13953213	BTA	BTF	OK	116.672	21.9756	2.40849	up	0.0001	0.000326959	yes
TCONS_00251517	=	ENSBTAT00000018329	XLOC_225099	GPC1	ENSBTAG00000015996	Bos taurus glypican 1 (GPC1), mRNA. [Source:RefSeq mRNA;Acc:NM_001046236]	GO:0005507(copper ion binding);GO:0005576(extracellular region);GO:0005578(proteinaceous extracellular matrix);GO:0005615(extracellular space);GO:0005768(endosome);GO:0005886(plasma membrane);GO:0016020(membrane);GO:0017134(fibroblast growth factor binding);GO:0030200(heparan sulfate proteoglycan catabolic process);GO:0031225(anchored to membrane);GO:0040037(negative regulation of fibroblast grow…	NA	chr3:120383560-120488810	BTA	BTF	OK	49.5878	21.9587	1.17519	up	0.0001	0.000326959	yes
TCONS_00237867	=	ENSBTAT00000011678	XLOC_213143	CAPN1	ENSBTAG00000010230	Bos taurus calpain 1, (mu/I) large subunit (CAPN1), mRNA. [Source:RefSeq mRNA;Acc:NM_174259]	GO:0004198(calcium-dependent cysteine-type endopeptidase activity);GO:0005509(calcium ion binding);GO:0005515(protein binding);GO:0005622(intracellular);GO:0005737(cytoplasm);GO:0005886(plasma membrane);GO:0006508(proteolysis);GO:0008233(peptidase activity);GO:0008234(cysteine-type peptidase activity);GO:0016020(membrane);GO:0016787(hydrolase activity);GO:0032801(receptor catabolic process);GO:00…	04141(Protein processing in endoplasmic reticulum);04210(Apoptosis);05010(Alzheimer's disease)	chr29:44063009-44089990	BTA	BTF	LOWDATA	1.94812	21.8892	-3.49006	down	1	1	no
TCONS_00106845	=	ENSBTAT00000029841	XLOC_096537	SFRP2	ENSBTAG00000018563	Bos taurus secreted frizzled-related protein 2 (SFRP2), mRNA. [Source:RefSeq mRNA;Acc:NM_001034393]	GO:0001569(patterning of blood vessels);GO:0001756(somitogenesis);GO:0001843(neural tube closure);GO:0001944(vasculature development);GO:0002063(chondrocyte development);GO:0003151(outflow tract morphogenesis);GO:0003214(cardiac left ventricle morphogenesis);GO:0005515(protein binding);GO:0005576(extracellular region);GO:0005615(extracellular space);GO:0005737(cytoplasm);GO:0005886(plasma membran…	04310(Wnt signaling pathway)	chr17:3829345-3838136	BTA	BTF	OK	1.05631	21.7691	-4.36517	down	0.0001	0.000326959	yes
TCONS_00303130	=	ENSBTAT00000060960	XLOC_271367	NOTCH3	ENSBTAG00000043971	notch 3 [Source:HGNC Symbol;Acc:7883]	GO:0005509(calcium ion binding);GO:0005515(protein binding);GO:0005886(plasma membrane);GO:0007219(Notch signaling pathway);GO:0007275(multicellular organismal development);GO:0016020(membrane);GO:0016021(integral to membrane);GO:0019899(enzyme binding);GO:0030154(cell differentiation);GO:0030900(forebrain development);GO:0045596(negative regulation of cell differentiation);GO:0045665(negative re…	NA	chr7:8930795-8971978	BTA	BTF	LOWDATA	3.31788	21.6563	-2.70645	down	1	1	no
TCONS_00067625	=	ENSBTAT00000001091	XLOC_061038	MRPS26	ENSBTAG00000000825	Bos taurus mitochondrial ribosomal protein S26 (MRPS26), mRNA. [Source:RefSeq mRNA;Acc:NM_001034514]	GO:0005739(mitochondrion);GO:0005763(mitochondrial small ribosomal subunit);GO:0005840(ribosome);GO:0030529(ribonucleoprotein complex)	NA	chr13:52590817-52593105	BTA	BTF	OK	75.8132	21.6013	1.81133	up	0.0001	0.000326959	yes
TCONS_00122245	=	ENSBTAT00000024194	XLOC_110140	CCDC8	ENSBTAG00000018181	coiled-coil domain-containing protein 8 [Source:RefSeq peptide;Acc:NP_001030562]	GO:0005886(plasma membrane);GO:0010923(negative regulation of phosphatase activity)	NA	chr18:54124478-54127099	BTA	BTF	OK	8.91393	21.5561	-1.27396	down	0.0001	0.000326959	yes
TCONS_00044200	=	ENSBTAT00000063331	XLOC_039728	RHOB	ENSBTAG00000046054	Bos taurus ras homolog gene family, member B (RHOB), mRNA. [Source:RefSeq mRNA;Acc:NM_001077922]	GO:0000166(nucleotide binding);GO:0000910(cytokinesis);GO:0001525(angiogenesis);GO:0003924(GTPase activity);GO:0005515(protein binding);GO:0005525(GTP binding);GO:0005622(intracellular);GO:0005634(nucleus);GO:0005768(endosome);GO:0005886(plasma membrane);GO:0006184(GTP catabolic process);GO:0006810(transport);GO:0006915(apoptotic process);GO:0006927(transformed cell apoptotic process);GO:0007155(…	NA	chr11:78464205-78466417	BTA	BTF	OK	21.6908	21.5158	0.0116838	up	0.9666	0.969924	no
TCONS_00241855	=	ENSBTAT00000028740	XLOC_216730	DDB1	ENSBTAG00000021569	Bos taurus damage-specific DNA binding protein 1, 127kDa (DDB1), mRNA. [Source:RefSeq mRNA;Acc:NM_001080262]	GO:0000075(cell cycle checkpoint);GO:0003676(nucleic acid binding);GO:0003677(DNA binding);GO:0005515(protein binding);GO:0005634(nucleus);GO:0005737(cytoplasm);GO:0006281(DNA repair);GO:0006974(cellular response to DNA damage stimulus);GO:0016055(Wnt signaling pathway);GO:0016567(protein ubiquitination);GO:0031464(Cul4A-RING ubiquitin ligase complex);GO:0031465(Cul4B-RING ubiquitin ligase comple…	03420(Nucleotide excision repair);04120(Ubiquitin mediated proteolysis)	chr29:40509552-40537488	BTA	BTF	OK	36.2417	21.448	0.756805	up	0.0096	0.0340422	no
TCONS_00311887	=	ENSBTAT00000064362	XLOC_278999	NDUFA7	ENSBTAG00000046319	Bos taurus NADH dehydrogenase (ubiquinone) 1 alpha subcomplex, 7, 14.5kDa (NDUFA7), mRNA. [Source:RefSeq mRNA;Acc:NM_176658]	GO:0005739(mitochondrion);GO:0005743(mitochondrial inner membrane);GO:0006120(mitochondrial electron transport, NADH to ubiquinone);GO:0008137(NADH dehydrogenase (ubiquinone) activity);GO:0016020(membrane);GO:0016491(oxidoreductase activity);GO:0042773(ATP synthesis coupled electron transport);GO:0055114(oxidation-reduction process);GO:0070469(respiratory chain)	00190(Oxidative phosphorylation);01100(Metabolic pathways);05010(Alzheimer's disease);05012(Parkinson's disease);05016(Huntington's disease)	chr7:18191586-18198867	BTA	BTF	OK	391.395	21.3802	4.19428	up	0.0001	0.000326959	yes
TCONS_00312217	=	ENSBTAT00000044763	XLOC_279263	ITGB1BP3	ENSBTAG00000031573	Bos taurus integrin beta 1 binding protein 3 (ITGB1BP3), mRNA. [Source:RefSeq mRNA;Acc:NM_001079643]	GO:0005515(protein binding);GO:0005622(intracellular);GO:0007229(integrin-mediated signaling pathway);GO:0019359(nicotinamide nucleotide biosynthetic process);GO:0045662(negative regulation of myoblast differentiation);GO:0050262(ribosylnicotinamide kinase activity)	NA	chr7:21283458-21297486	BTA	BTF	OK	3116.56	21.3566	7.18913	up	0.0001	0.000326959	yes
TCONS_00310451	=	ENSBTAT00000010276	XLOC_277831	NDUFA13	ENSBTAG00000007812	Bos taurus NADH dehydrogenase (ubiquinone) 1 alpha subcomplex, 13 (NDUFA13), mRNA. [Source:RefSeq mRNA;Acc:NM_176672]	GO:0005634(nucleus);GO:0005654(nucleoplasm);GO:0005737(cytoplasm);GO:0005739(mitochondrion);GO:0005743(mitochondrial inner membrane);GO:0005746(mitochondrial respiratory chain);GO:0006915(apoptotic process);GO:0008137(NADH dehydrogenase (ubiquinone) activity);GO:0016020(membrane);GO:0016021(integral to membrane);GO:0030262(apoptotic nuclear changes);GO:0030308(negative regulation of cell growth);…	00190(Oxidative phosphorylation);05010(Alzheimer's disease);05012(Parkinson's disease);05016(Huntington's disease)	chr7:3721572-3729808	BTA	BTF	OK	671.493	21.3477	4.97522	up	0.0001	0.000326959	yes
TCONS_00020884	=	ENSBTAT00000011677	XLOC_019032	CAPN3	ENSBTAG00000008868	Bos taurus calpain 3, (p94) (CAPN3), mRNA. [Source:RefSeq mRNA;Acc:NM_174260]	GO:0001896(autolysis);GO:0003824(catalytic activity);GO:0004198(calcium-dependent cysteine-type endopeptidase activity);GO:0005509(calcium ion binding);GO:0005515(protein binding);GO:0005622(intracellular);GO:0005634(nucleus);GO:0005737(cytoplasm);GO:0005829(cytosol);GO:0005886(plasma membrane);GO:0006461(protein complex assembly);GO:0006508(proteolysis);GO:0008233(peptidase activity);GO:0008234(…	NA	chr10:37828796-37885860	BTA	BTF	OK	255.46	21.3385	3.58157	up	0.0001	0.000326959	yes
TCONS_00020239	=	ENSBTAT00000006510	XLOC_018479	BRN	ENSBTAG00000004950	Bos taurus brain ribonuclease (BRB), mRNA. [Source:RefSeq mRNA;Acc:NM_173891]	GO:0003676(nucleic acid binding);GO:0004518(nuclease activity);GO:0004519(endonuclease activity);GO:0004522(pancreatic ribonuclease activity);GO:0005576(extracellular region);GO:0016787(hydrolase activity);GO:0090305(nucleic acid phosphodiester bond hydrolysis)	NA	chr10:26288222-26289852	BTA	BTF	OK	15.7954	21.1885	-0.423776	down	0.1748	0.278007	no
TCONS_00313911	=	ENSBTAT00000003926	XLOC_280707	MBD3	ENSBTAG00000038409	Bos taurus methyl-CpG binding domain protein 3 (MBD3), mRNA. [Source:RefSeq mRNA;Acc:NM_001128505]	GO:0000122(negative regulation of transcription from RNA polymerase II promoter);GO:0000785(chromatin);GO:0000792(heterochromatin);GO:0001701(in utero embryonic development);GO:0003677(DNA binding);GO:0003682(chromatin binding);GO:0005515(protein binding);GO:0005634(nucleus);GO:0005737(cytoplasm);GO:0006346(methylation-dependent chromatin silencing);GO:0009888(tissue development);GO:0016573(histo…	NA	chr7:45577376-45579729	BTA	BTF	OK	108.742	21.1641	2.36123	up	0.0001	0.000326959	yes
TCONS_00277097	=	ENSBTAT00000014162	XLOC_248069	NACA	ENSBTAG00000010701	Bos taurus nascent polypeptide-associated complex alpha subunit (NACA), mRNA. [Source:RefSeq mRNA;Acc:NM_001014916]	GO:0003677(DNA binding);GO:0003713(transcription coactivator activity);GO:0005515(protein binding);GO:0005634(nucleus);GO:0005737(cytoplasm);GO:0006351(transcription, DNA-templated);GO:0006810(transport);GO:0015031(protein transport);GO:0017025(TBP-class protein binding)	NA	chr5:57063013-57074096	BTA	BTF	OK	29.0792	21.0532	0.465949	up	0.4657	0.52295	no
TCONS_00000057	=	ENSBTAT00000037243	XLOC_000057	RCAN1	ENSBTAG00000020035	Bos taurus regulator of calcineurin 1 (RCAN1), mRNA. [Source:RefSeq mRNA;Acc:NM_001034679]	GO:0005515(protein binding);GO:0005634(nucleus);GO:0005737(cytoplasm);GO:0019722(calcium-mediated signaling);GO:0043666(regulation of phosphoprotein phosphatase activity);GO:0048741(skeletal muscle fiber development)	NA	chr1:351707-362907	BTA	BTF	OK	101.323	20.9726	2.27238	up	0.0001	0.000326959	yes
TCONS_00098216	=	ENSBTAT00000000259	XLOC_088779	GNB1	ENSBTAG00000000215	Bos taurus guanine nucleotide binding protein (G protein), beta polypeptide 1 (GNB1), mRNA. [Source:RefSeq mRNA;Acc:NM_175777]	GO:0001750(photoreceptor outer segment);GO:0003924(GTPase activity);GO:0004871(signal transducer activity);GO:0005515(protein binding);GO:0005622(intracellular);GO:0005765(lysosomal membrane);GO:0005834(heterotrimeric G-protein complex);GO:0006184(GTP catabolic process);GO:0007165(signal transduction);GO:0007186(G-protein coupled receptor signaling pathway);GO:0007191(adenylate cyclase-activating…	04062(Chemokine signaling pathway);04742(Taste transduction);04744(Phototransduction)	chr16:52106959-52184138	BTA	BTF	LOWDATA	19.6863	20.9379	-0.0889273	down	1	1	no
TCONS_00106609	=	ENSBTAT00000064099	XLOC_096318	TMEM9	ENSBTAG00000048234	Bos taurus transmembrane protein 9 (TMEM9), mRNA. [Source:RefSeq mRNA;Acc:NM_001105491]	GO:0005764(lysosome);GO:0005770(late endosome);GO:0016021(integral to membrane)	NA	chr16:81545547-81552388	BTA	BTF	OK	10.6513	20.9337	-0.974791	down	0.0053	0.0204998	no
TCONS_00304497	=	ENSBTAT00000003167	XLOC_272467	AES	ENSBTAG00000031363	Bos taurus amino-terminal enhancer of split (AES), mRNA. [Source:RefSeq mRNA;Acc:NM_001128497]	GO:0000122(negative regulation of transcription from RNA polymerase II promoter);GO:0001501(skeletal system development);GO:0003714(transcription corepressor activity);GO:0005515(protein binding);GO:0005634(nucleus);GO:0006357(regulation of transcription from RNA polymerase II promoter);GO:0010629(negative regulation of gene expression);GO:0031668(cellular response to extracellular stimulus);GO:0…	NA	chr7:21976721-21984237	BTA	BTF	LOWDATA	29.2879	20.8886	0.487588	up	1	1	no
TCONS_00122548	=	ENSBTAT00000008734	XLOC_110361	HRMT1L2	ENSBTAG00000006646	Bos taurus protein arginine methyltransferase 1 (PRMT1), mRNA. [Source:RefSeq mRNA;Acc:NM_001015624]	GO:0001701(in utero embryonic development);GO:0005515(protein binding);GO:0005737(cytoplasm);GO:0006479(protein methylation);GO:0008152(metabolic process);GO:0008168(methyltransferase activity);GO:0008170(N-methyltransferase activity);GO:0008276(protein methyltransferase activity);GO:0008469(histone-arginine N-methyltransferase activity);GO:0016274(protein-arginine N-methyltransferase activity);G…	NA	chr18:56534816-56545053	BTA	BTF	OK	114.958	20.8825	2.46074	up	0.0001	0.000326959	yes
TCONS_00121552	=	ENSBTAT00000014894	XLOC_109628	ACTN4	ENSBTAG00000011215	Bos taurus actinin, alpha 4 (ACTN4), mRNA. [Source:RefSeq mRNA;Acc:NM_001098052]	GO:0001725(stress fiber);GO:0001882(nucleoside binding);GO:0003779(actin binding);GO:0005509(calcium ion binding);GO:0005515(protein binding);GO:0005634(nucleus);GO:0005737(cytoplasm);GO:0005911(cell-cell junction);GO:0006810(transport);GO:0008104(protein localization);GO:0015031(protein transport);GO:0030018(Z disc);GO:0030529(ribonucleoprotein complex);GO:0030863(cortical cytoskeleton);GO:00311…	04510(Focal adhesion);04520(Adherens junction);04530(Tight junction);04670(Leukocyte transendothelial migration);04810(Regulation of actin cytoskeleton);05146(Amoebiasis);05322(Systemic lupus erythematosus);05412(Arrhythmogenic right ventricular cardiomyopathy (ARVC))	chr18:48668408-48741345	BTA	BTF	OK	6.35255	20.842	-1.71409	down	0.0001	0.000326959	yes
TCONS_00184221	=	ENSBTAT00000006847	XLOC_164926	RPN1	ENSBTAG00000019143	Bos taurus ribophorin I-like (LOC539818), mRNA. [Source:RefSeq mRNA;Acc:NM_001102521]	GO:0004579(dolichyl-diphosphooligosaccharide-protein glycotransferase activity);GO:0005783(endoplasmic reticulum);GO:0006486(protein glycosylation);GO:0016021(integral to membrane)	00510(N-Glycan biosynthesis);01100(Metabolic pathways);04141(Protein processing in endoplasmic reticulum)	chr22:59952593-59966005	BTA	BTF	OK	36.0758	20.8322	0.79222	up	0.0174	0.05597	no
TCONS_00139580	=	ENSBTAT00000009715	XLOC_124491	VAT1	ENSBTAG00000007390	Bos taurus vesicle amine transport protein 1 homolog (T. californica) (VAT1), mRNA. [Source:RefSeq mRNA;Acc:NM_001192265]	GO:0008270(zinc ion binding);GO:0010637(negative regulation of mitochondrial fusion);GO:0016491(oxidoreductase activity);GO:0016747(transferase activity, transferring acyl groups other than amino-acyl groups);GO:0055114(oxidation-reduction process)	NA	chr19:43687402-43695833	BTA	BTF	OK	9.589	20.803	-1.11734	down	0.0002	0.000896744	yes
TCONS_00265896	=	ENSBTAT00000023912	XLOC_237982	ZYX	ENSBTAG00000017970	Bos taurus zyxin (ZYX), mRNA. [Source:RefSeq mRNA;Acc:NM_001078101]	GO:0001725(stress fiber);GO:0005515(protein binding);GO:0005737(cytoplasm);GO:0005913(cell-cell adherens junction);GO:0005925(focal adhesion);GO:0008270(zinc ion binding);GO:0046872(metal ion binding)	04510(Focal adhesion)	chr4:107598855-107607834	BTA	BTF	OK	7.86897	20.7987	-1.40225	down	0.0001	0.000326959	yes
TCONS_00066809	=	ENSBTAT00000005511	XLOC_060327	CD93	ENSBTAG00000004207	CD93 molecule [Source:HGNC Symbol;Acc:15855]	GO:0001849(complement component C1q binding);GO:0005509(calcium ion binding);GO:0005515(protein binding);GO:0005886(plasma membrane);GO:0009986(cell surface);GO:0016023(cytoplasmic membrane-bounded vesicle);GO:0016337(cell-cell adhesion);GO:0030246(carbohydrate binding)	NA	chr13:42241622-42250073	BTA	BTF	LOWDATA	17.8028	20.7602	-0.221718	down	1	1	no
TCONS_00285088	=	ENSBTAT00000014304	XLOC_255100	MYL6	ENSBTAG00000010799	Bos taurus myosin, light chain 6, alkali, smooth muscle and non-muscle (MYL6), mRNA. [Source:RefSeq mRNA;Acc:NM_175780]	GO:0005509(calcium ion binding);GO:0005515(protein binding);GO:0008307(structural constituent of muscle);GO:0016459(myosin complex);GO:0016461(unconventional myosin complex);GO:0030898(actin-dependent ATPase activity)	04270(Vascular smooth muscle contraction)	chr5:57486016-57489133	BTA	BTF	OK	176.755	20.6897	3.09477	up	0.0001	0.000326959	yes
TCONS_00122254	=	ENSBTAT00000019411	XLOC_110148	CALM	ENSBTAG00000032705	Bos taurus calmodulin-like (CALM), mRNA. [Source:RefSeq mRNA;Acc:NM_001166508]	GO:0005509(calcium ion binding);GO:0046872(metal ion binding)	04020(Calcium signaling pathway);04070(Phosphatidylinositol signaling system);04114(Oocyte meiosis);04270(Vascular smooth muscle contraction);04720(Long-term potentiation);04722(Neurotrophin signaling pathway);04740(Olfactory transduction);04744(Phototransduction);04910(Insulin signaling pathway);04912(GnRH signaling pathway);04916(Melanogenesis);04970(Salivary secretion);04971(Gastric acid secre…	chr18:54168833-54179920	BTA	BTF	LOWDATA	350.206	20.4595	4.09736	up	1	1	no
TCONS_00013130	=	ENSBTAT00000016526	XLOC_011950	AP2M1	ENSBTAG00000020106	Bos taurus adaptor-related protein complex 2, mu 1 subunit (AP2M1), mRNA. [Source:RefSeq mRNA;Acc:NM_001034523]	GO:0005515(protein binding);GO:0005739(mitochondrion);GO:0005886(plasma membrane);GO:0005905(coated pit);GO:0006810(transport);GO:0006886(intracellular protein transport);GO:0008289(lipid binding);GO:0015031(protein transport);GO:0016020(membrane);GO:0016192(vesicle-mediated transport);GO:0030131(clathrin adaptor complex)	04144(Endocytosis);05016(Huntington's disease)	chr1:83583024-83591969	BTA	BTF	OK	65.5778	20.4477	1.68127	up	0.0001	0.000326959	yes
TCONS_00280691	=	ENSBTAT00000042668	XLOC_251169	RBX1	ENSBTAG00000030225	Ring-box 1; Uncharacterized protein [Source:UniProtKB/TrEMBL;Acc:Q2HJI9]	GO:0005515(protein binding);GO:0005829(cytosol);GO:0008270(zinc ion binding);GO:0030163(protein catabolic process);GO:0046872(metal ion binding)	03420(Nucleotide excision repair);04110(Cell cycle);04114(Oocyte meiosis);04120(Ubiquitin mediated proteolysis);04141(Protein processing in endoplasmic reticulum);04310(Wnt signaling pathway);04350(TGF-beta signaling pathway);04710(Circadian rhythm - mammal);05200(Pathways in cancer);05211(Renal cell carcinoma)	chr5:112685000-112697359	BTA	BTF	OK	201.484	20.3975	3.3042	up	0.0001	0.000326959	yes
TCONS_00344195	=	ENSBTAT00000040201	XLOC_308541	MPC1	ENSBTAG00000027879	Bos taurus brain protein 44-like (BRP44L), mRNA. [Source:RefSeq mRNA;Acc:NM_001077042]	GO:0005739(mitochondrion);GO:0005743(mitochondrial inner membrane);GO:0006090(pyruvate metabolic process);GO:0006810(transport);GO:0006850(mitochondrial pyruvate transport);GO:0016020(membrane);GO:0016021(integral to membrane);GO:0050833(pyruvate transmembrane transporter activity);GO:1901475(pyruvate transmembrane transport)	NA	chr9:102880276-102893601	BTA	BTF	OK	440.828	20.3063	4.44022	up	0.0001	0.000326959	yes
TCONS_00130342	=	ENSBTAT00000006190	XLOC_116908	DYNLL2	ENSBTAG00000025313	Bos taurus dynein, light chain, LC8-type 2 (DYNLL2), mRNA. [Source:RefSeq mRNA;Acc:NM_001113303]	GO:0003774(motor activity);GO:0005515(protein binding);GO:0005737(cytoplasm);GO:0005813(centrosome);GO:0005856(cytoskeleton);GO:0005874(microtubule);GO:0005875(microtubule associated complex);GO:0006810(transport);GO:0007017(microtubule-based process);GO:0016459(myosin complex);GO:0030286(dynein complex)	04962(Vasopressin-regulated water reabsorption)	chr19:9118007-9125251	BTA	BTF	OK	116.313	20.2944	2.51886	up	0.0001	0.000326959	yes
TCONS_00168203	=	ENSBTAT00000064827	XLOC_150541	SDHA	ENSBTAG00000046019	Bos taurus succinate dehydrogenase complex, subunit A, flavoprotein (Fp) (SDHA), mRNA. [Source:RefSeq mRNA;Acc:NM_174178]	GO:0000104(succinate dehydrogenase activity);GO:0005515(protein binding);GO:0005739(mitochondrion);GO:0006099(tricarboxylic acid cycle);GO:0006105(succinate metabolic process);GO:0007399(nervous system development);GO:0016491(oxidoreductase activity);GO:0016627(oxidoreductase activity, acting on the CH-CH group of donors);GO:0022900(electron transport chain);GO:0022904(respiratory electron transp…	00020(Citrate cycle (TCA cycle));00190(Oxidative phosphorylation);01100(Metabolic pathways);05010(Alzheimer's disease);05012(Parkinson's disease);05016(Huntington's disease)	chr20:71940742-71964107	BTA	BTF	OK	539.219	20.2776	4.73291	up	0.0001	0.000326959	yes
TCONS_00035377	=	ENSBTAT00000025691	XLOC_031948	MDH1	ENSBTAG00000019295	Bos taurus malate dehydrogenase 1, NAD (soluble) (MDH1), mRNA. [Source:RefSeq mRNA;Acc:NM_001034628]	GO:0003824(catalytic activity);GO:0005737(cytoplasm);GO:0005739(mitochondrion);GO:0005813(centrosome);GO:0005975(carbohydrate metabolic process);GO:0006099(tricarboxylic acid cycle);GO:0006108(malate metabolic process);GO:0016491(oxidoreductase activity);GO:0016615(malate dehydrogenase activity);GO:0016616(oxidoreductase activity, acting on the CH-OH group of donors, NAD or NADP as acceptor);GO:0…	00020(Citrate cycle (TCA cycle));00620(Pyruvate metabolism);00630(Glyoxylate and dicarboxylate metabolism);01100(Metabolic pathways);04964(Proximal tubule bicarbonate reclamation)	chr11:61970466-61994479	BTA	BTF	OK	492.651	20.1689	4.61036	up	0.0001	0.000326959	yes
TCONS_00180636	=	ENSBTAT00000021838	XLOC_161815	CTNNB1	ENSBTAG00000016420	Bos taurus catenin (cadherin-associated protein), beta 1, 88kDa (CTNNB1), mRNA. [Source:RefSeq mRNA;Acc:NM_001076141]	GO:0000122(negative regulation of transcription from RNA polymerase II promoter);GO:0000578(embryonic axis specification);GO:0000904(cell morphogenesis involved in differentiation);GO:0000922(spindle pole);GO:0001102(RNA polymerase II activating transcription factor binding);GO:0001501(skeletal system development);GO:0001569(patterning of blood vessels);GO:0001570(vasculogenesis);GO:0001658(branc…	04310(Wnt signaling pathway);04510(Focal adhesion);04520(Adherens junction);04530(Tight junction);04670(Leukocyte transendothelial migration);04916(Melanogenesis);05100(Bacterial invasion of epithelial cells);05200(Pathways in cancer);05210(Colorectal cancer);05213(Endometrial cancer);05215(Prostate cancer);05216(Thyroid cancer);05217(Basal cell carcinoma);05412(Arrhythmogenic right ventricular c…	chr22:13842140-13891588	BTA	BTF	OK	104.484	20.131	2.37579	up	0.0001	0.000326959	yes
TCONS_00252231	=	ENSBTAT00000026932	XLOC_225694	CASQ1	ENSBTAG00000020223	Bos taurus calsequestrin 1 (fast-twitch, skeletal muscle) (CASQ1), mRNA. [Source:RefSeq mRNA;Acc:NM_001077877]	GO:0005509(calcium ion binding);GO:0005739(mitochondrion);GO:0007029(endoplasmic reticulum organization);GO:0009408(response to heat);GO:0010880(regulation of release of sequestered calcium ion into cytosol by sarcoplasmic reticulum);GO:0014809(regulation of skeletal muscle contraction by regulation of release of sequestered calcium ion);GO:0016529(sarcoplasmic reticulum);GO:0033018(sarcoplasmic …	NA	chr3:9591851-9601502	BTA	BTF	OK	2355.27	20.1066	6.87208	up	0.0001	0.000326959	yes
TCONS_00302199	=	ENSBTAT00000065893	XLOC_270594	MRFAP1	ENSBTAG00000046936	Bos taurus Morf4 family associated protein 1 (MRFAP1), mRNA. [Source:RefSeq mRNA;Acc:NM_001035344]	GO:0005515(protein binding);GO:0005634(nucleus);GO:0005737(cytoplasm);GO:0048471(perinuclear region of cytoplasm)	NA	chr6:117990804-117993209	BTA	BTF	OK	79.1482	20.0741	1.97922	up	0.0001	0.000326959	yes
TCONS_00316674	=	ENSBTAT00000035014	XLOC_283235	MEF2C	ENSBTAG00000020701	Myocyte-specific enhancer factor 2C [Source:UniProtKB/Swiss-Prot;Acc:Q2KIA0]	GO:0000122(negative regulation of transcription from RNA polymerase II promoter);GO:0000165(MAPK cascade);GO:0000977(RNA polymerase II regulatory region sequence-specific DNA binding);GO:0000981(sequence-specific DNA binding RNA polymerase II transcription factor activity);GO:0000983(RNA polymerase II core promoter sequence-specific DNA binding transcription factor activity);GO:0000987(core promo…	04010(MAPK signaling pathway)	chr7:90610023-90784697	BTA	BTF	OK	9.44268	20.0464	-1.08607	down	0.2024	0.303377	no
TCONS_00149808	=	ENSBTAT00000042698	XLOC_133561	DDOST	ENSBTAG00000006085	dolichyl-diphosphooligosaccharide--protein glycosyltransferase subunit (non-catalytic) [Source:HGNC Symbol;Acc:2728]	GO:0004579(dolichyl-diphosphooligosaccharide-protein glycotransferase activity);GO:0005515(protein binding);GO:0005789(endoplasmic reticulum membrane);GO:0006487(protein N-linked glycosylation);GO:0018279(protein N-linked glycosylation via asparagine);GO:0034097(response to cytokine);GO:0042110(T cell activation);GO:0043231(intracellular membrane-bounded organelle);GO:0043234(protein complex)	00510(N-Glycan biosynthesis);01100(Metabolic pathways);04141(Protein processing in endoplasmic reticulum)	chr2:132587704-132600729	BTA	BTF	OK	46.3959	19.9337	1.21879	up	0.0005	0.00237732	yes
TCONS_00090597	=	ENSBTAT00000026146	XLOC_081885	THY1	ENSBTAG00000019627	Bos taurus Thy-1 cell surface antigen (THY1), mRNA. [Source:RefSeq mRNA;Acc:NM_001034765]	GO:0001525(angiogenesis);GO:0005100(Rho GTPase activator activity);GO:0005178(integrin binding);GO:0005515(protein binding);GO:0005783(endoplasmic reticulum);GO:0005886(plasma membrane);GO:0006469(negative regulation of protein kinase activity);GO:0007010(cytoskeleton organization);GO:0009897(external side of plasma membrane);GO:0016324(apical plasma membrane);GO:0016337(cell-cell adhesion);GO:00…	04670(Leukocyte transendothelial migration)	chr15:30509503-30515399	BTA	BTF	OK	19.1657	19.8926	-0.0537097	down	0.8506	0.867519	no
TCONS_00313902	=	ENSBTAT00000052414	XLOC_280704	ENSBTAG00000040334	ENSBTAG00000040334	NA	NA	NA	chr7:45556209-45557580	BTA	BTF	OK	17.4383	19.8698	-0.188321	down	0.5106	0.562746	no
TCONS_00314150	=	ENSBTAT00000014579	XLOC_280919	CDKN2AIPNL	ENSBTAG00000010984	CDKN2A interacting protein N-terminal like [Source:HGNC Symbol;Acc:30545]	NA	NA	chr7:47549920-47556048	BTA	BTF	OK	52.8796	19.8592	1.41291	up	0.0283	0.0835339	yes
TCONS_00212062	=	ENSBTAT00000065745	XLOC_189627	ENSBTAG00000047342	ENSBTAG00000047342	Uncharacterized protein [Source:UniProtKB/TrEMBL;Acc:G3N1L3]	NA	NA	chr25:31086699-31087668	BTA	BTF	OK	4.49958	19.8313	-2.13991	down	0.2476	0.326183	no
TCONS_00040134	=	ENSBTAT00000047798	XLOC_036138	POLE4	ENSBTAG00000017189	Bos taurus polymerase (DNA-directed), epsilon 4 (p12 subunit) (POLE4), mRNA. [Source:RefSeq mRNA;Acc:NM_001101225]	GO:0003677(DNA binding);GO:0003887(DNA-directed DNA polymerase activity);GO:0005515(protein binding);GO:0005622(intracellular);GO:0005634(nucleus);GO:0005671(Ada2/Gcn5/Ada3 transcription activator complex);GO:0008622(epsilon DNA polymerase complex);GO:0016740(transferase activity);GO:0016779(nucleotidyltransferase activity);GO:0043565(sequence-specific DNA binding);GO:0043966(histone H3 acetylati…	00230(Purine metabolism);00240(Pyrimidine metabolism);01100(Metabolic pathways);03030(DNA replication);03410(Base excision repair);03420(Nucleotide excision repair)	chr11:9683453-9694986	BTA	BTF	OK	19.9657	19.7937	0.0124794	up	0.9683	0.971358	no
TCONS_00179719	=	ENSBTAT00000019929	XLOC_160991	SEC61G	ENSBTAG00000014971	Bos taurus Sec61 gamma subunit (SEC61G), mRNA. [Source:RefSeq mRNA;Acc:NM_001040586]	GO:0005783(endoplasmic reticulum);GO:0005789(endoplasmic reticulum membrane);GO:0006605(protein targeting);GO:0006810(transport);GO:0006886(intracellular protein transport);GO:0008565(protein transporter activity);GO:0015031(protein transport);GO:0015450(P-P-bond-hydrolysis-driven protein transmembrane transporter activity);GO:0016020(membrane);GO:0016021(integral to membrane);GO:0045047(protein …	03060(Protein export);04141(Protein processing in endoplasmic reticulum);04145(Phagosome)	chr22:1445066-1451951	BTA	BTF	OK	245.707	19.7847	3.63448	up	0.0001	0.000326959	yes
TCONS_00132004	=	ENSBTAT00000000144	XLOC_118285	EIF4A1	ENSBTAG00000000132	Bos taurus eukaryotic translation initiation factor 4A1 (EIF4A1), mRNA. [Source:RefSeq mRNA;Acc:NM_001034228]	GO:0000166(nucleotide binding);GO:0003676(nucleic acid binding);GO:0003723(RNA binding);GO:0003725(double-stranded RNA binding);GO:0003743(translation initiation factor activity);GO:0004386(helicase activity);GO:0005515(protein binding);GO:0005524(ATP binding);GO:0006412(translation);GO:0006413(translational initiation);GO:0008026(ATP-dependent helicase activity);GO:0016787(hydrolase activity)	03013(RNA transport)	chr19:27915412-27921424	BTA	BTF	OK	33.6526	19.7606	0.768088	up	0.0128	0.0436257	no
TCONS_00232687	=	ENSBTAT00000028655	XLOC_208431	PSAP	ENSBTAG00000021499	Bos taurus prosaposin (PSAP), mRNA. [Source:RefSeq mRNA;Acc:NM_174161]	GO:0005615(extracellular space);GO:0005739(mitochondrion);GO:0005764(lysosome);GO:0005794(Golgi apparatus);GO:0006629(lipid metabolic process);GO:0006665(sphingolipid metabolic process);GO:0019216(regulation of lipid metabolic process);GO:0043231(intracellular membrane-bounded organelle);GO:0043408(regulation of MAPK cascade);GO:0048589(developmental growth);GO:0060736(prostate gland growth);GO:0…	04142(Lysosome)	chr28:28123679-28157170	BTA	BTF	OK	12.0661	19.7226	-0.708887	down	0.3673	0.433038	no
TCONS_00231400	=	ENSBTAT00000063370	XLOC_207272	IRF2BP2	ENSBTAG00000046841	interferon regulatory factor 2 binding protein 2 [Source:HGNC Symbol;Acc:21729]	GO:0005634(nucleus)	NA	chr28:7440829-7446967	BTA	BTF	LOWDATA	12.0789	19.6951	-0.705343	down	1	1	no
TCONS_00244217	=	ENSBTAT00000008609	XLOC_218715	HDGF	ENSBTAG00000039793	Bos taurus hepatoma-derived growth factor (HDGF), mRNA. [Source:RefSeq mRNA;Acc:NM_175832]	GO:0001106(RNA polymerase II transcription corepressor activity);GO:0001222(transcription corepressor binding);GO:0017053(transcriptional repressor complex)	NA	chr3:14130155-14140750	BTA	BTF	LOWDATA	73.884	19.6937	1.90753	up	1	1	no
TCONS_00237970	=	ENSBTAT00000019583	XLOC_213200	CST6	ENSBTAG00000014718	Bos taurus cystatin E/M (CST6), mRNA. [Source:RefSeq mRNA;Acc:NM_001012764]	GO:0004869(cysteine-type endopeptidase inhibitor activity);GO:0010466(negative regulation of peptidase activity);GO:0030414(peptidase inhibitor activity)	NA	chr29:44766935-44768173	BTA	BTF	OK	530.664	19.6522	4.75504	up	0.0001	0.000326959	yes
TCONS_00268035	=	ENSBTAT00000014801	XLOC_239926	NDUFA4	ENSBTAG00000011145	Bos taurus NADH dehydrogenase (ubiquinone) 1 alpha subcomplex, 4, 9kDa (NDUFA4), mRNA. [Source:RefSeq mRNA;Acc:NM_175820]	GO:0004129(cytochrome-c oxidase activity);GO:0005739(mitochondrion);GO:0005743(mitochondrial inner membrane);GO:0005747(mitochondrial respiratory chain complex I);GO:0005751(mitochondrial respiratory chain complex IV);GO:0016020(membrane);GO:0055114(oxidation-reduction process);GO:0070469(respiratory chain)	00190(Oxidative phosphorylation);01100(Metabolic pathways);05010(Alzheimer's disease);05012(Parkinson's disease);05016(Huntington's disease)	chr4:18973420-18980828	BTA	BTF	OK	1867.45	19.6421	6.57097	up	0.0001	0.000326959	yes
TCONS_00212789	=	ENSBTAT00000019980	XLOC_190242	LAMTOR4	ENSBTAG00000015009	Bos taurus late endosomal/lysosomal adaptor, MAPK and MTOR activator 4 (LAMTOR4), mRNA. [Source:RefSeq mRNA;Acc:NM_001166607]	GO:0005085(guanyl-nucleotide exchange factor activity);GO:0005764(lysosome);GO:0008361(regulation of cell size);GO:0032008(positive regulation of TOR signaling);GO:0032947(protein complex scaffold);GO:0061462(protein localization to lysosome);GO:0071230(cellular response to amino acid stimulus);GO:0071986(Ragulator complex)	NA	chr25:36783987-36791965	BTA	BTF	OK	77.9484	19.5901	1.9924	up	0.0001	0.000326959	yes
TCONS_00128364	=	ENSBTAT00000017759	XLOC_115300	DMPK	ENSBTAG00000013347	dystrophia myotonica-protein kinase [Source:HGNC Symbol;Acc:2933]	GO:0000166(nucleotide binding);GO:0002028(regulation of sodium ion transport);GO:0004672(protein kinase activity);GO:0004674(protein serine/threonine kinase activity);GO:0004713(protein tyrosine kinase activity);GO:0005515(protein binding);GO:0005524(ATP binding);GO:0005789(endoplasmic reticulum membrane);GO:0005829(cytosol);GO:0005886(plasma membrane);GO:0006468(protein phosphorylation);GO:00068…	NA	chr18:53759924-53769992	BTA	BTF	LOWDATA	38.608	19.5867	0.979021	up	1	1	no
TCONS_00087613	=	ENSBTAT00000010178	XLOC_079200	BMK	ENSBTAG00000007740	Bos taurus midkine (neurite growth-promoting factor 2) (MDK), mRNA. [Source:RefSeq mRNA;Acc:NM_173935]	GO:0001662(behavioral fear response);GO:0007614(short-term memory);GO:0008083(growth factor activity);GO:0008201(heparin binding);GO:0009611(response to wounding);GO:0021542(dentate gyrus development);GO:0021681(cerebellar granular layer development);GO:0021766(hippocampus development);GO:0021987(cerebral cortex development);GO:0030421(defecation);GO:0043524(negative regulation of neuron apoptoti…	NA	chr15:77249898-77254216	BTA	BTF	OK	1.43272	19.3716	-3.75712	down	0.0001	0.000326959	yes
TCONS_00204565	=	ENSBTAT00000031006	XLOC_183205	TCF7L2	ENSBTAG00000016462	Bos taurus transcription factor 4 (TCF4), mRNA. [Source:RefSeq mRNA;Acc:NM_001034621]	GO:0000122(negative regulation of transcription from RNA polymerase II promoter);GO:0000978(RNA polymerase II core promoter proximal region sequence-specific DNA binding);GO:0001011(sequence-specific DNA binding RNA polymerase recruiting transcription factor activity);GO:0001077(RNA polymerase II core promoter proximal region sequence-specific DNA binding transcription factor activity involved in…	NA	chr24:55050817-55439250	BTA	BTF	LOWDATA	12.5859	19.2829	-0.615511	down	1	1	no
TCONS_00146360	=	ENSBTAT00000016712	XLOC_130547	HSPE1	ENSBTAG00000012589	Bos taurus heat shock 10kDa protein 1 (chaperonin 10) (HSPE1), mRNA. [Source:RefSeq mRNA;Acc:NM_174346]	GO:0005515(protein binding);GO:0005524(ATP binding);GO:0005737(cytoplasm);GO:0005739(mitochondrion);GO:0005759(mitochondrial matrix);GO:0006457(protein folding);GO:0006950(response to stress);GO:0051087(chaperone binding)	NA	chr2:86449524-86451564	BTA	BTF	OK	450.119	19.2701	4.54587	up	0.0001	0.000326959	yes
TCONS_00231502	=	ENSBTAT00000009531	XLOC_207360	NID1	ENSBTAG00000007244	nidogen 1 [Source:HGNC Symbol;Acc:7821]	GO:0005509(calcium ion binding);GO:0005515(protein binding);GO:0005518(collagen binding);GO:0005578(proteinaceous extracellular matrix);GO:0005604(basement membrane);GO:0005605(basal lamina);GO:0007160(cell-matrix adhesion);GO:0010811(positive regulation of cell-substrate adhesion);GO:0030198(extracellular matrix organization);GO:0031012(extracellular matrix);GO:0032836(glomerular basement membra…	NA	chr28:8731598-8830426	BTA	BTF	LOWDATA	8.77476	19.2563	-1.1339	down	1	1	no
TCONS_00079604	=	ENSBTAT00000046864	XLOC_071910	MSC	ENSBTAG00000005404	Bos taurus musculin (MSC), mRNA. [Source:RefSeq mRNA;Acc:NM_001192146]	GO:0005634(nucleus);GO:0014707(branchiomeric skeletal muscle development);GO:0046983(protein dimerization activity);GO:0060021(palate development);GO:0060539(diaphragm development)	NA	chr14:37548619-37551351	BTA	BTF	LOWDATA	0.298396	19.2554	-6.01189	down	1	1	no
TCONS_00328612	=	ENSBTAT00000019970	XLOC_294291	VCP	ENSBTAG00000015000	Bos taurus valosin containing protein (VCP), mRNA. [Source:RefSeq mRNA;Acc:NM_001034294]	GO:0000166(nucleotide binding);GO:0000502(proteasome complex);GO:0005515(protein binding);GO:0005524(ATP binding);GO:0005634(nucleus);GO:0005737(cytoplasm);GO:0005783(endoplasmic reticulum);GO:0005811(lipid particle);GO:0005829(cytosol);GO:0006281(DNA repair);GO:0006302(double-strand break repair);GO:0006310(DNA recombination);GO:0006511(ubiquitin-dependent protein catabolic process);GO:0006919(a…	04141(Protein processing in endoplasmic reticulum)	chr8:59731763-59747473	BTA	BTF	OK	241.14	19.2362	3.64797	up	0.0001	0.000326959	yes
TCONS_00037314	=	ENSBTAT00000032851	XLOC_033699	YWHAQ	ENSBTAG00000002108	Bos taurus tyrosine 3-monooxygenase/tryptophan 5-monooxygenase activation protein, theta polypeptide (YWHAQ), mRNA. [Source:RefSeq mRNA;Acc:NM_001078127]	GO:0004497(monooxygenase activity);GO:0005515(protein binding);GO:0005737(cytoplasm);GO:0006605(protein targeting);GO:0007264(small GTPase mediated signal transduction);GO:0019904(protein domain specific binding);GO:0045892(negative regulation of transcription, DNA-dependent);GO:0047485(protein N-terminus binding);GO:0070062(extracellular vesicular exosome)	04110(Cell cycle);04114(Oocyte meiosis);04722(Neurotrophin signaling pathway)	chr11:87842178-87873677	BTA	BTF	OK	22.6129	19.1571	0.239263	up	0.488	0.542852	no
TCONS_00240462	=	ENSBTAT00000056276	XLOC_215443	LDHA	ENSBTAG00000008683	Bos taurus lactate dehydrogenase A (LDHA), mRNA. [Source:RefSeq mRNA;Acc:NM_174099]	GO:0003824(catalytic activity);GO:0004459(L-lactate dehydrogenase activity);GO:0005515(protein binding);GO:0005737(cytoplasm);GO:0005739(mitochondrion);GO:0005829(cytosol);GO:0005929(cilium);GO:0005975(carbohydrate metabolic process);GO:0006096(glycolysis);GO:0016491(oxidoreductase activity);GO:0016616(oxidoreductase activity, acting on the CH-OH group of donors, NAD or NADP as acceptor);GO:00316…	00010(Glycolysis / Gluconeogenesis);00270(Cysteine and methionine metabolism);00620(Pyruvate metabolism);00640(Propanoate metabolism);01100(Metabolic pathways)	chr29:26543860-26554318	BTA	BTF	OK	3142.99	19.1041	7.36211	up	0.0001	0.000326959	yes
TCONS_00195084	=	ENSBTAT00000044975	XLOC_174418	ENSBTAG00000031721	ENSBTAG00000031721	NA	GO:0000786(nucleosome);GO:0003677(DNA binding);GO:0005515(protein binding);GO:0005634(nucleus);GO:0005694(chromosome);GO:0006334(nucleosome assembly);GO:0046982(protein heterodimerization activity);GO:0060968(regulation of gene silencing)	NA	chr23:31670730-31671141	BTA	BTF	OK	8.95474	19.0634	-1.09008	down	0.0099	0.0347846	yes
TCONS_00150233	=	ENSBTAT00000004994	XLOC_133935	MFAP2	ENSBTAG00000003832	microfibrillar-associated protein 2 [Source:HGNC Symbol;Acc:7033]	GO:0001527(microfibril);GO:0001968(fibronectin binding);GO:0005515(protein binding);GO:0030220(platelet formation);GO:0070051(fibrinogen binding)	NA	chr2:136185225-136192151	BTA	BTF	LOWDATA	4.23993	19.061	-2.16852	down	1	1	no
TCONS_00301589	=	ENSBTAT00000011166	XLOC_270021	CTBP1	ENSBTAG00000008480	Uncharacterized protein [Source:UniProtKB/TrEMBL;Acc:F1MYP4]	GO:0000122(negative regulation of transcription from RNA polymerase II promoter);GO:0001106(RNA polymerase II transcription corepressor activity);GO:0003700(sequence-specific DNA binding transcription factor activity);GO:0004616(phosphogluconate dehydrogenase (decarboxylating) activity);GO:0005515(protein binding);GO:0005634(nucleus);GO:0005667(transcription factor complex);GO:0006098(pentose-pho…	04310(Wnt signaling pathway);04330(Notch signaling pathway);05200(Pathways in cancer);05220(Chronic myeloid leukemia)	chr6:109255640-109278005	BTA	BTF	LOWDATA	31.6273	19.0317	0.732764	up	1	1	no
TCONS_00100637	=	ENSBTAT00000007923	XLOC_090929	MYOG	ENSBTAG00000006030	Bos taurus myogenin (myogenic factor 4) (MYOG), mRNA. [Source:RefSeq mRNA;Acc:NM_001111325]	GO:0000977(RNA polymerase II regulatory region sequence-specific DNA binding);GO:0000987(core promoter proximal region sequence-specific DNA binding);GO:0001047(core promoter binding);GO:0001503(ossification);GO:0003677(DNA binding);GO:0003700(sequence-specific DNA binding transcription factor activity);GO:0005515(protein binding);GO:0005634(nucleus);GO:0006355(regulation of transcription, DNA-de…	NA	chr16:596919-599806	BTA	BTF	OK	48.5611	19.0067	1.3533	up	0.0001	0.000326959	yes
TCONS_00180798	=	ENSBTAT00000055832	XLOC_161953	KBTBD5	ENSBTAG00000006563	kelch repeat and BTB domain-containing protein 5 [Source:RefSeq peptide;Acc:NP_001015598]	GO:0005515(protein binding)	NA	chr22:15444465-15451791	BTA	BTF	OK	173.427	18.9816	3.19165	up	0.0001	0.000326959	yes
TCONS_00220787	=	ENSBTAT00000023684	XLOC_197446	BNIP3	ENSBTAG00000017804	Bos taurus BCL2/adenovirus E1B 19kDa interacting protein 3 (BNIP3), mRNA. [Source:RefSeq mRNA;Acc:NM_001076366]	GO:0005515(protein binding);GO:0005634(nucleus);GO:0005635(nuclear envelope);GO:0005739(mitochondrion);GO:0005740(mitochondrial envelope);GO:0005741(mitochondrial outer membrane);GO:0006309(apoptotic DNA fragmentation);GO:0006338(chromatin remodeling);GO:0006915(apoptotic process);GO:0008626(granzyme-mediated apoptotic signaling pathway);GO:0010637(negative regulation of mitochondrial fusion);GO:…	NA	chr26:51352903-51363505	BTA	BTF	LOWDATA	38.2477	18.9252	1.01506	up	1	1	no
TCONS_00244314	=	ENSBTAT00000047947	XLOC_218786	SSR2	ENSBTAG00000001212	signal sequence receptor, beta (translocon-associated protein beta) [Source:HGNC Symbol;Acc:11324]	GO:0005783(endoplasmic reticulum);GO:0016021(integral to membrane)	04141(Protein processing in endoplasmic reticulum)	chr3:14808533-14815566	BTA	BTF	OK	41.3883	18.9116	1.12995	up	0.0474	0.120103	yes
TCONS_00061558	=	ENSBTAT00000010928	XLOC_055525	FKBP1A	ENSBTAG00000008303	Bos taurus FK506 binding protein 1A, 12kDa (FKBP1A), mRNA. [Source:RefSeq mRNA;Acc:NM_001035456]	GO:0000413(protein peptidyl-prolyl isomerization);GO:0003755(peptidyl-prolyl cis-trans isomerase activity);GO:0005528(FK506 binding);GO:0005737(cytoplasm);GO:0005829(cytosol);GO:0006457(protein folding);GO:0016853(isomerase activity);GO:0018208(peptidyl-proline modification);GO:0030424(axon);GO:0032513(negative regulation of protein phosphatase type 2B activity);GO:0033017(sarcoplasmic reticulum …	NA	chr13:60275939-60304006	BTA	BTF	OK	63.8578	18.8401	1.76106	up	0.0001	0.000326959	yes
TCONS_00277043	=	ENSBTAT00000024422	XLOC_248029	STAC3	ENSBTAG00000018358	SH3 and cysteine rich domain 3 [Source:HGNC Symbol;Acc:28423]	GO:0005515(protein binding);GO:0035556(intracellular signal transduction);GO:0042802(identical protein binding);GO:0046872(metal ion binding)	NA	chr5:56524678-56530822	BTA	BTF	OK	98.9513	18.806	2.39552	up	0.0001	0.000326959	yes
TCONS_00018464	=	ENSBTAT00000063730	XLOC_016928	ENSBTAG00000048058	ENSBTAG00000048058	Uncharacterized protein [Source:UniProtKB/TrEMBL;Acc:G3MYP2]	GO:0005506(iron ion binding);GO:0017172(cysteine dioxygenase activity);GO:0046439(L-cysteine metabolic process);GO:0055114(oxidation-reduction process)	NA	chr10:4608188-4608558	BTA	BTF	OK	3.90549	18.6836	-2.2582	down	0.0001	0.000326959	yes
TCONS_00309455	=	ENSBTAT00000015746	XLOC_276914	RGMB	ENSBTAG00000011864	repulsive guidance molecule family member b [Source:HGNC Symbol;Acc:26896]	GO:0005793(endoplasmic reticulum-Golgi intermediate compartment);GO:0007155(cell adhesion);GO:0007165(signal transduction);GO:0030509(BMP signaling pathway);GO:0042802(identical protein binding);GO:0045893(positive regulation of transcription, DNA-dependent);GO:0046658(anchored to plasma membrane)	NA	chr7:100419360-100449901	BTA	BTF	LOWDATA	6.32698	18.6571	-1.56014	down	1	1	no
TCONS_00229462	=	ENSBTAT00000017251	XLOC_205477	VDAC2	ENSBTAG00000012975	Bos taurus voltage-dependent anion channel 2 (VDAC2), mRNA. [Source:RefSeq mRNA;Acc:NM_174486]	GO:0000166(nucleotide binding);GO:0005515(protein binding);GO:0005739(mitochondrion);GO:0005741(mitochondrial outer membrane);GO:0005743(mitochondrial inner membrane);GO:0006810(transport);GO:0006811(ion transport);GO:0006820(anion transport);GO:0008308(voltage-gated anion channel activity);GO:0015288(porin activity);GO:0016020(membrane);GO:0016021(integral to membrane);GO:0032272(negative regula…	04020(Calcium signaling pathway);05012(Parkinson's disease);05016(Huntington's disease)	chr28:31154289-31168822	BTA	BTF	OK	228.99	18.6493	3.61809	up	0.0001	0.000326959	yes
TCONS_00121347	=	ENSBTAT00000019803	XLOC_109498	CAPNS1	ENSBTAG00000014872	Bos taurus calpain, small subunit 1 (CAPNS1), mRNA. [Source:RefSeq mRNA;Acc:NM_174261]	GO:0004198(calcium-dependent cysteine-type endopeptidase activity);GO:0005509(calcium ion binding);GO:0005515(protein binding);GO:0005737(cytoplasm);GO:0005886(plasma membrane);GO:0016020(membrane);GO:0046872(metal ion binding)	NA	chr18:46987526-46994449	BTA	BTF	OK	57.2928	18.6225	1.62131	up	0.0001	0.000326959	yes
TCONS_00330329	=	ENSBTAT00000044756	XLOC_295810	GOLM1	ENSBTAG00000031569	golgi membrane protein 1 [Source:HGNC Symbol;Acc:15451]	GO:0005515(protein binding);GO:0005794(Golgi apparatus);GO:0006997(nucleus organization);GO:0019216(regulation of lipid metabolic process)	NA	chr8:80545288-80698510	BTA	BTF	LOWDATA	8.96619	18.5965	-1.05246	down	1	1	no
TCONS_00358658	=	ENSBTAT00000065590	XLOC_321845	COX7B	ENSBTAG00000047768	Cytochrome c oxidase subunit 7B, mitochondrial [Source:UniProtKB/Swiss-Prot;Acc:P13183]	GO:0004129(cytochrome-c oxidase activity);GO:0005739(mitochondrion);GO:0005743(mitochondrial inner membrane);GO:0005746(mitochondrial respiratory chain);GO:0007417(central nervous system development);GO:0016020(membrane);GO:0016021(integral to membrane);GO:0045277(respiratory chain complex IV)	NA	chrX:79540624-79544590	BTA	BTF	OK	1752.94	18.5597	6.56146	up	0.0001	0.000326959	yes
TCONS_00325727	=	ENSBTAT00000020096	XLOC_291586	HMGB2	ENSBTAG00000020685	Uncharacterized protein [Source:UniProtKB/TrEMBL;Acc:F1MF42]	GO:0003677(DNA binding);GO:0005634(nucleus)	NA	chr8:5583683-5586018	BTA	BTF	OK	31.0342	18.5036	0.746054	up	0.0092	0.0328694	no
TCONS_00161505	=	ENSBTAT00000022698	XLOC_144225	C1QTNF3	ENSBTAG00000017071	Bos taurus C1q and tumor necrosis factor related protein 3 (C1QTNF3), mRNA. [Source:RefSeq mRNA;Acc:NM_001101138]	GO:0005515(protein binding);GO:0005576(extracellular region);GO:0005581(collagen);GO:0005615(extracellular space);GO:0042593(glucose homeostasis);GO:0042802(identical protein binding);GO:0045721(negative regulation of gluconeogenesis);GO:0051259(protein oligomerization);GO:0051897(positive regulation of protein kinase B signaling);GO:0070374(positive regulation of ERK1 and ERK2 cascade)	NA	chr20:39760049-39792463	BTA	BTF	OK	6.29073	18.3313	-1.54301	down	0.0004	0.0021422	yes
TCONS_00075426	=	ENSBTAT00000064237	XLOC_068144	PABPC1	ENSBTAG00000046358	Bos taurus poly(A) binding protein, cytoplasmic 1 (PABPC1), mRNA. [Source:RefSeq mRNA;Acc:NM_174568]	GO:0000166(nucleotide binding);GO:0000184(nuclear-transcribed mRNA catabolic process, nonsense-mediated decay);GO:0003676(nucleic acid binding);GO:0003723(RNA binding);GO:0005515(protein binding);GO:0005634(nucleus);GO:0005681(spliceosomal complex);GO:0005737(cytoplasm);GO:0006397(mRNA processing);GO:0008022(protein C-terminus binding);GO:0008143(poly(A) RNA binding);GO:0008380(RNA splicing);GO:0…	03013(RNA transport);03015(mRNA surveillance pathway);03018(RNA degradation)	chr14:65815986-65833759	BTA	BTF	OK	35.2949	18.2643	0.950432	up	0.0029	0.0119866	no
TCONS_00000107	=	ENSBTAT00000024326	XLOC_000105	ATP5O	ENSBTAG00000018278	Bos taurus ATP synthase, H+ transporting, mitochondrial F1 complex, O subunit (ATP5O), mRNA. [Source:RefSeq mRNA;Acc:NM_174244]	GO:0005739(mitochondrion);GO:0005743(mitochondrial inner membrane);GO:0005753(mitochondrial proton-transporting ATP synthase complex);GO:0006754(ATP biosynthetic process);GO:0006810(transport);GO:0006811(ion transport);GO:0015986(ATP synthesis coupled proton transport);GO:0015992(proton transport);GO:0016020(membrane);GO:0046933(proton-transporting ATP synthase activity, rotational mechanism)	00190(Oxidative phosphorylation);01100(Metabolic pathways);05010(Alzheimer's disease);05012(Parkinson's disease);05016(Huntington's disease)	chr1:922634-929992	BTA	BTF	OK	559.554	18.2593	4.93757	up	0.0001	0.000326959	yes
TCONS_00138733	=	ENSBTAT00000011818	XLOC_123827	USP22	ENSBTAG00000008978	Bos taurus ubiquitin specific peptidase 22 (USP22), mRNA. [Source:RefSeq mRNA;Acc:NM_001166567]	GO:0000124(SAGA complex);GO:0003713(transcription coactivator activity);GO:0004221(ubiquitin thiolesterase activity);GO:0004843(ubiquitin-specific protease activity);GO:0005515(protein binding);GO:0005634(nucleus);GO:0006351(transcription, DNA-templated);GO:0006355(regulation of transcription, DNA-dependent);GO:0006508(proteolysis);GO:0006511(ubiquitin-dependent protein catabolic process);GO:0007…	NA	chr19:35728069-35746498	BTA	BTF	OK	47.9627	18.2393	1.39486	up	0.0001	0.000326959	yes
TCONS_00288216	=	ENSBTAT00000018281	XLOC_257865	TSPAN9	ENSBTAG00000013759	tetraspanin 9 [Source:HGNC Symbol;Acc:21640]	GO:0016020(membrane);GO:0016021(integral to membrane)	NA	chr5:107044015-107052441	BTA	BTF	OK	4.6389	18.2375	-1.97505	down	0.0001	0.000326959	yes
TCONS_00196270	=	ENSBTAT00000025617	XLOC_175526	TXNDC5	ENSBTAG00000019237	Bos taurus thioredoxin domain containing 5 (endoplasmic reticulum) (TXNDC5), mRNA. [Source:RefSeq mRNA;Acc:NM_001206732]	GO:0005515(protein binding);GO:0005788(endoplasmic reticulum lumen);GO:0006662(glycerol ether metabolic process);GO:0009055(electron carrier activity);GO:0015035(protein disulfide oxidoreductase activity);GO:0016853(isomerase activity);GO:0045454(cell redox homeostasis)	04141(Protein processing in endoplasmic reticulum)	chr23:47328130-47510252	BTA	BTF	OK	6.19628	18.2237	-1.55634	down	0.0377	0.101696	yes
TCONS_00193295	=	ENSBTAT00000054161	XLOC_172886	MTCH1	ENSBTAG00000033453	Bos taurus mitochondrial carrier 1 (MTCH1), mRNA. [Source:RefSeq mRNA;Acc:NM_001103305]	GO:0005515(protein binding);GO:0005739(mitochondrion);GO:0006810(transport);GO:0006919(activation of cysteine-type endopeptidase activity involved in apoptotic process);GO:0016020(membrane);GO:0016021(integral to membrane);GO:0043065(positive regulation of apoptotic process)	NA	chr23:10850803-10875087	BTA	BTF	OK	60.6896	18.1897	1.73833	up	0.0001	0.000326959	yes
TCONS_00129726	=	ENSBTAT00000018429	XLOC_116330	CHMP2A	ENSBTAG00000013882	Bos taurus charged multivesicular body protein 2A (CHMP2A), mRNA. [Source:RefSeq mRNA;Acc:NM_001034550]	GO:0005515(protein binding);GO:0005829(cytosol);GO:0015031(protein transport);GO:0019904(protein domain specific binding)	04144(Endocytosis)	chr18:65960798-65963496	BTA	BTF	OK	61.4301	18.1875	1.756	up	0.0001	0.000326959	yes
TCONS_00163837	=	ENSBTAT00000018411	XLOC_146462	DUSP1	ENSBTAG00000013863	Bos taurus dual specificity phosphatase 1 (DUSP1), mRNA. [Source:RefSeq mRNA;Acc:NM_001046452]	GO:0004721(phosphoprotein phosphatase activity);GO:0004725(protein tyrosine phosphatase activity);GO:0005515(protein binding);GO:0006470(protein dephosphorylation);GO:0008138(protein tyrosine/serine/threonine phosphatase activity);GO:0016311(dephosphorylation);GO:0016787(hydrolase activity);GO:0016791(phosphatase activity);GO:0017017(MAP kinase tyrosine/serine/threonine phosphatase activity);GO:0…	04010(MAPK signaling pathway)	chr20:4449108-4452189	BTA	BTF	OK	176.48	18.1734	3.27961	up	0.0001	0.000326959	yes
TCONS_00295379	=	ENSBTAT00000039444	XLOC_264320	FGFRL1	ENSBTAG00000027464	Bos taurus fibroblast growth factor receptor-like 1 (FGFRL1), mRNA. [Source:RefSeq mRNA;Acc:NM_001205996]	GO:0001501(skeletal system development);GO:0003179(heart valve morphogenesis);GO:0005007(fibroblast growth factor-activated receptor activity);GO:0005515(protein binding);GO:0005886(plasma membrane);GO:0008201(heparin binding);GO:0008285(negative regulation of cell proliferation);GO:0008543(fibroblast growth factor receptor signaling pathway);GO:0017134(fibroblast growth factor binding);GO:006041…	NA	chr6:109128529-109135313	BTA	BTF	LOWDATA	2.41101	18.1718	-2.91399	down	1	1	no
TCONS_00115520	=	ENSBTAT00000024107	XLOC_104375	PEBP1	ENSBTAG00000018115	Bos taurus phosphatidylethanolamine binding protein 1 (PEBP1), mRNA. [Source:RefSeq mRNA;Acc:NM_001033623]	GO:0000166(nucleotide binding);GO:0004867(serine-type endopeptidase inhibitor activity);GO:0005515(protein binding);GO:0005524(ATP binding);GO:0005737(cytoplasm);GO:0008289(lipid binding);GO:0010466(negative regulation of peptidase activity);GO:0019899(enzyme binding);GO:0019901(protein kinase binding);GO:0030414(peptidase inhibitor activity)	NA	chr17:59333428-59337958	BTA	BTF	OK	425.815	18.1563	4.55168	up	0.0001	0.000326959	yes
TCONS_00265625	=	ENSBTAT00000029003	XLOC_237745	NDUFB2	ENSBTAG00000021759	Bos taurus NADH dehydrogenase (ubiquinone) 1 beta subcomplex, 2, 8kDa (NDUFB2), mRNA. [Source:RefSeq mRNA;Acc:NM_175828]	GO:0005739(mitochondrion);GO:0005743(mitochondrial inner membrane);GO:0005747(mitochondrial respiratory chain complex I);GO:0016020(membrane);GO:0055114(oxidation-reduction process);GO:0070469(respiratory chain)	00190(Oxidative phosphorylation);01100(Metabolic pathways);05010(Alzheimer's disease);05012(Parkinson's disease);05016(Huntington's disease)	chr4:104850894-104858462	BTA	BTF	OK	249.531	18.0909	3.78588	up	0.0002	0.000896744	yes
TCONS_00071479	=	ENSBTAT00000022364	XLOC_064432	PYCRL	ENSBTAG00000016810	Bos taurus pyrroline-5-carboxylate reductase-like (PYCRL), mRNA. [Source:RefSeq mRNA;Acc:NM_001014906]	GO:0004735(pyrroline-5-carboxylate reductase activity);GO:0005515(protein binding);GO:0006561(proline biosynthetic process);GO:0008652(cellular amino acid biosynthetic process);GO:0016491(oxidoreductase activity);GO:0042802(identical protein binding);GO:0055114(oxidation-reduction process);GO:0055129(L-proline biosynthetic process)	00330(Arginine and proline metabolism);01100(Metabolic pathways)	chr14:2301586-2313802	BTA	BTF	OK	27.3078	17.9985	0.601438	up	0.2889	0.358149	no
TCONS_00110822	=	ENSBTAT00000034274	XLOC_100209	DYNLL1	ENSBTAG00000034170	Dynein light chain 1, cytoplasmic [Source:UniProtKB/Swiss-Prot;Acc:P61285]	GO:0000776(kinetochore);GO:0003774(motor activity);GO:0005634(nucleus);GO:0005737(cytoplasm);GO:0005739(mitochondrion);GO:0005856(cytoskeleton);GO:0005868(cytoplasmic dynein complex);GO:0005874(microtubule);GO:0005875(microtubule associated complex);GO:0006351(transcription, DNA-templated);GO:0006355(regulation of transcription, DNA-dependent);GO:0006810(transport);GO:0006915(apoptotic process);G…	NA	chr17:65042589-65045024	BTA	BTF	OK	154.943	17.9817	3.10714	up	0.0001	0.000326959	yes
TCONS_00036642	=	ENSBTAT00000027837	XLOC_033066	LAPTM4A	ENSBTAG00000020894	Bos taurus lysosomal protein transmembrane 4 alpha (LAPTM4A), mRNA. [Source:RefSeq mRNA;Acc:NM_205799]	GO:0005794(Golgi apparatus);GO:0006810(transport);GO:0012505(endomembrane system);GO:0016020(membrane);GO:0016021(integral to membrane)	04142(Lysosome)	chr11:78862494-78880461	BTA	BTF	OK	132.53	17.9097	2.88751	up	0.0001	0.000326959	yes
TCONS_00128598	=	ENSBTAT00000043065	XLOC_115471	HRC	ENSBTAG00000002853	Bos taurus histidine rich calcium binding protein (HRC), mRNA. [Source:RefSeq mRNA;Acc:NM_001102313]	GO:0005515(protein binding);GO:0008016(regulation of heart contraction);GO:0033017(sarcoplasmic reticulum membrane);GO:0044325(ion channel binding);GO:0051117(ATPase binding);GO:0055074(calcium ion homeostasis)	NA	chr18:56107350-56112016	BTA	BTF	OK	96.9663	17.9036	2.43723	up	0.0001	0.000326959	yes
TCONS_00248482	=	ENSBTAT00000005279	XLOC_222422	JUN	ENSBTAG00000004037	Bos taurus jun proto-oncogene (JUN), mRNA. [Source:RefSeq mRNA;Acc:NM_001077827]	GO:0000980(RNA polymerase II distal enhancer sequence-specific DNA binding);GO:0001102(RNA polymerase II activating transcription factor binding);GO:0001525(angiogenesis);GO:0001774(microglial cell activation);GO:0001889(liver development);GO:0001938(positive regulation of endothelial cell proliferation);GO:0003151(outflow tract morphogenesis);GO:0003677(DNA binding);GO:0003700(sequence-specific …	04010(MAPK signaling pathway);04012(ErbB signaling pathway);04310(Wnt signaling pathway);04380(Osteoclast differentiation);04510(Focal adhesion);04620(Toll-like receptor signaling pathway);04660(T cell receptor signaling pathway);04662(B cell receptor signaling pathway);04722(Neurotrophin signaling pathway);04912(GnRH signaling pathway);05140(Leishmaniasis);05142(Chagas disease (American trypanos…	chr3:87840416-87843087	BTA	BTF	OK	50.5772	17.8799	1.50015	up	0.0001	0.000326959	yes
TCONS_00242440	=	ENSBTAT00000019979	XLOC_217170	MRPL11	ENSBTAG00000015006	Bos taurus mitochondrial ribosomal protein L11 (MRPL11), mRNA. [Source:RefSeq mRNA;Acc:NM_001014932]	GO:0003735(structural constituent of ribosome);GO:0005515(protein binding);GO:0005739(mitochondrion);GO:0005840(ribosome);GO:0006412(translation);GO:0030529(ribonucleoprotein complex)	NA	chr29:45127204-45130554	BTA	BTF	OK	90.7792	17.8708	2.34476	up	0.0001	0.000326959	yes
TCONS_00290024	=	ENSBTAT00000028988	XLOC_259444	ANXA5	ENSBTAG00000021746	Bos taurus annexin A5 (ANXA5), mRNA. [Source:RefSeq mRNA;Acc:NM_001040477]	GO:0005509(calcium ion binding);GO:0005515(protein binding);GO:0005544(calcium-dependent phospholipid binding);GO:0005622(intracellular);GO:0009897(external side of plasma membrane);GO:0010033(response to organic substance);GO:0050819(negative regulation of coagulation);GO:0070062(extracellular vesicular exosome);GO:0072563(endothelial microparticle)	NA	chr6:3542634-3575330	BTA	BTF	OK	42.3461	17.8657	1.24503	up	0.0001	0.000326959	yes
TCONS_00182684	=	ENSBTAT00000021386	XLOC_163694	ARF4	ENSBTAG00000016069	Bos taurus ADP-ribosylation factor 4 (ARF4), mRNA. [Source:RefSeq mRNA;Acc:NM_001034530]	GO:0000166(nucleotide binding);GO:0003924(GTPase activity);GO:0004871(signal transducer activity);GO:0005515(protein binding);GO:0005525(GTP binding);GO:0005622(intracellular);GO:0005634(nucleus);GO:0005737(cytoplasm);GO:0005794(Golgi apparatus);GO:0005886(plasma membrane);GO:0006810(transport);GO:0006886(intracellular protein transport);GO:0007186(G-protein coupled receptor signaling pathway);GO…	NA	chr22:44149039-44170350	BTA	BTF	LOWDATA	64.3996	17.8398	1.85195	up	1	1	no
TCONS_00058447	=	ENSBTAT00000021156	XLOC_052754	ITGB1	ENSBTAG00000015910	Bos taurus integrin, beta 1 (fibronectin receptor, beta polypeptide, antigen CD29 includes MDF2, MSK12) (ITGB1), mRNA. [Source:RefSeq mRNA;Acc:NM_174368]	GO:0000082(G1/S transition of mitotic cell cycle);GO:0001618(virus receptor activity);GO:0001701(in utero embryonic development);GO:0001708(cell fate specification);GO:0001726(ruffle);GO:0002042(cell migration involved in sprouting angiogenesis);GO:0004872(receptor activity);GO:0005178(integrin binding);GO:0005515(protein binding);GO:0005737(cytoplasm);GO:0005768(endosome);GO:0005886(plasma membr…	04145(Phagosome);04360(Axon guidance);04510(Focal adhesion);04512(ECM-receptor interaction);04514(Cell adhesion molecules (CAMs));04670(Leukocyte transendothelial migration);04810(Regulation of actin cytoskeleton);05100(Bacterial invasion of epithelial cells);05140(Leishmaniasis);05145(Toxoplasmosis);05200(Pathways in cancer);05222(Small cell lung cancer);05410(Hypertrophic cardiomyopathy (HCM));…	chr13:20247473-20292118	BTA	BTF	LOWDATA	21.0796	17.8277	0.241722	up	1	1	no
TCONS_00046599	=	ENSBTAT00000013992	XLOC_041834	BRD3	ENSBTAG00000010582	Bos taurus bromodomain containing 3 (BRD3), mRNA. [Source:RefSeq mRNA;Acc:NM_001076873]	GO:0003682(chromatin binding);GO:0005515(protein binding);GO:0006357(regulation of transcription from RNA polymerase II promoter);GO:0070577(histone acetyl-lysine binding)	NA	chr11:104859911-104894417	BTA	BTF	OK	3.46286	17.8261	-2.36396	down	0.0001	0.000326959	yes
TCONS_00313386	=	ENSBTAT00000019445	XLOC_280283	DBN1	ENSBTAG00000011400	Bos taurus drebrin 1 (DBN1), mRNA. [Source:RefSeq mRNA;Acc:NM_001045917]	GO:0003779(actin binding);GO:0005515(protein binding);GO:0005622(intracellular);GO:0005886(plasma membrane);GO:0005911(cell-cell junction);GO:0005921(gap junction);GO:0007015(actin filament organization);GO:0010643(cell communication by chemical coupling);GO:0010644(cell communication by electrical coupling);GO:0015629(actin cytoskeleton);GO:0016020(membrane);GO:0032507(maintenance of protein loc…	NA	chr7:40311491-40325975	BTA	BTF	LOWDATA	4.23486	17.8234	-2.07339	down	1	1	no
TCONS_00244981	=	ENSBTAT00000026724	XLOC_219283	TXNIP	ENSBTAG00000020060	Bos taurus thioredoxin interacting protein (TXNIP), mRNA. [Source:RefSeq mRNA;Acc:NM_001101875]	GO:0000122(negative regulation of transcription from RNA polymerase II promoter);GO:0004857(enzyme inhibitor activity);GO:0005515(protein binding);GO:0005737(cytoplasm);GO:0006606(protein import into nucleus);GO:0006979(response to oxidative stress);GO:0030216(keratinocyte differentiation);GO:0031625(ubiquitin protein ligase binding);GO:0043086(negative regulation of catalytic activity);GO:004800…	NA	chr3:21489096-21493251	BTA	BTF	OK	964.912	17.7985	5.76057	up	0.0001	0.000326959	yes
TCONS_00096593	=	ENSBTAT00000052059	XLOC_087344	HNRNPU	ENSBTAG00000007606	Bos taurus heterogeneous nuclear ribonucleoprotein U (scaffold attachment factor A) (HNRNPU), mRNA. [Source:RefSeq mRNA;Acc:NM_001076920]	GO:0003676(nucleic acid binding);GO:0005515(protein binding);GO:0005524(ATP binding);GO:0005634(nucleus);GO:0016301(kinase activity);GO:0019013(viral nucleocapsid);GO:0030529(ribonucleoprotein complex);GO:0070934(CRD-mediated mRNA stabilization);GO:0070937(CRD-mediated mRNA stability complex);GO:0071013(catalytic step 2 spliceosome)	03040(Spliceosome)	chr16:33163183-33188176	BTA	BTF	LOWDATA	39.5099	17.7864	1.15144	up	1	1	no
TCONS_00122528	=	ENSBTAT00000031877	XLOC_110352	RCN3	ENSBTAG00000021799	Bos taurus reticulocalbin 3, EF-hand calcium binding domain (RCN3), mRNA. [Source:RefSeq mRNA;Acc:NM_001046260]	GO:0005509(calcium ion binding);GO:0005515(protein binding);GO:0005783(endoplasmic reticulum);GO:0005788(endoplasmic reticulum lumen);GO:0046872(metal ion binding)	NA	chr18:56422332-56430760	BTA	BTF	OK	3.67188	17.7667	-2.27459	down	0.0001	0.000326959	yes
TCONS_00308772	=	ENSBTAT00000042718	XLOC_276274	VCAN	ENSBTAG00000014906	versican [Source:HGNC Symbol;Acc:2464]	GO:0005509(calcium ion binding);GO:0005515(protein binding);GO:0005540(hyaluronic acid binding);GO:0005576(extracellular region);GO:0005578(proteinaceous extracellular matrix);GO:0005615(extracellular space);GO:0007155(cell adhesion);GO:0007507(heart development);GO:0008347(glial cell migration);GO:0030246(carbohydrate binding);GO:0031012(extracellular matrix)	04514(Cell adhesion molecules (CAMs))	chr7:85665446-85784678	BTA	BTF	LOWDATA	4.40764	17.7476	-2.00955	down	1	1	no
TCONS_00021148	=	ENSBTAT00000029256	XLOC_019257	C10H14ORF166	ENSBTAG00000021944	Bos taurus chromosome 10 open reading frame, human C14orf166 (C10H14orf166), mRNA. [Source:RefSeq mRNA;Acc:NM_001035280]	GO:0000993(RNA polymerase II core binding);GO:0005515(protein binding);GO:0005634(nucleus);GO:0042802(identical protein binding);GO:0045944(positive regulation of transcription from RNA polymerase II promoter);GO:0072669(tRNA-splicing ligase complex)	NA	chr10:44879958-44986963	BTA	BTF	OK	153.889	17.7447	3.11643	up	0.0002	0.000896744	yes
TCONS_00277000	=	ENSBTAT00000014053	XLOC_247995	DCTN2	ENSBTAG00000010624	Bos taurus dynactin 2 (p50) (DCTN2), mRNA. [Source:RefSeq mRNA;Acc:NM_001034558]	GO:0000776(kinetochore);GO:0003774(motor activity);GO:0005515(protein binding);GO:0005737(cytoplasm);GO:0005813(centrosome);GO:0005815(microtubule organizing center);GO:0005856(cytoskeleton);GO:0005869(dynactin complex);GO:0005874(microtubule);GO:0007017(microtubule-based process);GO:0007067(mitosis);GO:0008283(cell proliferation);GO:0016020(membrane);GO:0030286(dynein complex);GO:0030426(growth …	04962(Vasopressin-regulated water reabsorption);05016(Huntington's disease)	chr5:56262262-56275883	BTA	BTF	OK	120.688	17.738	2.76637	up	0.0001	0.000326959	yes
TCONS_00301198	=	ENSBTAT00000005348	XLOC_269693	SPARCL1	ENSBTAG00000004094	Bos taurus SPARC-like 1 (hevin) (SPARCL1), mRNA. [Source:RefSeq mRNA;Acc:NM_001034302]	GO:0005509(calcium ion binding);GO:0005515(protein binding);GO:0005578(proteinaceous extracellular matrix);GO:0005615(extracellular space);GO:0007165(signal transduction)	NA	chr6:104149823-104202734	BTA	BTF	OK	77.3821	17.7142	2.12709	up	0.0004	0.00190342	yes
TCONS_00243879	=	ENSBTAT00000002674	XLOC_218404	TAGLN2	ENSBTAG00000002068	Bos taurus transgelin 2 (TAGLN2), mRNA. [Source:RefSeq mRNA;Acc:NM_001013599]	GO:0005515(protein binding);GO:0007517(muscle organ development)	NA	chr3:9878838-9886647	BTA	BTF	OK	20.2985	17.64	0.202524	up	0.4823	0.537802	no
TCONS_00346892	=	ENSBTAT00000047242	XLOC_311003	BGN	ENSBTAG00000005250	Bos taurus biglycan (BGN), mRNA. [Source:RefSeq mRNA;Acc:NM_178318]	GO:0005515(protein binding);GO:0005539(glycosaminoglycan binding);GO:0005576(extracellular region);GO:0005578(proteinaceous extracellular matrix);GO:0005622(intracellular);GO:0009986(cell surface);GO:0019800(peptide cross-linking via chondroitin 4-sulfate glycosaminoglycan);GO:0030133(transport vesicle);GO:0031012(extracellular matrix);GO:0042383(sarcolemma);GO:0050840(extracellular matrix bindin…	NA	chrX:39638545-39653692	BTA	BTF	LOWDATA	3.60134	17.6364	-2.29195	down	1	1	no
TCONS_00279775	=	ENSBTAT00000019876	XLOC_250416	MLF2	ENSBTAG00000014931	myeloid leukemia factor 2 [Source:HGNC Symbol;Acc:7126]	GO:0006952(defense response)	NA	chr5:104058169-104063555	BTA	BTF	OK	56.1207	17.6317	1.67036	up	0.0001	0.000326959	yes
TCONS_00111682	=	ENSBTAT00000044059	XLOC_100931	YWHAH	ENSBTAG00000031134	Bos taurus tyrosine 3-monooxygenase/tryptophan 5-monooxygenase activation protein, eta polypeptide (YWHAH), mRNA. [Source:RefSeq mRNA;Acc:NM_174492]	GO:0002028(regulation of sodium ion transport);GO:0003779(actin binding);GO:0005737(cytoplasm);GO:0006713(glucocorticoid catabolic process);GO:0006886(intracellular protein transport);GO:0017080(sodium channel regulator activity);GO:0019899(enzyme binding);GO:0019904(protein domain specific binding);GO:0035259(glucocorticoid receptor binding);GO:0042921(glucocorticoid receptor signaling pathway);…	04110(Cell cycle);04114(Oocyte meiosis);04722(Neurotrophin signaling pathway)	chr17:72623828-72631376	BTA	BTF	LOWDATA	48.8583	17.602	1.47286	up	1	1	no
TCONS_00283636	=	ENSBTAT00000000359	XLOC_253791	PFKM	ENSBTAG00000000286	Bos taurus phosphofructokinase, muscle (PFKM), mRNA. [Source:RefSeq mRNA;Acc:NM_001075268]	GO:0000166(nucleotide binding);GO:0003824(catalytic activity);GO:0003872(6-phosphofructokinase activity);GO:0005515(protein binding);GO:0005524(ATP binding);GO:0005737(cytoplasm);GO:0005829(cytosol);GO:0005945(6-phosphofructokinase complex);GO:0006002(fructose 6-phosphate metabolic process);GO:0006096(glycolysis);GO:0008022(protein C-terminus binding);GO:0008152(metabolic process);GO:0008443(phos…	00010(Glycolysis / Gluconeogenesis);00030(Pentose phosphate pathway);00051(Fructose and mannose metabolism);00052(Galactose metabolism);01100(Metabolic pathways)	chr5:32312956-32337558	BTA	BTF	OK	1514.57	17.5744	6.42929	up	0.0001	0.000326959	yes
TCONS_00123722	=	ENSBTAT00000008424	XLOC_111232	TRIM28	ENSBTAG00000006422	tripartite motif containing 28 [Source:HGNC Symbol;Acc:16384]	GO:0000122(negative regulation of transcription from RNA polymerase II promoter);GO:0000785(chromatin);GO:0001837(epithelial to mesenchymal transition);GO:0003677(DNA binding);GO:0003700(sequence-specific DNA binding transcription factor activity);GO:0003713(transcription coactivator activity);GO:0003714(transcription corepressor activity);GO:0004672(protein kinase activity);GO:0004842(ubiquitin-…	NA	chr18:65953940-65960323	BTA	BTF	OK	5.54502	17.5479	-1.66203	down	0.1308	0.229704	no
TCONS_00304711	=	ENSBTAT00000014552	XLOC_272638	HINT1	ENSBTAG00000010959	Bos taurus histidine triad nucleotide binding protein 1 (HINT1), mRNA. [Source:RefSeq mRNA;Acc:NM_175812]	GO:0000118(histone deacetylase complex);GO:0000166(nucleotide binding);GO:0003824(catalytic activity);GO:0005634(nucleus);GO:0005737(cytoplasm);GO:0005886(plasma membrane);GO:0006351(transcription, DNA-templated);GO:0006355(regulation of transcription, DNA-dependent);GO:0006915(apoptotic process);GO:0009154(purine ribonucleotide catabolic process);GO:0016787(hydrolase activity);GO:0072332(intrins…	NA	chr7:24514618-24521784	BTA	BTF	OK	114.844	17.5447	2.71057	up	0.0001	0.000326959	yes
TCONS_00122115	=	ENSBTAT00000013354	XLOC_110048	APOE	ENSBTAG00000010123	Bos taurus apolipoprotein E (APOE), mRNA. [Source:RefSeq mRNA;Acc:NM_173991]	GO:0001540(beta-amyloid binding);GO:0001937(negative regulation of endothelial cell proliferation);GO:0002021(response to dietary excess);GO:0005319(lipid transporter activity);GO:0005515(protein binding);GO:0005576(extracellular region);GO:0005615(extracellular space);GO:0006629(lipid metabolic process);GO:0006641(triglyceride metabolic process);GO:0006707(cholesterol catabolic process);GO:00068…	05010(Alzheimer's disease)	chr18:53040104-53042792	BTA	BTF	OK	32.8976	17.4923	0.911262	up	0.0042	0.0167774	no
TCONS_00189903	=	ENSBTAT00000016963	XLOC_169937	PTK7	ENSBTAG00000012761	protein tyrosine kinase 7 [Source:HGNC Symbol;Acc:9618]	GO:0001736(establishment of planar polarity);GO:0001843(neural tube closure);GO:0003401(axis elongation);GO:0004672(protein kinase activity);GO:0004713(protein tyrosine kinase activity);GO:0005515(protein binding);GO:0005524(ATP binding);GO:0005911(cell-cell junction);GO:0006468(protein phosphorylation);GO:0010976(positive regulation of neuron projection development);GO:0016020(membrane);GO:00160…	NA	chr23:16677834-16740809	BTA	BTF	OK	0.459771	17.4868	-5.24921	down	0.0351	0.0974618	yes
TCONS_00007951	=	ENSBTAT00000034655	XLOC_007287	COL18A1	ENSBTAG00000023907	collagen, type XVIII, alpha 1 [Source:HGNC Symbol;Acc:2195]	GO:0001525(angiogenesis);GO:0001886(endothelial cell morphogenesis);GO:0005198(structural molecule activity);GO:0005515(protein binding);GO:0005581(collagen);GO:0005604(basement membrane);GO:0005615(extracellular space);GO:0007155(cell adhesion);GO:0008284(positive regulation of cell proliferation);GO:0030198(extracellular matrix organization);GO:0030335(positive regulation of cell migration);GO:…	04974(Protein digestion and absorption)	chr1:146989063-147040997	BTA	BTF	OK	0.606142	17.4815	-4.85003	down	0.0464	0.118234	yes
TCONS_00328919	=	ENSBTAT00000028486	XLOC_294547	ANP32B	ENSBTAG00000021367	Bos taurus acidic (leucine-rich) nuclear phosphoprotein 32 family, member B (ANP32B), mRNA. [Source:RefSeq mRNA;Acc:NM_001035074]	GO:0005515(protein binding)	NA	chr8:63617040-63630082	BTA	BTF	OK	17.8631	17.4513	0.0336445	up	0.9221	0.931013	no
TCONS_00312145	=	ENSBTAT00000004519	XLOC_279204	FEM1A	ENSBTAG00000003476	Bos taurus fem-1 homolog a (C. elegans) (FEM1A), mRNA. [Source:RefSeq mRNA;Acc:NM_001046226]	GO:0004842(ubiquitin-protein ligase activity);GO:0005515(protein binding);GO:0005737(cytoplasm);GO:0016567(protein ubiquitination);GO:0031867(EP4 subtype prostaglandin E2 receptor binding);GO:0050728(negative regulation of inflammatory response);GO:0051438(regulation of ubiquitin-protein ligase activity)	NA	chr7:20565300-20568880	BTA	BTF	OK	620.378	17.3825	5.15744	up	0.0001	0.000326959	yes
TCONS_00158351	=	ENSBTAT00000056243	XLOC_141286	ENSBTAG00000040602	ENSBTAG00000040602	Bos taurus SCAN domain containing 1-like (LOC515042), mRNA. [Source:RefSeq mRNA;Acc:NM_001105370]	GO:0000981(sequence-specific DNA binding RNA polymerase II transcription factor activity);GO:0003700(sequence-specific DNA binding transcription factor activity);GO:0003713(transcription coactivator activity);GO:0005634(nucleus);GO:0006351(transcription, DNA-templated);GO:0006355(regulation of transcription, DNA-dependent);GO:0006357(regulation of transcription from RNA polymerase II promoter);GO…	NA	chr2:131410547-131414758	BTA	BTF	OK	87.2385	17.3755	2.32791	up	0.0001	0.000326959	yes
TCONS_00324879	=	ENSBTAT00000000240	XLOC_290781	ATP6V1G1	ENSBTAG00000000203	Bos taurus ATPase, H+ transporting, lysosomal 13kDa, V1 subunit G1 (ATP6V1G1), mRNA. [Source:RefSeq mRNA;Acc:NM_174245]	GO:0005765(lysosomal membrane);GO:0005829(cytosol);GO:0005886(plasma membrane);GO:0006810(transport);GO:0006811(ion transport);GO:0015992(proton transport);GO:0016471(vacuolar proton-transporting V-type ATPase complex);GO:0016820(hydrolase activity, acting on acid anhydrides, catalyzing transmembrane movement of substances);GO:0051117(ATPase binding)	00190(Oxidative phosphorylation);01100(Metabolic pathways);04145(Phagosome);04966(Collecting duct acid secretion);05323(Rheumatoid arthritis)	chr8:105493586-105502651	BTA	BTF	OK	118.962	17.3592	2.77673	up	0.0001	0.000326959	yes
TCONS_00091777	=	ENSBTAT00000049219	XLOC_082966	EIF3F		NA	NA	NA	chr15:45130543-45138822	BTA	BTF	OK	44.698	17.27	1.37194	up	0.0003	0.00141002	yes
TCONS_00046719	=	ENSBTAT00000066088	XLOC_041930	SSNA1	ENSBTAG00000046415	Bos taurus Sjogren syndrome nuclear autoantigen 1 (SSNA1), mRNA. [Source:RefSeq mRNA;Acc:NM_001015539]	GO:0005634(nucleus);GO:0005737(cytoplasm);GO:0005813(centrosome);GO:0005815(microtubule organizing center);GO:0005856(cytoskeleton);GO:0042073(intraciliary transport);GO:0042802(identical protein binding);GO:0060830(ciliary receptor clustering involved in smoothened signaling pathway)	NA	chr11:105904769-105905783	BTA	BTF	OK	30.1917	17.2611	0.806627	up	0.0094	0.0333056	no
TCONS_00045859	=	ENSBTAT00000054038	XLOC_041283	AK1	ENSBTAG00000006305	Bos taurus adenylate kinase 1 (AK1), mRNA. [Source:RefSeq mRNA;Acc:NM_001013582]	GO:0000166(nucleotide binding);GO:0001520(outer dense fiber);GO:0004017(adenylate kinase activity);GO:0004550(nucleoside diphosphate kinase activity);GO:0005524(ATP binding);GO:0005737(cytoplasm);GO:0005886(plasma membrane);GO:0006139(nucleobase-containing compound metabolic process);GO:0006165(nucleoside diphosphate phosphorylation);GO:0007050(cell cycle arrest);GO:0009142(nucleoside triphosphat…	00230(Purine metabolism);01100(Metabolic pathways)	chr11:98551013-98561668	BTA	BTF	LOWDATA	1300.48	17.2559	6.23582	up	1	1	no
TCONS_00190984	=	ENSBTAT00000044998	XLOC_170805	HIST2H4B		NA	NA	NA	chr23:31665561-31667068	BTA	BTF	OK	13.7063	17.2515	-0.331887	down	0.2643	0.335998	no
TCONS_00269544	=	ENSBTAT00000023751	XLOC_241285	CAV1	ENSBTAG00000017869	Bos taurus caveolin 1, caveolae protein, 22kDa (CAV1), mRNA. [Source:RefSeq mRNA;Acc:NM_174004]	GO:0000122(negative regulation of transcription from RNA polymerase II promoter);GO:0000139(Golgi membrane);GO:0000165(MAPK cascade);GO:0000188(inactivation of MAPK activity);GO:0001525(angiogenesis);GO:0001570(vasculogenesis);GO:0001666(response to hypoxia);GO:0001937(negative regulation of endothelial cell proliferation);GO:0001960(negative regulation of cytokine-mediated signaling pathway);GO:…	04144(Endocytosis);04510(Focal adhesion);05100(Bacterial invasion of epithelial cells);05416(Viral myocarditis)	chr4:52173109-52208687	BTA	BTF	OK	179.063	17.2495	3.37584	up	0.0001	0.000326959	yes
TCONS_00358640	=	ENSBTAT00000001187	XLOC_321830	PGK1	ENSBTAG00000000894	Bos taurus phosphoglycerate kinase 1 (PGK1), mRNA. [Source:RefSeq mRNA;Acc:NM_001034299]	GO:0000166(nucleotide binding);GO:0004618(phosphoglycerate kinase activity);GO:0005515(protein binding);GO:0005524(ATP binding);GO:0005737(cytoplasm);GO:0006096(glycolysis);GO:0016301(kinase activity);GO:0016310(phosphorylation);GO:0016740(transferase activity)	00010(Glycolysis / Gluconeogenesis);01100(Metabolic pathways)	chrX:79269288-79305386	BTA	BTF	OK	565.803	17.2077	5.03917	up	0.0001	0.000326959	yes
TCONS_00226665	=	ENSBTAT00000039787	XLOC_202931	SFRP1	ENSBTAG00000027625	Bos taurus secreted frizzled-related protein 1 (SFRP1), mRNA. [Source:RefSeq mRNA;Acc:NM_174460]	GO:0001649(osteoblast differentiation);GO:0001657(ureteric bud development);GO:0001756(somitogenesis);GO:0001843(neural tube closure);GO:0002244(hematopoietic progenitor cell differentiation);GO:0004197(cysteine-type endopeptidase activity);GO:0005109(frizzled binding);GO:0005515(protein binding);GO:0005576(extracellular region);GO:0005578(proteinaceous extracellular matrix);GO:0005615(extracellu…	04310(Wnt signaling pathway)	chr27:35900361-35943920	BTA	BTF	OK	1.12827	17.1831	-3.92882	down	0.0001	0.000326959	yes
TCONS_00272475	=	ENSBTAT00000057182	XLOC_243942	FAM115A		NA	NA	NA	chr4:107839102-107890643	BTA	BTF	OK	5.33199	17.1742	-1.6875	down	0.0001	0.000621316	yes
TCONS_00284426	=	ENSBTAT00000009545	XLOC_254521	DYRK2	ENSBTAG00000007256	dual-specificity tyrosine-(Y)-phosphorylation regulated kinase 2 [Source:HGNC Symbol;Acc:3093]	GO:0000151(ubiquitin ligase complex);GO:0000166(nucleotide binding);GO:0000287(magnesium ion binding);GO:0004672(protein kinase activity);GO:0004674(protein serine/threonine kinase activity);GO:0004713(protein tyrosine kinase activity);GO:0005515(protein binding);GO:0005524(ATP binding);GO:0005634(nucleus);GO:0005737(cytoplasm);GO:0006468(protein phosphorylation);GO:0006974(cellular response to D…	NA	chr5:46317140-46334231	BTA	BTF	LOWDATA	15.3498	17.1613	-0.160941	down	1	1	no
TCONS_00187615	=	ENSBTAT00000027511	XLOC_168001	GNAI2	ENSBTAG00000020645	Bos taurus guanine nucleotide binding protein (G protein), alpha inhibiting activity polypeptide 2 (GNAI2), mRNA. [Source:RefSeq mRNA;Acc:NM_001101040]	GO:0000166(nucleotide binding);GO:0001664(G-protein coupled receptor binding);GO:0001973(adenosine receptor signaling pathway);GO:0003924(GTPase activity);GO:0004871(signal transducer activity);GO:0005515(protein binding);GO:0005525(GTP binding);GO:0005737(cytoplasm);GO:0005813(centrosome);GO:0005834(heterotrimeric G-protein complex);GO:0006184(GTP catabolic process);GO:0007165(signal transductio…	04062(Chemokine signaling pathway);04360(Axon guidance);04530(Tight junction);04540(Gap junction);04670(Leukocyte transendothelial migration);04730(Long-term depression);04914(Progesterone-mediated oocyte maturation);04916(Melanogenesis);04971(Gastric acid secretion);05142(Chagas disease (American trypanosomiasis));05145(Toxoplasmosis)	chr22:50670839-50691045	BTA	BTF	OK	8.36446	17.1379	-1.03485	down	0.0022	0.00940303	yes
TCONS_00131946	=	ENSBTAT00000002616	XLOC_118250	EIF5A	ENSBTAG00000002018	Bos taurus eukaryotic translation initiation factor 5A (EIF5A), mRNA. [Source:RefSeq mRNA;Acc:NM_001003658]	GO:0003723(RNA binding);GO:0003746(translation elongation factor activity);GO:0005634(nucleus);GO:0005643(nuclear pore);GO:0005737(cytoplasm);GO:0005783(endoplasmic reticulum);GO:0005789(endoplasmic reticulum membrane);GO:0006412(translation);GO:0006414(translational elongation);GO:0006452(translational frameshifting);GO:0006810(transport);GO:0008612(peptidyl-lysine modification to hypusine);GO:0…	NA	chr19:27648381-27653265	BTA	BTF	OK	121.605	17.0609	2.83344	up	0.0001	0.000326959	yes
TCONS_00251563	=	ENSBTAT00000046362	XLOC_225135	42980	ENSBTAG00000002608	Bos taurus septin 2 (SEPT2), mRNA. [Source:RefSeq mRNA;Acc:NM_001046092]	GO:0000166(nucleotide binding);GO:0002036(regulation of L-glutamate transport);GO:0005515(protein binding);GO:0005525(GTP binding);GO:0005634(nucleus);GO:0005730(nucleolus);GO:0005737(cytoplasm);GO:0005886(plasma membrane);GO:0007049(cell cycle);GO:0007224(smoothened signaling pathway);GO:0009986(cell surface);GO:0015629(actin cytoskeleton);GO:0030234(enzyme regulator activity);GO:0031105(septin …	NA	chr3:120961160-120989776	BTA	BTF	LOWDATA	4.58868	17.0401	-1.89279	down	1	1	no
TCONS_00158392	=	ENSBTAT00000029455	XLOC_141321	PINK1	ENSBTAG00000006084	Bos taurus PTEN induced putative kinase 1 (PINK1), mRNA. [Source:RefSeq mRNA;Acc:NM_001099701]	GO:0000166(nucleotide binding);GO:0000287(magnesium ion binding);GO:0000422(mitochondrion degradation);GO:0004672(protein kinase activity);GO:0004674(protein serine/threonine kinase activity);GO:0004713(protein tyrosine kinase activity);GO:0005515(protein binding);GO:0005524(ATP binding);GO:0005739(mitochondrion);GO:0005829(cytosol);GO:0006468(protein phosphorylation);GO:0006950(response to stres…	05012(Parkinson's disease)	chr2:132601301-132621738	BTA	BTF	OK	344.76	17.0301	4.33944	up	0.0001	0.000326959	yes
TCONS_00304013	=	ENSBTAT00000005590	XLOC_272089	TRAPPC5	ENSBTAG00000004268	trafficking protein particle complex 5 [Source:HGNC Symbol;Acc:23067]	GO:0005515(protein binding);GO:0030008(TRAPP complex)	NA	chr7:17748563-17752831	BTA	BTF	OK	97.2325	17.0061	2.51538	up	0.0001	0.000326959	yes
TCONS_00179436	=	ENSBTAT00000050490	XLOC_160743	CKB	ENSBTAG00000035998	Bos taurus creatine kinase, brain (CKB), mRNA. [Source:RefSeq mRNA;Acc:NM_001015613]	GO:0000166(nucleotide binding);GO:0003824(catalytic activity);GO:0004111(creatine kinase activity);GO:0005515(protein binding);GO:0005524(ATP binding);GO:0005737(cytoplasm);GO:0005739(mitochondrion);GO:0007420(brain development);GO:0016301(kinase activity);GO:0016310(phosphorylation);GO:0016740(transferase activity);GO:0016772(transferase activity, transferring phosphorus-containing groups);GO:00…	00330(Arginine and proline metabolism);01100(Metabolic pathways)	chr21:69809415-69812653	BTA	BTF	OK	1.28358	16.9759	-3.72525	down	0.0001	0.000326959	yes
TCONS_00303946	=	ENSBTAT00000010787	XLOC_272046	PRKCSH	ENSBTAG00000017490	Bos taurus phospholipase D1, phosphatidylcholine-specific (PLD1), mRNA. [Source:RefSeq mRNA;Acc:NM_001102001]	GO:0003824(catalytic activity);GO:0005515(protein binding);GO:0005543(phospholipid binding);GO:0005765(lysosomal membrane);GO:0005768(endosome);GO:0005794(Golgi apparatus);GO:0007154(cell communication);GO:0008152(metabolic process);GO:0035091(phosphatidylinositol binding);GO:0050830(defense response to Gram-positive bacterium)	00564(Glycerophospholipid metabolism);00565(Ether lipid metabolism);01100(Metabolic pathways);04144(Endocytosis);04666(Fc gamma R-mediated phagocytosis);04912(GnRH signaling pathway)	chr7:17034683-17048121	BTA	BTF	OK	13.5314	16.9329	-0.323517	down	0.2425	0.326183	no
TCONS_00100649	=	ENSBTAT00000015235	XLOC_090938	MYBPH	ENSBTAG00000011465	myosin binding protein H [Source:HGNC Symbol;Acc:7552]	GO:0005515(protein binding)	NA	chr16:760046-768935	BTA	BTF	OK	127.071	16.9217	2.90869	up	0.0001	0.000326959	yes
TCONS_00116640	=	ENSBTAT00000007835	XLOC_105395	XBP1	ENSBTAG00000005970	Bos taurus X-box binding protein 1 (XBP1), transcript variant 1, mRNA. [Source:RefSeq mRNA;Acc:NM_001034727]	GO:0002070(epithelial cell maturation);GO:0003677(DNA binding);GO:0003700(sequence-specific DNA binding transcription factor activity);GO:0005634(nucleus);GO:0006351(transcription, DNA-templated);GO:0006355(regulation of transcription, DNA-dependent);GO:0031017(exocrine pancreas development);GO:0043565(sequence-specific DNA binding);GO:0060691(epithelial cell maturation involved in salivary gland…	04141(Protein processing in endoplasmic reticulum)	chr17:70344598-70349566	BTA	BTF	OK	52.3682	16.9113	1.6307	up	0.0001	0.000326959	yes
TCONS_00359349	=	ENSBTAT00000064378	XLOC_322447	ENSBTAG00000047411	ENSBTAG00000047411	NA	NA	NA	chrX:89906439-89908678	BTA	BTF	OK	0.628368	16.8301	-4.74329	down	0.0001	0.000326959	yes
TCONS_00312436	=	ENSBTAT00000020501	XLOC_279432	PDLIM4	ENSBTAG00000015426	Bos taurus PDZ and LIM domain 4 (PDLIM4), mRNA. [Source:RefSeq mRNA;Acc:NM_001034491]	GO:0005515(protein binding);GO:0008270(zinc ion binding);GO:0046872(metal ion binding)	NA	chr7:23443527-23457942	BTA	BTF	OK	7.2333	16.7819	-1.21418	down	0.0001	0.000326959	yes
TCONS_00121507	=	ENSBTAT00000000207	XLOC_109610	SPINT2	ENSBTAG00000000182	Bos taurus serine peptidase inhibitor, Kunitz type, 2 (SPINT2), mRNA. [Source:RefSeq mRNA;Acc:NM_001045971]	GO:0004867(serine-type endopeptidase inhibitor activity);GO:0005737(cytoplasm)	NA	chr18:48295375-48326926	BTA	BTF	LOWDATA	17.4253	16.7744	0.0549191	up	1	1	no
TCONS_00028097	=	ENSBTAT00000029257	XLOC_025362	NID2	ENSBTAG00000021945	Bos taurus nidogen 2 (osteonidogen) (NID2), mRNA. [Source:RefSeq mRNA;Acc:NM_001102065]	GO:0005509(calcium ion binding);GO:0005515(protein binding);GO:0005578(proteinaceous extracellular matrix);GO:0005604(basement membrane);GO:0007160(cell-matrix adhesion);GO:0031012(extracellular matrix)	NA	chr10:44879958-44986963	BTA	BTF	OK	10.5645	16.7596	-0.665767	down	0.1732	0.276232	no
TCONS_00308344	=	ENSBTAT00000008669	XLOC_275878	CCNG1	ENSBTAG00000006607	Bos taurus cyclin G1 (CCNG1), mRNA. [Source:RefSeq mRNA;Acc:NM_001013364]	GO:0005515(protein binding);GO:0005634(nucleus);GO:0007049(cell cycle);GO:0007067(mitosis);GO:0051301(cell division)	04115(p53 signaling pathway)	chr7:77249996-77257261	BTA	BTF	OK	1292.89	16.7423	6.27096	up	0.0001	0.000326959	yes
TCONS_00121179	=	ENSBTAT00000044563	XLOC_109385	FXYD1	ENSBTAG00000017816	Bos taurus FXYD domain containing ion transport regulator 1 (FXYD1), mRNA. [Source:RefSeq mRNA;Acc:NM_001076410]	GO:0005216(ion channel activity);GO:0005254(chloride channel activity);GO:0006810(transport);GO:0006811(ion transport);GO:0006821(chloride transport);GO:0016020(membrane);GO:0016021(integral to membrane);GO:0034707(chloride channel complex)	NA	chr18:46053069-46057459	BTA	BTF	OK	490.351	16.7109	4.87495	up	0.0001	0.000326959	yes
TCONS_00098267	=	ENSBTAT00000020778	XLOC_088803	SDF4	ENSBTAG00000015642	Bos taurus stromal cell derived factor 4 (SDF4), mRNA. [Source:RefSeq mRNA;Acc:NM_001035375]	GO:0005509(calcium ion binding);GO:0005515(protein binding);GO:0005796(Golgi lumen);GO:0045444(fat cell differentiation)	NA	chr16:52474082-52481606	BTA	BTF	OK	38.894	16.6827	1.2212	up	0.0001	0.000621316	yes
TCONS_00205364	=	ENSBTAT00000009534	XLOC_183918	TMEM204	ENSBTAG00000007246	Bos taurus transmembrane protein 204 (TMEM204), mRNA. [Source:RefSeq mRNA;Acc:NM_001076377]	GO:0001945(lymph vessel development);GO:0005515(protein binding);GO:0005886(plasma membrane);GO:0005912(adherens junction);GO:0016020(membrane);GO:0016021(integral to membrane);GO:0030054(cell junction);GO:0030947(regulation of vascular endothelial growth factor receptor signaling pathway);GO:0051145(smooth muscle cell differentiation)	NA	chr25:1171228-1241512	BTA	BTF	OK	9.38522	16.6786	-0.829538	down	0.0308	0.0890051	no
TCONS_00208473	=	ENSBTAT00000012454	XLOC_186583	MDH2	ENSBTAG00000009462	Bos taurus malate dehydrogenase 2, NAD (mitochondrial) (MDH2), mRNA. [Source:RefSeq mRNA;Acc:NM_001013587]	GO:0003824(catalytic activity);GO:0005634(nucleus);GO:0005739(mitochondrion);GO:0005743(mitochondrial inner membrane);GO:0005886(plasma membrane);GO:0005975(carbohydrate metabolic process);GO:0006099(tricarboxylic acid cycle);GO:0006108(malate metabolic process);GO:0006475(internal protein amino acid acetylation);GO:0016491(oxidoreductase activity);GO:0016615(malate dehydrogenase activity);GO:001…	00020(Citrate cycle (TCA cycle));00620(Pyruvate metabolism);00630(Glyoxylate and dicarboxylate metabolism);01100(Metabolic pathways)	chr25:34734923-34779637	BTA	BTF	OK	287.154	16.6602	4.10734	up	0.0001	0.000326959	yes
TCONS_00260990	=	ENSBTAT00000001086	XLOC_233485	GNG11	ENSBTAG00000034449	Guanine nucleotide-binding protein G(I)/G(S)/G(O) subunit gamma-11 [Source:UniProtKB/Swiss-Prot;Acc:Q5E9F0]	GO:0004871(signal transducer activity);GO:0005834(heterotrimeric G-protein complex);GO:0005886(plasma membrane);GO:0007165(signal transduction);GO:0007186(G-protein coupled receptor signaling pathway);GO:0016020(membrane)	NA	chr4:11074736-11079756	BTA	BTF	OK	59.8699	16.641	1.84709	up	0.0001	0.000326959	yes
TCONS_00048694	=	ENSBTAT00000024094	XLOC_043702	HMGB1	ENSBTAG00000018103	Bos taurus high mobility group box 1 (HMGB1), mRNA. [Source:RefSeq mRNA;Acc:NM_176612]	GO:0000793(condensed chromosome);GO:0001773(myeloid dendritic cell activation);GO:0002407(dendritic cell chemotaxis);GO:0003677(DNA binding);GO:0003684(damaged DNA binding);GO:0003690(double-stranded DNA binding);GO:0003697(single-stranded DNA binding);GO:0005634(nucleus);GO:0005694(chromosome);GO:0006265(DNA topological change);GO:0006288(base-excision repair, DNA ligation);GO:0006310(DNA recomb…	03410(Base excision repair)	chr12:30352858-30358971	BTA	BTF	LOWDATA	51.8099	16.5708	1.64458	up	1	1	no
TCONS_00186525	=	ENSBTAT00000028661	XLOC_167041	ARL6IP5	ENSBTAG00000021506	Bos taurus ADP-ribosylation-like factor 6 interacting protein 5 (ARL6IP5), mRNA. [Source:RefSeq mRNA;Acc:NM_001014891]	GO:0005515(protein binding);GO:0005737(cytoplasm);GO:0005783(endoplasmic reticulum);GO:0005789(endoplasmic reticulum membrane);GO:0015813(L-glutamate transport);GO:0016020(membrane);GO:0016021(integral to membrane)	NA	chr22:32552970-32574553	BTA	BTF	OK	47.5819	16.5686	1.52196	up	0.0001	0.000326959	yes
TCONS_00255425	=	ENSBTAT00000033510	XLOC_228444	ENSBTAG00000016712	ENSBTAG00000016712	Bos taurus chloride channel regulator 3 (CLCA3), mRNA. [Source:RefSeq mRNA;Acc:NM_181018]	GO:0005515(protein binding)	04740(Olfactory transduction);04972(Pancreatic secretion)	chr3:57553953-57588483	BTA	BTF	OK	1.48784	16.5441	-3.47503	down	0.0001	0.000326959	yes
TCONS_00027004	=	ENSBTAT00000052701	XLOC_024425	ENSBTAG00000035785	ENSBTAG00000035785	Uncharacterized protein [Source:UniProtKB/TrEMBL;Acc:G5E6A4]	GO:0005515(protein binding)	NA	chr10:24757321-24765544	BTA	BTF	OK	1.39027	16.5284	-3.57151	down	0.0001	0.000326959	yes
TCONS_00176680	=	ENSBTAT00000003131	XLOC_158237	TSPAN3	ENSBTAG00000002415	Bos taurus tetraspanin 3 (TSPAN3), mRNA. [Source:RefSeq mRNA;Acc:NM_001035487]	GO:0016020(membrane);GO:0016021(integral to membrane)	NA	chr21:32706128-32721313	BTA	BTF	LOWDATA	120.16	16.4907	2.86523	up	1	1	no
TCONS_00291201	=	ENSBTAT00000064829	XLOC_260506	ENSBTAG00000046333	ENSBTAG00000046333	Uncharacterized protein [Source:UniProtKB/TrEMBL;Acc:G3MXS3]	NA	NA	chr6:26342939-26363257	BTA	BTF	LOWDATA	0	16.4404	#NAME?	down	1	1	no
TCONS_00237736	=	ENSBTAT00000020809	XLOC_213054	STIP1	ENSBTAG00000015663	Bos taurus stress-induced-phosphoprotein 1 (STIP1), mRNA. [Source:RefSeq mRNA;Acc:NM_001035492]	GO:0005515(protein binding);GO:0005634(nucleus);GO:0005737(cytoplasm)	05020(Prion diseases)	chr29:43111545-43124096	BTA	BTF	OK	141.558	16.4226	3.10764	up	0.0001	0.000326959	yes
TCONS_00102792	=	ENSBTAT00000028263	XLOC_092897	DPT	ENSBTAG00000021211	Bos taurus dermatopontin (DPT), mRNA. [Source:RefSeq mRNA;Acc:NM_001045903]	GO:0005576(extracellular region);GO:0005578(proteinaceous extracellular matrix);GO:0005615(extracellular space);GO:0007155(cell adhesion);GO:0008285(negative regulation of cell proliferation);GO:0030199(collagen fibril organization);GO:0031012(extracellular matrix)	NA	chr16:37106632-37143040	BTA	BTF	OK	27.8442	16.4151	0.762349	up	0.0101	0.0355781	no
TCONS_00103961	=	ENSBTAT00000063025	XLOC_093922	TNNI1	ENSBTAG00000047231	troponin I type 1 (skeletal, slow) [Source:HGNC Symbol;Acc:11945]	GO:0005861(troponin complex);GO:0055010(ventricular cardiac muscle tissue morphogenesis)	NA	chr16:49293731-49306553	BTA	BTF	LOWDATA	450.082	16.4114	4.77741	up	1	1	no
TCONS_00302172	=	ENSBTAT00000055681	XLOC_270569	QDPR	ENSBTAG00000040333	Bos taurus quinoid dihydropteridine reductase (QDPR), mRNA. [Source:RefSeq mRNA;Acc:NM_001076492]	GO:0004155(6,7-dihydropteridine reductase activity);GO:0005575(cellular_component);GO:0005737(cytoplasm);GO:0005739(mitochondrion);GO:0006729(tetrahydrobiopterin biosynthetic process);GO:0008152(metabolic process);GO:0016491(oxidoreductase activity);GO:0055114(oxidation-reduction process)	00790(Folate biosynthesis);01100(Metabolic pathways)	chr6:117727459-117746408	BTA	BTF	OK	34.2125	16.2708	1.07223	up	0.0001	0.000621316	yes
TCONS_00060966	=	ENSBTAT00000006760	XLOC_054969	PSMA7	ENSBTAG00000005127	Bos taurus proteasome (prosome, macropain) subunit, alpha type, 7 (PSMA7), mRNA. [Source:RefSeq mRNA;Acc:NM_001034233]	GO:0000502(proteasome complex);GO:0004175(endopeptidase activity);GO:0004298(threonine-type endopeptidase activity);GO:0005515(protein binding);GO:0005634(nucleus);GO:0005737(cytoplasm);GO:0005839(proteasome core complex);GO:0006508(proteolysis);GO:0006511(ubiquitin-dependent protein catabolic process);GO:0008233(peptidase activity);GO:0016787(hydrolase activity);GO:0019773(proteasome core comple…	03050(Proteasome)	chr13:55501436-55506984	BTA	BTF	OK	244.189	16.2585	3.90874	up	0.0001	0.000326959	yes
TCONS_00272050	=	ENSBTAT00000002983	XLOC_243568	PTN	ENSBTAG00000002317	Bos taurus pleiotrophin (PTN), mRNA. [Source:RefSeq mRNA;Acc:NM_173955]	GO:0001503(ossification);GO:0005576(extracellular region);GO:0005783(endoplasmic reticulum);GO:0007612(learning);GO:0008083(growth factor activity);GO:0008201(heparin binding);GO:0030282(bone mineralization);GO:0051781(positive regulation of cell division)	NA	chr4:101685305-101795856	BTA	BTF	OK	2.81068	16.2343	-2.53005	down	0.0001	0.000326959	yes
TCONS_00281109	=	ENSBTAT00000012308	XLOC_251530	ATXN10	ENSBTAG00000009351	Bos taurus ataxin 10 (ATXN10), mRNA. [Source:RefSeq mRNA;Acc:NM_001077051]	GO:0005488(binding);GO:0005515(protein binding);GO:0005737(cytoplasm);GO:0007399(nervous system development);GO:0030425(dendrite);GO:0031175(neuron projection development);GO:0043025(neuronal cell body);GO:0048471(perinuclear region of cytoplasm)	NA	chr5:116756047-116899265	BTA	BTF	LOWDATA	66.3152	16.2177	2.03177	up	1	1	no
TCONS_00160610	=	ENSBTAT00000047359	XLOC_143403	PPAP2A	ENSBTAG00000010526	Bos taurus phosphatidic acid phosphatase type 2A (PPAP2A), mRNA. [Source:RefSeq mRNA;Acc:NM_001080329]	GO:0003824(catalytic activity);GO:0006470(protein dephosphorylation);GO:0008152(metabolic process);GO:0008195(phosphatidate phosphatase activity);GO:0016020(membrane)	00561(Glycerolipid metabolism);00564(Glycerophospholipid metabolism);00565(Ether lipid metabolism);00600(Sphingolipid metabolism);01100(Metabolic pathways);04666(Fc gamma R-mediated phagocytosis);04975(Fat digestion and absorption)	chr20:23658059-23900526	BTA	BTF	LOWDATA	29.3764	16.2012	0.858557	up	1	1	no
TCONS_00303635	=	ENSBTAT00000015695	XLOC_271811	C7H19orf43	ENSBTAG00000011825	Bos taurus chromosome 7 open reading frame, human C19orf43 (C7H19orf43), mRNA. [Source:RefSeq mRNA;Acc:NM_001083371]	NA	NA	chr7:13896252-13899366	BTA	BTF	OK	46.7162	16.1967	1.52822	up	0.0001	0.000326959	yes
TCONS_00132948	=	ENSBTAT00000022759	XLOC_119064	PHB	ENSBTAG00000017120	Bos taurus prohibitin (PHB), mRNA. [Source:RefSeq mRNA;Acc:NM_001034572]	GO:0000122(negative regulation of transcription from RNA polymerase II promoter);GO:0000981(sequence-specific DNA binding RNA polymerase II transcription factor activity);GO:0005515(protein binding);GO:0005634(nucleus);GO:0005654(nucleoplasm);GO:0005737(cytoplasm);GO:0005739(mitochondrion);GO:0005743(mitochondrial inner membrane);GO:0005887(integral to plasma membrane);GO:0006260(DNA replication)…	NA	chr19:37828747-37840202	BTA	BTF	LOWDATA	117.003	16.1937	2.85304	up	1	1	no
TCONS_00283448	=	ENSBTAT00000046359	XLOC_253625	TMBIM6	ENSBTAG00000018588	Bos taurus transmembrane BAX inhibitor motif containing 6 (TMBIM6), mRNA. [Source:RefSeq mRNA;Acc:NM_001076414]	GO:0005783(endoplasmic reticulum);GO:0005789(endoplasmic reticulum membrane);GO:0006915(apoptotic process);GO:0006986(response to unfolded protein);GO:0016020(membrane);GO:0016021(integral to membrane);GO:0032469(endoplasmic reticulum calcium ion homeostasis);GO:0043066(negative regulation of apoptotic process);GO:0070059(intrinsic apoptotic signaling pathway in response to endoplasmic reticulum …	NA	chr5:30281519-30298109	BTA	BTF	OK	302.688	16.1465	4.22854	up	0.0001	0.000326959	yes
TCONS_00250158	=	ENSBTAT00000022761	XLOC_223883	PABPC4	ENSBTAG00000017125	Bos taurus poly(A) binding protein, cytoplasmic 4 (inducible form) (PABPC4), mRNA. [Source:RefSeq mRNA;Acc:NM_001083724]	GO:0000166(nucleotide binding);GO:0003676(nucleic acid binding);GO:0003723(RNA binding);GO:0005515(protein binding);GO:0005634(nucleus);GO:0005737(cytoplasm);GO:0008143(poly(A) RNA binding);GO:0008266(poly(U) RNA binding);GO:0010494(cytoplasmic stress granule);GO:0030529(ribonucleoprotein complex)	03013(RNA transport);03015(mRNA surveillance pathway);03018(RNA degradation)	chr3:107082686-107097489	BTA	BTF	OK	57.0504	16.1207	1.82332	up	0.0003	0.00165667	yes
TCONS_00345410	=	ENSBTAT00000049046	XLOC_309627	FAM127A	ENSBTAG00000039890	Protein FAM127 [Source:UniProtKB/Swiss-Prot;Acc:Q1JQ94]	NA	NA	chrX:18687102-18688288	BTA	BTF	OK	18.0854	16.1095	0.166908	up	0.5652	0.611843	no
TCONS_00115436	=	ENSBTAT00000001720	XLOC_104294	HSPB8	ENSBTAG00000001303	Bos taurus heat shock 22kDa protein 8 (HSPB8), mRNA. [Source:RefSeq mRNA;Acc:NM_001014955]	GO:0005515(protein binding);GO:0005622(intracellular);GO:0005634(nucleus);GO:0005737(cytoplasm);GO:0006950(response to stress);GO:0042802(identical protein binding)	NA	chr17:58405436-58418688	BTA	BTF	OK	896.304	16.0924	5.79954	up	0.0001	0.000326959	yes
TCONS_00314438	=	ENSBTAT00000022514	XLOC_281191	HNRPA0	ENSBTAG00000016929	Uncharacterized protein [Source:UniProtKB/TrEMBL;Acc:F6RSR1]	GO:0000166(nucleotide binding);GO:0003676(nucleic acid binding);GO:0005634(nucleus);GO:0006954(inflammatory response);GO:0017091(AU-rich element binding);GO:0019013(viral nucleocapsid);GO:0019901(protein kinase binding);GO:0030529(ribonucleoprotein complex);GO:0032496(response to lipopolysaccharide);GO:0070935(3'-UTR-mediated mRNA stabilization)	NA	chr7:50814665-50816113	BTA	BTF	OK	5.06187	16.0268	-1.66275	down	0.0001	0.000326959	yes
TCONS_00189895	=	ENSBTAT00000016943	XLOC_169935	KLHDC3	ENSBTAG00000012746	Bos taurus ribosomal RNA processing 36 homolog (S. cerevisiae) (RRP36), mRNA. [Source:RefSeq mRNA;Acc:NM_001105479]	GO:0000790(nuclear chromatin);GO:0003682(chromatin binding);GO:0005515(protein binding);GO:0005634(nucleus);GO:0005730(nucleolus);GO:0005737(cytoplasm);GO:0006364(rRNA processing);GO:0007126(meiosis);GO:0042254(ribosome biogenesis);GO:0042274(ribosomal small subunit biogenesis)	NA	chr23:16627391-16638402	BTA	BTF	OK	223.878	15.9994	3.80662	up	0.0001	0.000326959	yes
TCONS_00068992	=	ENSBTAT00000024092	XLOC_062232	AHCY	ENSBTAG00000018101	Bos taurus adenosylhomocysteinase (AHCY), mRNA. [Source:RefSeq mRNA;Acc:NM_001034315]	GO:0004013(adenosylhomocysteinase activity);GO:0004455(ketol-acid reductoisomerase activity);GO:0005507(copper ion binding);GO:0005737(cytoplasm);GO:0005829(cytosol);GO:0006730(one-carbon metabolic process);GO:0008652(cellular amino acid biosynthetic process);GO:0016616(oxidoreductase activity, acting on the CH-OH group of donors, NAD or NADP as acceptor);GO:0016787(hydrolase activity);GO:0019510…	00270(Cysteine and methionine metabolism);01100(Metabolic pathways)	chr13:64258559-64274274	BTA	BTF	OK	138.871	15.9839	3.11905	up	0.0001	0.000326959	yes
TCONS_00121702	=	ENSBTAT00000044153	XLOC_109740	PLD3	ENSBTAG00000019150	Bos taurus phospholipase D family, member 3 (PLD3), mRNA. [Source:RefSeq mRNA;Acc:NM_001078041]	GO:0003824(catalytic activity);GO:0004630(phospholipase D activity);GO:0005515(protein binding);GO:0005783(endoplasmic reticulum);GO:0005789(endoplasmic reticulum membrane);GO:0006629(lipid metabolic process);GO:0008152(metabolic process);GO:0016020(membrane);GO:0016021(integral to membrane);GO:0016042(lipid catabolic process);GO:0016787(hydrolase activity);GO:0070290(NAPE-specific phospholipase …	NA	chr18:49985837-50013518	BTA	BTF	LOWDATA	3.86824	15.973	-2.04589	down	1	1	no
TCONS_00157192	=	ENSBTAT00000019134	XLOC_140277	EIF3I	ENSBTAG00000014388	Bos taurus eukaryotic translation initiation factor 3, subunit I (EIF3I), mRNA. [Source:RefSeq mRNA;Acc:NM_001015628]	GO:0001731(formation of translation preinitiation complex);GO:0003743(translation initiation factor activity);GO:0005515(protein binding);GO:0005737(cytoplasm);GO:0005852(eukaryotic translation initiation factor 3 complex);GO:0006412(translation);GO:0006413(translational initiation);GO:0006446(regulation of translational initiation);GO:0016282(eukaryotic 43S preinitiation complex);GO:0033290(euka…	03013(RNA transport)	chr2:122128558-122136316	BTA	BTF	OK	195.588	15.9625	3.61506	up	0.0001	0.000326959	yes
TCONS_00129481	=	ENSBTAT00000052026	XLOC_116140	ENSBTAG00000038326	ENSBTAG00000038326	Bos taurus uncharacterized LOC508098 (LOC508098), mRNA. [Source:RefSeq mRNA;Acc:NM_001130749]	NA	NA	chr18:64202394-64211440	BTA	BTF	OK	0	15.9623	#NAME?	down	0.0001	0.000326959	yes
TCONS_00209536	=	ENSBTAT00000022024	XLOC_187393	SPSB3	ENSBTAG00000016558	Bos taurus splA/ryanodine receptor domain and SOCS box containing 3 (SPSB3), mRNA. [Source:RefSeq mRNA;Acc:NM_001034506]	GO:0005515(protein binding);GO:0016567(protein ubiquitination);GO:0035556(intracellular signal transduction)	NA	chr25:1354549-1360196	BTA	BTF	OK	34.3693	15.8837	1.11357	up	0.0001	0.000621316	yes
TCONS_00189781	=	ENSBTAT00000011817	XLOC_169840	TOMM6	ENSBTAG00000008977	Bos taurus translocase of outer mitochondrial membrane 6 homolog (yeast) (TOMM6), mRNA. [Source:RefSeq mRNA;Acc:NM_001113718]	GO:0005739(mitochondrion);GO:0005741(mitochondrial outer membrane);GO:0006810(transport);GO:0015031(protein transport);GO:0016020(membrane)	NA	chr23:15609348-15610694	BTA	BTF	OK	235.601	15.8795	3.89111	up	0.0001	0.000326959	yes
TCONS_00189283	=	ENSBTAT00000051953	XLOC_169382	SRSF3	ENSBTAG00000040006	Bos taurus serine/arginine-rich splicing factor 3 (SRSF3), mRNA. [Source:RefSeq mRNA;Acc:NM_001034700]	GO:0000166(nucleotide binding);GO:0003676(nucleic acid binding);GO:0003723(RNA binding);GO:0005515(protein binding);GO:0005634(nucleus);GO:0006397(mRNA processing);GO:0008380(RNA splicing);GO:0016607(nuclear speck);GO:0043274(phospholipase binding)	03040(Spliceosome)	chr23:10480400-10494706	BTA	BTF	OK	92.5074	15.8608	2.5441	up	0.0001	0.000326959	yes
TCONS_00190629	=	ENSBTAT00000029090	XLOC_170533	DDX39B	ENSBTAG00000014490	Bos taurus DEAD (Asp-Glu-Ala-Asp) box polypeptide 39B (DDX39B), mRNA. [Source:RefSeq mRNA;Acc:NM_001033629]	GO:0000166(nucleotide binding);GO:0000245(spliceosomal complex assembly);GO:0000346(transcription export complex);GO:0000398(mRNA splicing, via spliceosome);GO:0003676(nucleic acid binding);GO:0003677(DNA binding);GO:0003723(RNA binding);GO:0004004(ATP-dependent RNA helicase activity);GO:0004386(helicase activity);GO:0005515(protein binding);GO:0005524(ATP binding);GO:0005634(nucleus);GO:0005681(…	03013(RNA transport);03015(mRNA surveillance pathway);03040(Spliceosome)	chr23:27565860-27576711	BTA	BTF	OK	54.4895	15.8439	1.78205	up	0.0001	0.000326959	yes
TCONS_00195072	=	ENSBTAT00000027308	XLOC_174407	HIST1H2BI	ENSBTAG00000031778	Bos taurus histone cluster 1, H2bd (HIST1H2BD), mRNA. [Source:RefSeq mRNA;Acc:NM_001046246]	GO:0000786(nucleosome);GO:0003677(DNA binding);GO:0005622(intracellular);GO:0005634(nucleus);GO:0005694(chromosome);GO:0006334(nucleosome assembly);GO:0043565(sequence-specific DNA binding);GO:0046982(protein heterodimerization activity)	05322(Systemic lupus erythematosus)	chr23:31530220-31557046	BTA	BTF	LOWDATA	48.64	15.8022	1.62202	up	1	1	no
TCONS_00296528	=	ENSBTAT00000003330	XLOC_265388	MYOZ2	ENSBTAG00000002574	Bos taurus myozenin 2 (MYOZ2), mRNA. [Source:RefSeq mRNA;Acc:NM_001015676]	GO:0003779(actin binding);GO:0005515(protein binding);GO:0005737(cytoplasm);GO:0015629(actin cytoskeleton);GO:0030018(Z disc);GO:0031433(telethonin binding)	NA	chr6:7226279-7290130	BTA	BTF	OK	491.835	15.7778	4.96221	up	0.0001	0.000326959	yes
TCONS_00285145	=	ENSBTAT00000015810	XLOC_255132	BLOC1S1	ENSBTAG00000011918	Bos taurus biogenesis of lysosomal organelles complex-1, subunit 1 (BLOC1S1), mRNA. [Source:RefSeq mRNA;Acc:NM_001076362]	GO:0005515(protein binding);GO:0005737(cytoplasm);GO:0005739(mitochondrion);GO:0005758(mitochondrial intermembrane space);GO:0005759(mitochondrial matrix);GO:0005829(cytosol);GO:0008089(anterograde axon cargo transport);GO:0009060(aerobic respiration);GO:0018394(peptidyl-lysine acetylation);GO:0031083(BLOC-1 complex);GO:0031175(neuron projection development);GO:0048490(anterograde synaptic vesicl…	NA	chr5:57863516-57872401	BTA	BTF	LOWDATA	166.749	15.775	3.40197	up	1	1	no
TCONS_00025328	=	ENSBTAT00000049503	XLOC_022960	TMED7	ENSBTAG00000035030	Bos taurus transmembrane emp24 protein transport domain containing 7 (TMED7), mRNA. [Source:RefSeq mRNA;Acc:NM_001105496]	GO:0005783(endoplasmic reticulum);GO:0005793(endoplasmic reticulum-Golgi intermediate compartment);GO:0005794(Golgi apparatus);GO:0006810(transport);GO:0016020(membrane);GO:0016021(integral to membrane)	NA	chr10:4402792-4419014	BTA	BTF	LOWDATA	44.3502	15.7691	1.49184	up	1	1	no
TCONS_00090283	=	ENSBTAT00000002914	XLOC_081628	APOA1	ENSBTAG00000002258	Bos taurus apolipoprotein A-I (APOA1), mRNA. [Source:RefSeq mRNA;Acc:NM_174242]	GO:0001540(beta-amyloid binding);GO:0001932(regulation of protein phosphorylation);GO:0001935(endothelial cell proliferation);GO:0002740(negative regulation of cytokine secretion involved in immune response);GO:0005319(lipid transporter activity);GO:0005515(protein binding);GO:0005543(phospholipid binding);GO:0005576(extracellular region);GO:0005615(extracellular space);GO:0006629(lipid metabolic…	03320(PPAR signaling pathway);04975(Fat digestion and absorption);04977(Vitamin digestion and absorption);05143(African trypanosomiasis)	chr15:27919693-27934676	BTA	BTF	OK	4.51022	15.7431	-1.80345	down	0.0001	0.000326959	yes
TCONS_00139016	=	ENSBTAT00000024402	XLOC_124065	ATP5G1	ENSBTAG00000018339	Bos taurus ATP synthase, H+ transporting, mitochondrial Fo complex, subunit C1 (subunit 9) (ATP5G1), mRNA. [Source:RefSeq mRNA;Acc:NM_176649]	GO:0005739(mitochondrion);GO:0005743(mitochondrial inner membrane);GO:0005753(mitochondrial proton-transporting ATP synthase complex);GO:0006810(transport);GO:0006811(ion transport);GO:0008289(lipid binding);GO:0015078(hydrogen ion transmembrane transporter activity);GO:0015986(ATP synthesis coupled proton transport);GO:0015991(ATP hydrolysis coupled proton transport);GO:0015992(proton transport)…	00190(Oxidative phosphorylation);01100(Metabolic pathways);05010(Alzheimer's disease);05012(Parkinson's disease);05016(Huntington's disease)	chr19:38253550-38256528	BTA	BTF	OK	569.415	15.7383	5.17713	up	0.0001	0.000326959	yes
TCONS_00090565	=	ENSBTAT00000055530	XLOC_081867	H2AFX	ENSBTAG00000038047	Bos taurus H2A histone family, member X (H2AFX), mRNA. [Source:RefSeq mRNA;Acc:NM_001079780]	GO:0000077(DNA damage checkpoint);GO:0000724(double-strand break repair via homologous recombination);GO:0000781(chromosome, telomeric region);GO:0000785(chromatin);GO:0000786(nucleosome);GO:0000790(nuclear chromatin);GO:0000794(condensed nuclear chromosome);GO:0001673(male germ cell nucleus);GO:0001741(XY body);GO:0003677(DNA binding);GO:0003684(damaged DNA binding);GO:0005515(protein binding);G…	05322(Systemic lupus erythematosus)	chr15:30202577-30203886	BTA	BTF	OK	5.60464	15.7248	-1.48834	down	0.0001	0.000326959	yes
TCONS_00111634	=	ENSBTAT00000065365	XLOC_100905	SMTN	ENSBTAG00000003100	Bos taurus smoothelin (SMTN), mRNA. [Source:RefSeq mRNA;Acc:NM_001076879]	GO:0005515(protein binding)	NA	chr17:72041449-72064315	BTA	BTF	OK	5.84383	15.5821	-1.4149	down	0.0692	0.15728	no
TCONS_00135715	=	ENSBTAT00000009930	XLOC_121338	CACNG1	ENSBTAG00000007547	Bos taurus calcium channel, voltage-dependent, gamma subunit 1 (CACNG1), mRNA. [Source:RefSeq mRNA;Acc:NM_001080337]	GO:0005244(voltage-gated ion channel activity);GO:0005245(voltage-gated calcium channel activity);GO:0005262(calcium channel activity);GO:0005891(voltage-gated calcium channel complex);GO:0006810(transport);GO:0006811(ion transport);GO:0006816(calcium ion transport);GO:0016020(membrane);GO:0016021(integral to membrane);GO:0034765(regulation of ion transmembrane transport);GO:0070296(sarcoplasmic …	04010(MAPK signaling pathway);04260(Cardiac muscle contraction);05410(Hypertrophic cardiomyopathy (HCM));05412(Arrhythmogenic right ventricular cardiomyopathy (ARVC));05414(Dilated cardiomyopathy)	chr19:63738187-63745798	BTA	BTF	OK	111.576	15.5639	2.84175	up	0.0001	0.000326959	yes
TCONS_00243229	=	ENSBTAT00000055244	XLOC_217845	TALDO1	ENSBTAG00000010336	Bos taurus transaldolase 1 (TALDO1), mRNA. [Source:RefSeq mRNA;Acc:NM_001035283]	GO:0003824(catalytic activity);GO:0004801(sedoheptulose-7-phosphate:D-glyceraldehyde-3-phosphate glyceronetransferase activity);GO:0005737(cytoplasm);GO:0005975(carbohydrate metabolic process);GO:0006098(pentose-phosphate shunt);GO:0016740(transferase activity)	00030(Pentose phosphate pathway);01100(Metabolic pathways)	chr29:50856121-50863486	BTA	BTF	OK	46.7827	15.5178	1.59205	up	0.0001	0.000326959	yes
TCONS_00211472	=	ENSBTAT00000023384	XLOC_189112	EIF3C	ENSBTAG00000006543	Bos taurus eukaryotic translation initiation factor 3, subunit C-like (EIF3CL), mRNA. [Source:RefSeq mRNA;Acc:NM_001034618]	GO:0001731(formation of translation preinitiation complex);GO:0003723(RNA binding);GO:0003743(translation initiation factor activity);GO:0005515(protein binding);GO:0005737(cytoplasm);GO:0005852(eukaryotic translation initiation factor 3 complex);GO:0006412(translation);GO:0006413(translational initiation);GO:0006446(regulation of translational initiation);GO:0016282(eukaryotic 43S preinitiation …	03013(RNA transport)	chr25:26264432-26286903	BTA	BTF	OK	109.786	15.5154	2.82292	up	0.0001	0.000326959	yes
TCONS_00137455	=	ENSBTAT00000007442	XLOC_122826	YWHAE	ENSBTAG00000005664	Bos taurus tyrosine 3-monooxygenase/tryptophan 5-monooxygenase activation protein, epsilon polypeptide (YWHAE), mRNA. [Source:RefSeq mRNA;Acc:NM_174491]	GO:0001764(neuron migration);GO:0005515(protein binding);GO:0005737(cytoplasm);GO:0005739(mitochondrion);GO:0006605(protein targeting);GO:0015459(potassium channel regulator activity);GO:0019899(enzyme binding);GO:0019904(protein domain specific binding);GO:0021766(hippocampus development);GO:0021987(cerebral cortex development);GO:0035308(negative regulation of protein dephosphorylation);GO:0042…	04110(Cell cycle);04114(Oocyte meiosis);04722(Neurotrophin signaling pathway)	chr19:23086246-23122146	BTA	BTF	OK	67.4882	15.4979	2.12256	up	0.002	0.00863283	yes
TCONS_00091165	=	ENSBTAT00000002868	XLOC_082422	MYOD1	ENSBTAG00000002216	Bos taurus myogenic differentiation 1 (MYOD1), mRNA. [Source:RefSeq mRNA;Acc:NM_001040478]	GO:0000381(regulation of alternative mRNA splicing, via spliceosome);GO:0000790(nuclear chromatin);GO:0001047(core promoter binding);GO:0003677(DNA binding);GO:0003700(sequence-specific DNA binding transcription factor activity);GO:0005515(protein binding);GO:0005634(nucleus);GO:0005667(transcription factor complex);GO:0005737(cytoplasm);GO:0006351(transcription, DNA-templated);GO:0006355(regulat…	NA	chr15:35327414-35334405	BTA	BTF	LOWDATA	8.94011	15.4966	-0.793588	down	1	1	no
TCONS_00128165	=	ENSBTAT00000017001	XLOC_115148	ZNF428	ENSBTAG00000012796	zinc finger protein 428 [Source:HGNC Symbol;Acc:20804]	GO:0046872(metal ion binding)	NA	chr18:52165386-52174453	BTA	BTF	OK	5.68262	15.4787	-1.44565	down	0.0002	0.00115787	yes
TCONS_00280773	=	ENSBTAT00000018956	XLOC_251214	SREBF2	ENSBTAG00000014265	Bos taurus sterol regulatory element binding transcription factor 2 (SREBF2), mRNA. [Source:RefSeq mRNA;Acc:NM_001205600]	GO:0000122(negative regulation of transcription from RNA polymerase II promoter);GO:0000978(RNA polymerase II core promoter proximal region sequence-specific DNA binding);GO:0003677(DNA binding);GO:0003700(sequence-specific DNA binding transcription factor activity);GO:0005515(protein binding);GO:0005634(nucleus);GO:0005737(cytoplasm);GO:0005783(endoplasmic reticulum);GO:0006355(regulation of tra…	NA	chr5:113354547-113416955	BTA	BTF	LOWDATA	3.10356	15.4747	-2.31791	down	1	1	no
TCONS_00117024	=	ENSBTAT00000019502	XLOC_105681	MZT2	ENSBTAG00000014646	Bos taurus mitotic spindle organizing protein 2B (MZT2B), mRNA. [Source:RefSeq mRNA;Acc:NM_001099204]	GO:0005737(cytoplasm);GO:0005813(centrosome);GO:0005815(microtubule organizing center);GO:0005819(spindle);GO:0005856(cytoskeleton);GO:0008274(gamma-tubulin ring complex)	NA	chr17:74392822-74397117	BTA	BTF	OK	39.185	15.4487	1.34282	up	0.0001	0.000621316	yes
TCONS_00168097	=	ENSBTAT00000013078	XLOC_150450	NDUFS6	ENSBTAG00000009914	Bos taurus NADH dehydrogenase (ubiquinone) Fe-S protein 6, 13kDa (NADH-coenzyme Q reductase) (NDUFS6), mRNA. [Source:RefSeq mRNA;Acc:NM_175810]	GO:0005739(mitochondrion);GO:0005743(mitochondrial inner membrane);GO:0005747(mitochondrial respiratory chain complex I);GO:0006631(fatty acid metabolic process);GO:0006936(muscle contraction);GO:0010259(multicellular organismal aging);GO:0016020(membrane);GO:0022904(respiratory electron transport chain);GO:0035264(multicellular organism growth);GO:0055114(oxidation-reduction process);GO:0061458(…	00190(Oxidative phosphorylation);01100(Metabolic pathways);05010(Alzheimer's disease);05012(Parkinson's disease);05016(Huntington's disease)	chr20:70986109-70996377	BTA	BTF	OK	344.353	15.4461	4.47857	up	0.0001	0.000326959	yes
TCONS_00133251	=	ENSBTAT00000029056	XLOC_119293	ERBB2	ENSBTAG00000021798	v-erb-b2 avian erythroblastic leukemia viral oncogene homolog 2 [Source:HGNC Symbol;Acc:3430]	GO:0000166(nucleotide binding);GO:0001042(RNA polymerase I core binding);GO:0001934(positive regulation of protein phosphorylation);GO:0004672(protein kinase activity);GO:0004713(protein tyrosine kinase activity);GO:0004714(transmembrane receptor protein tyrosine kinase activity);GO:0004716(receptor signaling protein tyrosine kinase activity);GO:0004888(transmembrane signaling receptor activity);…	NA	chr19:40722050-40745987	BTA	BTF	OK	15.4457	15.371	0.00699873	up	0.9805	0.982221	no
TCONS_00264335	=	ENSBTAT00000022576	XLOC_236572	H2AFV	ENSBTAG00000016975	Bos taurus H2A histone family, member V (H2AFV), mRNA. [Source:RefSeq mRNA;Acc:NM_001038197]	GO:0000786(nucleosome);GO:0003677(DNA binding);GO:0005634(nucleus);GO:0005694(chromosome);GO:0006334(nucleosome assembly);GO:0046982(protein heterodimerization activity)	05322(Systemic lupus erythematosus)	chr4:77389218-77402628	BTA	BTF	LOWDATA	106.288	15.3121	2.79524	up	1	1	no
TCONS_00306579	=	ENSBTAT00000057156	XLOC_274302	ENSBTAG00000006756	ENSBTAG00000006756	NA	GO:0000166(nucleotide binding);GO:0003676(nucleic acid binding);GO:0008270(zinc ion binding)	NA	chr7:52205932-52249502	BTA	BTF	OK	66.9513	15.2775	2.1317	up	0.0001	0.000326959	yes
TCONS_00258436	=	ENSBTAT00000023094	XLOC_231157	YBX1	ENSBTAG00000017368	Bos taurus Y box binding protein 1 (YBX1), mRNA. [Source:RefSeq mRNA;Acc:NM_174815]	GO:0000122(negative regulation of transcription from RNA polymerase II promoter);GO:0001701(in utero embryonic development);GO:0003676(nucleic acid binding);GO:0003677(DNA binding);GO:0003697(single-stranded DNA binding);GO:0005515(protein binding);GO:0005634(nucleus);GO:0005689(U12-type spliceosomal complex);GO:0005737(cytoplasm);GO:0006355(regulation of transcription, DNA-dependent);GO:0010494(…	NA	chr3:104112933-104133708	BTA	BTF	OK	556.55	15.2614	5.18856	up	0.0001	0.000326959	yes
TCONS_00133452	=	ENSBTAT00000015220	XLOC_119473	FKBP10	ENSBTAG00000011454	Bos taurus FK506 binding protein 10, 65 kDa (FKBP10), mRNA. [Source:RefSeq mRNA;Acc:NM_001046403]	GO:0005509(calcium ion binding);GO:0005515(protein binding);GO:0006457(protein folding)	NA	chr19:42639337-42656310	BTA	BTF	LOWDATA	1.36939	15.2525	-3.47744	down	1	1	no
TCONS_00312175	=	ENSBTAT00000017626	XLOC_279232	ENSBTAG00000013251	ENSBTAG00000013251	Bos taurus hepatoma-derived growth factor-related protein 2 (HDGFRP2), mRNA. [Source:RefSeq mRNA;Acc:NM_001105361]	GO:0003677(DNA binding);GO:0003682(chromatin binding);GO:0005515(protein binding);GO:0005634(nucleus);GO:0006351(transcription, DNA-templated)	NA	chr7:20830050-20861812	BTA	BTF	OK	18.1832	15.1587	0.26246	up	0.5804	0.625375	no
TCONS_00133459	=	ENSBTAT00000036420	XLOC_119477	CNP	ENSBTAG00000025762	Bos taurus 2',3'-cyclic nucleotide 3' phosphodiesterase (CNP), mRNA. [Source:RefSeq mRNA;Acc:NM_180993]	GO:0003723(RNA binding);GO:0003824(catalytic activity);GO:0004113(2',3'-cyclic-nucleotide 3'-phosphodiesterase activity);GO:0005615(extracellular space);GO:0005737(cytoplasm);GO:0005874(microtubule);GO:0007409(axonogenesis);GO:0008344(adult locomotory behavior);GO:0009214(cyclic nucleotide catabolic process);GO:0009636(response to toxic substance);GO:0016020(membrane);GO:0016070(RNA metabolic pro…	NA	chr19:42772469-42780111	BTA	BTF	LOWDATA	13.0118	15.1541	-0.219883	down	1	1	no
TCONS_00227819	=	ENSBTAT00000031377	XLOC_204020	C1orf198	ENSBTAG00000023074	chromosome 1 open reading frame 198 [Source:HGNC Symbol;Acc:25900]	NA	NA	chr28:3833552-3868779	BTA	BTF	OK	17.8308	15.1249	0.237442	up	0.4453	0.504516	no
TCONS_00169443	=	ENSBTAT00000047985	XLOC_151718	ENSBTAG00000021064	ENSBTAG00000021064	Uncharacterized protein [Source:UniProtKB/TrEMBL;Acc:F1N6S0]	GO:0005089(Rho guanyl-nucleotide exchange factor activity);GO:0005515(protein binding);GO:0005543(phospholipid binding);GO:0035023(regulation of Rho protein signal transduction)	NA	chr21:15998169-16090486	BTA	BTF	OK	8.9215	14.9925	-0.748879	down	0.0299	0.0868975	no
TCONS_00133937	=	ENSBTAT00000020897	XLOC_119865	MRC2	ENSBTAG00000015739	Bos taurus mannose receptor, C type 2 (MRC2), mRNA. [Source:RefSeq mRNA;Acc:NM_001192670]	GO:0030246(carbohydrate binding)	04145(Phagosome)	chr19:47689047-47752427	BTA	BTF	OK	5.28001	14.9726	-1.50372	down	0.0001	0.000326959	yes
TCONS_00313277	=	ENSBTAT00000014218	XLOC_280200	CLTB	ENSBTAG00000010740	Bos taurus clathrin, light chain B (CLTB), mRNA. [Source:RefSeq mRNA;Acc:NM_174277]	GO:0005198(structural molecule activity);GO:0005515(protein binding);GO:0005802(trans-Golgi network);GO:0005886(plasma membrane);GO:0005905(coated pit);GO:0006886(intracellular protein transport);GO:0016020(membrane);GO:0016192(vesicle-mediated transport);GO:0030118(clathrin coat);GO:0030130(clathrin coat of trans-Golgi network vesicle);GO:0030132(clathrin coat of coated pit);GO:0030659(cytoplasm…	04142(Lysosome);04144(Endocytosis);05016(Huntington's disease);05100(Bacterial invasion of epithelial cells)	chr7:39210709-39230761	BTA	BTF	OK	194.495	14.9398	3.7025	up	0.0001	0.000326959	yes
TCONS_00157773	=	ENSBTAT00000005789	XLOC_140793	NUDC	ENSBTAG00000004416	Bos taurus nuclear distribution gene C homolog (A. nidulans) (NUDC), mRNA. [Source:RefSeq mRNA;Acc:NM_001075607]	GO:0005515(protein binding);GO:0005634(nucleus);GO:0005737(cytoplasm);GO:0005856(cytoskeleton);GO:0005874(microtubule);GO:0007049(cell cycle);GO:0007067(mitosis);GO:0051301(cell division)	NA	chr2:126860367-126873806	BTA	BTF	OK	34.521	14.9053	1.21165	up	0.0001	0.000326959	yes
TCONS_00280795	=	ENSBTAT00000012511	XLOC_251237	SMDT1	ENSBTAG00000009508	Bos taurus single-pass membrane protein with aspartate-rich tail 1 (SMDT1), mRNA. [Source:RefSeq mRNA;Acc:NM_001045937]	GO:0005739(mitochondrion);GO:0016020(membrane);GO:0016021(integral to membrane)	NA	chr5:113570220-113574038	BTA	BTF	OK	119.946	14.8867	3.01029	up	0.0001	0.000326959	yes
TCONS_00199180	=	ENSBTAT00000044261	XLOC_178188	TUBB6	ENSBTAG00000046337	tubulin, beta 6 class V [Source:HGNC Symbol;Acc:20776]	GO:0000166(nucleotide binding);GO:0003924(GTPase activity);GO:0005200(structural constituent of cytoskeleton);GO:0005525(GTP binding);GO:0005737(cytoplasm);GO:0005874(microtubule);GO:0005886(plasma membrane);GO:0006184(GTP catabolic process);GO:0007017(microtubule-based process);GO:0015630(microtubule cytoskeleton);GO:0043234(protein complex);GO:0051258(protein polymerization)	NA	chr24:43248728-43251413	BTA	BTF	LOWDATA	8.29552	14.8694	-0.841945	down	1	1	no
TCONS_00238168	=	ENSBTAT00000004615	XLOC_213343	GSTP1	ENSBTAG00000003548	Bos taurus glutathione S-transferase pi 1 (GSTP1), mRNA. [Source:RefSeq mRNA;Acc:NM_177516]	GO:0004364(glutathione transferase activity);GO:0005515(protein binding);GO:0005622(intracellular);GO:0005634(nucleus);GO:0005737(cytoplasm);GO:0005739(mitochondrion);GO:0006469(negative regulation of protein kinase activity);GO:0006749(glutathione metabolic process);GO:0006805(xenobiotic metabolic process);GO:0008152(metabolic process);GO:0009890(negative regulation of biosynthetic process);GO:0…	00480(Glutathione metabolism);00980(Metabolism of xenobiotics by cytochrome P450);00982(Drug metabolism - cytochrome P450)	chr29:46055368-46090005	BTA	BTF	OK	141.363	14.852	3.25067	up	0.0001	0.000326959	yes
TCONS_00238845	=	ENSBTAT00000025311	XLOC_213921	IFITM3	ENSBTAG00000019015	Bos taurus interferon induced transmembrane protein 3 (IFITM3), mRNA. [Source:RefSeq mRNA;Acc:NM_001078141]	GO:0009607(response to biotic stimulus);GO:0016021(integral to membrane)	NA	chr29:51366972-51370137	BTA	BTF	OK	57.1196	14.8493	1.94359	up	0.0001	0.000326959	yes
TCONS_00310310	=	ENSBTAT00000026211	XLOC_277710	RNF187	ENSBTAG00000019667	ring finger protein 187 [Source:HGNC Symbol;Acc:27146]	GO:0004842(ubiquitin-protein ligase activity);GO:0005515(protein binding);GO:0005634(nucleus);GO:0005737(cytoplasm);GO:0008270(zinc ion binding);GO:0008284(positive regulation of cell proliferation);GO:0043161(proteasome-mediated ubiquitin-dependent protein catabolic process);GO:0045893(positive regulation of transcription, DNA-dependent);GO:0046872(metal ion binding);GO:0051865(protein autoubiqu…	NA	chr7:2453802-2457284	BTA	BTF	OK	28.8844	14.7991	0.964778	up	0.0007	0.00350882	no
TCONS_00231157	=	ENSBTAT00000063767	XLOC_207060	EGLN1	ENSBTAG00000045608	egl-9 family hypoxia-inducible factor 1 [Source:HGNC Symbol;Acc:1232]	GO:0001666(response to hypoxia);GO:0005515(protein binding);GO:0005737(cytoplasm);GO:0018401(peptidyl-proline hydroxylation to 4-hydroxy-L-proline);GO:0031545(peptidyl-proline 4-dioxygenase activity);GO:0032364(oxygen homeostasis);GO:0043433(negative regulation of sequence-specific DNA binding transcription factor activity);GO:0045765(regulation of angiogenesis);GO:0046872(metal ion binding);GO:0…	NA	chr28:3273925-3274777	BTA	BTF	OK	163.335	14.7925	3.46489	up	0.0001	0.000326959	yes
TCONS_00158334	=	ENSBTAT00000043916	XLOC_141272	CDC42	ENSBTAG00000001700	Bos taurus cell division cycle 42 (GTP binding protein, 25kDa) (CDC42), mRNA. [Source:RefSeq mRNA;Acc:NM_001046332]	GO:0000166(nucleotide binding);GO:0001934(positive regulation of protein phosphorylation);GO:0003161(cardiac conduction system development);GO:0003334(keratinocyte development);GO:0003924(GTPase activity);GO:0005515(protein binding);GO:0005525(GTP binding);GO:0005622(intracellular);GO:0005737(cytoplasm);GO:0006184(GTP catabolic process);GO:0007088(regulation of mitosis);GO:0007097(nuclear migrati…	04010(MAPK signaling pathway);04062(Chemokine signaling pathway);04144(Endocytosis);04360(Axon guidance);04370(VEGF signaling pathway);04510(Focal adhesion);04520(Adherens junction);04530(Tight junction);04660(T cell receptor signaling pathway);04666(Fc gamma R-mediated phagocytosis);04670(Leukocyte transendothelial migration);04722(Neurotrophin signaling pathway);04810(Regulation of actin cytosk…	chr2:131336075-131359925	BTA	BTF	LOWDATA	122.326	14.7619	3.05078	up	1	1	no
TCONS_00134944	=	ENSBTAT00000042554	XLOC_120635	SUMO2	ENSBTAG00000030169	small ubiquitin-related modifier 2 precursor [Source:RefSeq peptide;Acc:NP_777194]	GO:0005515(protein binding);GO:0005634(nucleus);GO:0016925(protein sumoylation)	03013(RNA transport)	chr19:56923423-56931160	BTA	BTF	OK	127.246	14.7605	3.10781	up	0.0001	0.000326959	yes
TCONS_00100951	=	ENSBTAT00000057198	XLOC_091202	NUCKS1	ENSBTAG00000008001	Bos taurus nuclear casein kinase and cyclin-dependent kinase substrate 1 (NUCKS1), mRNA. [Source:RefSeq mRNA;Acc:NM_001045920]	GO:0005634(nucleus)	NA	chr16:3297326-3329472	BTA	BTF	LOWDATA	11.5927	14.7561	-0.348099	down	1	1	no
TCONS_00111740	=	ENSBTAT00000029458	XLOC_100977	DDT	ENSBTAG00000022027	Bos taurus D-dopachrome tautomerase (DDT), mRNA. [Source:RefSeq mRNA;Acc:NM_001099150]	GO:0005737(cytoplasm);GO:0016829(lyase activity);GO:0033981(D-dopachrome decarboxylase activity);GO:0042438(melanin biosynthetic process)	NA	chr17:73316295-73319008	BTA	BTF	OK	16.7355	14.7542	0.181788	up	0.6064	0.648986	no
TCONS_00241141	=	ENSBTAT00000004124	XLOC_216083	JAM3	ENSBTAG00000003176	Bos taurus junctional adhesion molecule 3 (JAM3), mRNA. [Source:RefSeq mRNA;Acc:NM_001105364]	GO:0001525(angiogenesis);GO:0001780(neutrophil homeostasis);GO:0002250(adaptive immune response);GO:0002318(myeloid progenitor cell differentiation);GO:0002523(leukocyte migration involved in inflammatory response);GO:0005178(integrin binding);GO:0005515(protein binding);GO:0005615(extracellular space);GO:0005911(cell-cell junction);GO:0005923(tight junction);GO:0007155(cell adhesion);GO:0007160(…	04514(Cell adhesion molecules (CAMs));04530(Tight junction);04670(Leukocyte transendothelial migration)	chr29:33546278-33577319	BTA	BTF	OK	10.4266	14.7447	-0.499923	down	0.07	0.158613	no
TCONS_00123810	=	ENSBTAT00000066053	XLOC_111306	UQCRFS1	ENSBTAG00000046786	Bos taurus ubiquinol-cytochrome c reductase, Rieske iron-sulfur polypeptide 1 (UQCRFS1), mRNA. [Source:RefSeq mRNA;Acc:NM_174813]	GO:0005515(protein binding);GO:0005739(mitochondrion);GO:0005743(mitochondrial inner membrane);GO:0008121(ubiquinol-cytochrome-c reductase activity);GO:0016020(membrane);GO:0016491(oxidoreductase activity);GO:0016679(oxidoreductase activity, acting on diphenols and related substances as donors);GO:0046872(metal ion binding);GO:0051536(iron-sulfur cluster binding);GO:0051537(2 iron, 2 sulfur clust…	00190(Oxidative phosphorylation);01100(Metabolic pathways);04260(Cardiac muscle contraction);05010(Alzheimer's disease);05012(Parkinson's disease);05016(Huntington's disease)	chr18:1021247-1026029	BTA	BTF	OK	687.577	14.7434	5.54338	up	0.0001	0.000326959	yes
TCONS_00156323	=	ENSBTAT00000003192	XLOC_139484	TUBA4A	ENSBTAG00000030974	Bos taurus tubulin, alpha 4a (TUBA4A), mRNA. [Source:RefSeq mRNA;Acc:NM_001078158]	GO:0000166(nucleotide binding);GO:0003924(GTPase activity);GO:0005200(structural constituent of cytoskeleton);GO:0005515(protein binding);GO:0005525(GTP binding);GO:0005737(cytoplasm);GO:0005856(cytoskeleton);GO:0005874(microtubule);GO:0006184(GTP catabolic process);GO:0007017(microtubule-based process);GO:0015630(microtubule cytoskeleton);GO:0043234(protein complex);GO:0051258(protein polymeriza…	04145(Phagosome);04540(Gap junction)	chr2:107921713-107925511	BTA	BTF	OK	1303.84	14.7415	6.46674	up	0.0001	0.000326959	yes
TCONS_00328648	=	ENSBTAT00000036631	XLOC_294311	TLN1	ENSBTAG00000025868	talin 1 [Source:HGNC Symbol;Acc:11845]	GO:0001726(ruffle);GO:0003779(actin binding);GO:0005158(insulin receptor binding);GO:0005178(integrin binding);GO:0005198(structural molecule activity);GO:0005200(structural constituent of cytoskeleton);GO:0005515(protein binding);GO:0005813(centrosome);GO:0005856(cytoskeleton);GO:0005886(plasma membrane);GO:0005925(focal adhesion);GO:0007016(cytoskeletal anchoring at plasma membrane);GO:0007044(…	04510(Focal adhesion)	chr8:60280812-60333812	BTA	BTF	OK	20.4845	14.7075	0.477987	up	0.2864	0.35567	no
TCONS_00111808	=	ENSBTAT00000065888	XLOC_101031	DGCR6L	ENSBTAG00000047299	Bos taurus DiGeorge syndrome critical region gene 6 (DGCR6), mRNA. [Source:RefSeq mRNA;Acc:NM_001110446]	NA	NA	chr17:74047066-74092459	BTA	BTF	OK	93.0319	14.7009	2.66182	up	0.0001	0.000326959	yes
TCONS_00283405	=	ENSBTAT00000001069	XLOC_253589	COX14	ENSBTAG00000000808	Bos taurus COX14 cytochrome c oxidase assembly homolog (S. cerevisiae) (COX14), mRNA. [Source:RefSeq mRNA;Acc:NM_001195064]	GO:0005739(mitochondrion);GO:0016020(membrane);GO:0016021(integral to membrane);GO:0031966(mitochondrial membrane);GO:0033617(mitochondrial respiratory chain complex IV assembly)	NA	chr5:29952086-29956382	BTA	BTF	OK	201.234	14.6518	3.77972	up	0.0001	0.000326959	yes
TCONS_00315498	=	ENSBTAT00000010982	XLOC_282127	ATOX1	ENSBTAG00000008340	Bos taurus ATX1 antioxidant protein 1 homolog (yeast) (ATOX1), mRNA. [Source:RefSeq mRNA;Acc:NM_001130758]	GO:0006810(transport);GO:0006811(ion transport);GO:0006825(copper ion transport);GO:0006878(cellular copper ion homeostasis);GO:0016531(copper chaperone activity);GO:0030001(metal ion transport);GO:0032767(copper-dependent protein binding);GO:0046872(metal ion binding)	NA	chr7:64945748-64961110	BTA	BTF	OK	69.2506	14.6433	2.24158	up	0.0001	0.000326959	yes
TCONS_00288808	=	ENSBTAT00000008146	XLOC_258349	ST13	ENSBTAG00000006202	Bos taurus suppression of tumorigenicity 13 (colon carcinoma) (Hsp70 interacting protein) (ST13), mRNA. [Source:RefSeq mRNA;Acc:NM_001101926]	GO:0005515(protein binding);GO:0006950(response to stress)	NA	chr5:112612770-112636488	BTA	BTF	OK	103.905	14.6005	2.83117	up	0.0001	0.000326959	yes
TCONS_00122618	=	ENSBTAT00000064928	XLOC_110403	EMC10	ENSBTAG00000045510	Bos taurus chromosome 18 open reading frame, human C19orf63 (EMC10), mRNA. [Source:RefSeq mRNA;Acc:NM_001080239]	GO:0016020(membrane);GO:0016021(integral to membrane);GO:0072546(ER membrane protein complex)	NA	chr18:57038978-57078304	BTA	BTF	OK	99.7342	14.578	2.7743	up	0.2209	0.31714	no
TCONS_00208585	=	ENSBTAT00000010389	XLOC_186670	FIS1	ENSBTAG00000007900	Bos taurus fission 1 (mitochondrial outer membrane) homolog (S. cerevisiae) (FIS1), mRNA. [Source:RefSeq mRNA;Acc:NM_001034784]	GO:0000266(mitochondrial fission);GO:0000422(mitochondrion degradation);GO:0001836(release of cytochrome c from mitochondria);GO:0005102(receptor binding);GO:0005515(protein binding);GO:0005739(mitochondrion);GO:0005741(mitochondrial outer membrane);GO:0005777(peroxisome);GO:0005779(integral to peroxisomal membrane);GO:0006626(protein targeting to mitochondrion);GO:0006915(apoptotic process);GO:0…	NA	chr25:36034988-36038644	BTA	BTF	OK	230.095	14.5655	3.98161	up	0.0001	0.000326959	yes
TCONS_00318573	=	ENSBTAT00000007324	XLOC_285017	CLU	ENSBTAG00000005574	Bos taurus clusterin (CLU), mRNA. [Source:RefSeq mRNA;Acc:NM_173902]	GO:0005576(extracellular region);GO:0005615(extracellular space);GO:0005634(nucleus);GO:0005737(cytoplasm);GO:0005739(mitochondrion);GO:0005783(endoplasmic reticulum);GO:0005829(cytosol);GO:0008219(cell death);GO:0016020(membrane);GO:0031012(extracellular matrix);GO:0031410(cytoplasmic vesicle);GO:0031625(ubiquitin protein ligase binding);GO:0031966(mitochondrial membrane);GO:0032436(positive reg…	NA	chr8:11043940-11061301	BTA	BTF	OK	61.6917	14.5286	2.08618	up	0.0001	0.000326959	yes
TCONS_00264345	=	ENSBTAT00000014027	XLOC_236582	TMED4	ENSBTAG00000010612	Bos taurus transmembrane emp24 protein transport domain containing 4 (TMED4), mRNA. [Source:RefSeq mRNA;Acc:NM_001206433]	GO:0004871(signal transducer activity);GO:0006810(transport);GO:0007165(signal transduction);GO:0016020(membrane);GO:0016021(integral to membrane);GO:0043123(positive regulation of I-kappaB kinase/NF-kappaB signaling)	NA	chr4:77540573-77543351	BTA	BTF	OK	52.6494	14.4762	1.86273	up	0.0001	0.000326959	yes
TCONS_00005901	=	ENSBTAT00000012000	XLOC_005421	SERP1	ENSBTAG00000009104	Bos taurus stress-associated endoplasmic reticulum protein 1 (SERP1), mRNA. [Source:RefSeq mRNA;Acc:NM_001114083]	GO:0001501(skeletal system development);GO:0005783(endoplasmic reticulum);GO:0005789(endoplasmic reticulum membrane);GO:0005881(cytoplasmic microtubule);GO:0006006(glucose metabolic process);GO:0006810(transport);GO:0009791(post-embryonic development);GO:0010259(multicellular organismal aging);GO:0015031(protein transport);GO:0016020(membrane);GO:0016021(integral to membrane);GO:0030968(endoplasm…	NA	chr1:118494896-118541607	BTA	BTF	LOWDATA	24.4973	14.4653	0.760025	up	1	1	no
TCONS_00062041	=	ENSBTAT00000053246	XLOC_055922	ERGIC3	ENSBTAG00000006670	Bos taurus ERGIC and golgi 3 (ERGIC3), mRNA. [Source:RefSeq mRNA;Acc:NM_001034353]	NA	NA	chr13:65435600-65448951	BTA	BTF	OK	30.1452	14.4478	1.06108	up	0.0005	0.00237732	yes
TCONS_00284206	=	ENSBTAT00000025496	XLOC_254319	CCT2	ENSBTAG00000019156	Bos taurus chaperonin containing TCP1, subunit 2 (beta) (CCT2), mRNA. [Source:RefSeq mRNA;Acc:NM_001034239]	GO:0000166(nucleotide binding);GO:0002199(zona pellucida receptor complex);GO:0005515(protein binding);GO:0005524(ATP binding);GO:0005634(nucleus);GO:0005737(cytoplasm);GO:0005832(chaperonin-containing T-complex);GO:0005874(microtubule);GO:0006457(protein folding);GO:0007339(binding of sperm to zona pellucida);GO:0044267(cellular protein metabolic process);GO:0044297(cell body);GO:0051082(unfolde…	NA	chr5:44100434-44116239	BTA	BTF	OK	107.59	14.4439	2.89702	up	0.0001	0.000326959	yes
TCONS_00046912	=	ENSBTAT00000002650	XLOC_042074	PSMD13	ENSBTAG00000002045	Bos taurus proteasome (prosome, macropain) 26S subunit, non-ATPase, 13 (PSMD13), mRNA. [Source:RefSeq mRNA;Acc:NM_001024532]	GO:0005515(protein binding);GO:0005838(proteasome regulatory particle);GO:0007127(meiosis I);GO:0022624(proteasome accessory complex)	03050(Proteasome)	chr11:107244219-107254957	BTA	BTF	OK	71.6727	14.4302	2.31233	up	0.001	0.00458681	yes
TCONS_00074365	=	ENSBTAT00000010711	XLOC_067143	PKIA	ENSBTAG00000008150	Bos taurus protein kinase (cAMP-dependent, catalytic) inhibitor alpha (PKIA), mRNA. [Source:RefSeq mRNA;Acc:NM_001037620]	GO:0000122(negative regulation of transcription from RNA polymerase II promoter);GO:0004860(protein kinase inhibitor activity);GO:0004862(cAMP-dependent protein kinase inhibitor activity);GO:0005515(protein binding);GO:0005634(nucleus);GO:0005737(cytoplasm);GO:0006469(negative regulation of protein kinase activity);GO:0010389(regulation of G2/M transition of mitotic cell cycle);GO:0034236(protein…	NA	chr14:43880340-43980982	BTA	BTF	LOWDATA	283.765	14.4283	4.29773	up	1	1	no
TCONS_00179540	=	ENSBTAT00000023461	XLOC_160837	AKT1	ENSBTAG00000017636	v-akt murine thymoma viral oncogene homolog 1 [Source:HGNC Symbol;Acc:391]	GO:0000060(protein import into nucleus, translocation);GO:0000166(nucleotide binding);GO:0001649(osteoblast differentiation);GO:0001893(maternal placenta development);GO:0001934(positive regulation of protein phosphorylation);GO:0001938(positive regulation of endothelial cell proliferation);GO:0004672(protein kinase activity);GO:0004674(protein serine/threonine kinase activity);GO:0004713(protein…	NA	chr21:70877829-70901053	BTA	BTF	LOWDATA	10.9962	14.2993	-0.378941	down	1	1	no
TCONS_00279751	=	ENSBTAT00000017442	XLOC_250397	PHB2	ENSBTAG00000013123	Bos taurus prohibitin 2 (PHB2), mRNA. [Source:RefSeq mRNA;Acc:NM_001046198]	GO:0005515(protein binding);GO:0005634(nucleus);GO:0005737(cytoplasm);GO:0005739(mitochondrion);GO:0005743(mitochondrial inner membrane);GO:0006351(transcription, DNA-templated);GO:0006355(regulation of transcription, DNA-dependent);GO:0016020(membrane);GO:0016363(nuclear matrix);GO:0033147(negative regulation of intracellular estrogen receptor signaling pathway);GO:0033600(negative regulation of…	NA	chr5:103847446-103858411	BTA	BTF	LOWDATA	117.59	14.2949	3.04018	up	1	1	no
TCONS_00180138	=	ENSBTAT00000028588	XLOC_161391	CRTAP	ENSBTAG00000021442	cartilage associated protein [Source:HGNC Symbol;Acc:2379]	GO:0005783(endoplasmic reticulum);GO:0007283(spermatogenesis);GO:0018400(peptidyl-proline hydroxylation to 3-hydroxy-L-proline)	NA	chr22:7531323-7570049	BTA	BTF	LOWDATA	8.66521	14.2945	-0.722153	down	1	1	no
TCONS_00123189	=	ENSBTAT00000012136	XLOC_110863	UBE2S	ENSBTAG00000009211	Bos taurus ubiquitin-conjugating enzyme E2S (UBE2S), mRNA. [Source:RefSeq mRNA;Acc:NM_001076472]	GO:0000166(nucleotide binding);GO:0004842(ubiquitin-protein ligase activity);GO:0005524(ATP binding);GO:0005680(anaphase-promoting complex);GO:0007049(cell cycle);GO:0010458(exit from mitosis);GO:0010994(free ubiquitin chain polymerization);GO:0016567(protein ubiquitination);GO:0016874(ligase activity);GO:0016881(acid-amino acid ligase activity);GO:0031145(anaphase-promoting complex-dependent pro…	04120(Ubiquitin mediated proteolysis)	chr18:62537350-62541236	BTA	BTF	OK	29.5462	14.2814	1.04883	up	0.0002	0.000896744	yes
TCONS_00330399	=	ENSBTAT00000065839	XLOC_295873	GAS1	ENSBTAG00000046803	growth arrest-specific 1 [Source:HGNC Symbol;Acc:4165]	GO:0002053(positive regulation of mesenchymal cell proliferation);GO:0005515(protein binding);GO:0005886(plasma membrane);GO:0007411(axon guidance);GO:0008284(positive regulation of cell proliferation);GO:0008589(regulation of smoothened signaling pathway);GO:0009953(dorsal/ventral pattern formation);GO:0010955(negative regulation of protein processing);GO:0012501(programmed cell death);GO:001602…	04340(Hedgehog signaling pathway)	chr8:81510615-81555032	BTA	BTF	LOWDATA	4.61644	14.2675	-1.62788	down	1	1	no
TCONS_00034960	=	ENSBTAT00000007982	XLOC_031542	SUCLG1	ENSBTAG00000006075	Bos taurus succinate-CoA ligase, alpha subunit (SUCLG1), mRNA. [Source:RefSeq mRNA;Acc:NM_001035082]	GO:0003824(catalytic activity);GO:0003878(ATP citrate synthase activity);GO:0004775(succinate-CoA ligase (ADP-forming) activity);GO:0005737(cytoplasm);GO:0005739(mitochondrion);GO:0005743(mitochondrial inner membrane);GO:0005886(plasma membrane);GO:0008152(metabolic process);GO:0016874(ligase activity);GO:0048037(cofactor binding)	00020(Citrate cycle (TCA cycle));00640(Propanoate metabolism);01100(Metabolic pathways)	chr11:50400444-50453412	BTA	BTF	OK	373.916	14.2668	4.71198	up	0.0001	0.000326959	yes
TCONS_00061935	=	ENSBTAT00000044331	XLOC_055841	RALY	ENSBTAG00000016524	Bos taurus RNA binding protein, autoantigenic (hnRNP-associated with lethal yellow homolog (mouse)) (RALY), mRNA. [Source:RefSeq mRNA;Acc:NM_001014847]	GO:0000166(nucleotide binding);GO:0003676(nucleic acid binding);GO:0071013(catalytic step 2 spliceosome)	NA	chr13:63952544-64043571	BTA	BTF	OK	56.4507	14.2609	1.98493	up	0.0001	0.000326959	yes
TCONS_00258084	=	ENSBTAT00000043099	XLOC_230875	ENSBTAG00000019904	ENSBTAG00000019904	Bos taurus leucine rich repeat containing 41 (LRRC41), mRNA. [Source:RefSeq mRNA;Acc:NM_001045873]	NA	NA	chr3:100401225-100445702	BTA	BTF	OK	26.0764	14.2432	0.872468	up	0.0378	0.101968	no
TCONS_00313852	=	ENSBTAT00000027684	XLOC_280666	POLR2E	ENSBTAG00000020776	Bos taurus polymerase (RNA) II (DNA directed) polypeptide E, 25kDa (POLR2E), mRNA. [Source:RefSeq mRNA;Acc:NM_001038093]	GO:0003677(DNA binding);GO:0003899(DNA-directed RNA polymerase activity);GO:0005515(protein binding);GO:0005634(nucleus);GO:0005665(DNA-directed RNA polymerase II, core complex);GO:0006351(transcription, DNA-templated);GO:0006366(transcription from RNA polymerase II promoter)	00230(Purine metabolism);00240(Pyrimidine metabolism);01100(Metabolic pathways);03020(RNA polymerase);05016(Huntington's disease)	chr7:45195515-45199967	BTA	BTF	OK	96.2116	14.243	2.75595	up	0.0001	0.000326959	yes
TCONS_00117940	=	ENSBTAT00000034656	XLOC_106512	HSBP1	ENSBTAG00000024889	Bos taurus heat shock factor binding protein 1 (HSBP1), mRNA. [Source:RefSeq mRNA;Acc:NM_001113316]	GO:0005634(nucleus)	NA	chr18:10172246-10177690	BTA	BTF	LOWDATA	217.857	14.2383	3.93553	up	1	1	no
TCONS_00125051	=	ENSBTAT00000015994	XLOC_112438	MVD	ENSBTAG00000012059	Bos taurus mevalonate (diphospho) decarboxylase (MVD), mRNA. [Source:RefSeq mRNA;Acc:NM_001075424]	GO:0000166(nucleotide binding);GO:0004163(diphosphomevalonate decarboxylase activity);GO:0005524(ATP binding);GO:0005829(cytosol);GO:0006629(lipid metabolic process);GO:0006694(steroid biosynthetic process);GO:0006695(cholesterol biosynthetic process);GO:0008202(steroid metabolic process);GO:0008203(cholesterol metabolic process);GO:0008284(positive regulation of cell proliferation);GO:0008299(is…	00900(Terpenoid backbone biosynthesis);01100(Metabolic pathways)	chr18:13938826-13945489	BTA	BTF	OK	19.6743	14.2206	0.468327	up	0.0916	0.188209	no
TCONS_00160677	=	ENSBTAT00000006474	XLOC_143463	COX8A	ENSBTAG00000004920	Bos taurus cytochrome c oxidase subunit VIIIA (ubiquitous) (COX8A), mRNA. [Source:RefSeq mRNA;Acc:NM_174024]	GO:0004129(cytochrome-c oxidase activity);GO:0005739(mitochondrion)	00190(Oxidative phosphorylation);01100(Metabolic pathways);04260(Cardiac muscle contraction);05010(Alzheimer's disease);05012(Parkinson's disease);05016(Huntington's disease)	chr20:24442439-24442887	BTA	BTF	OK	38.181	14.2104	1.42591	up	0.0002	0.000896744	yes
TCONS_00041299	=	ENSBTAT00000002055	XLOC_037140	ENSBTAG00000001575	ENSBTAG00000001575	Uncharacterized protein [Source:UniProtKB/TrEMBL;Acc:F1N6C0]	GO:0005509(calcium ion binding);GO:0046872(metal ion binding)	04020(Calcium signaling pathway);04070(Phosphatidylinositol signaling system);04114(Oocyte meiosis);04270(Vascular smooth muscle contraction);04720(Long-term potentiation);04722(Neurotrophin signaling pathway);04740(Olfactory transduction);04744(Phototransduction);04910(Insulin signaling pathway);04912(GnRH signaling pathway);04916(Melanogenesis);04970(Salivary secretion);04971(Gastric acid secre…	chr11:29424995-29437605	BTA	BTF	OK	287.271	14.1258	4.34601	up	0.0001	0.000326959	yes
TCONS_00096656	=	ENSBTAT00000000497	XLOC_087402	ZBTB18	ENSBTAG00000000385	Bos taurus zinc finger protein 238 (ZBTB18), mRNA. [Source:RefSeq mRNA;Acc:NM_001078016]	GO:0000122(negative regulation of transcription from RNA polymerase II promoter);GO:0001701(in utero embryonic development);GO:0003676(nucleic acid binding);GO:0003677(DNA binding);GO:0005515(protein binding);GO:0005634(nucleus);GO:0006351(transcription, DNA-templated);GO:0006355(regulation of transcription, DNA-dependent);GO:0007275(multicellular organismal development);GO:0007519(skeletal muscl…	NA	chr16:33912622-33918774	BTA	BTF	OK	83.3313	14.096	2.56357	up	0.0001	0.000326959	yes
TCONS_00122367	=	ENSBTAT00000010788	XLOC_110237	SEPW1	ENSBTAG00000008203	Bos taurus selenoprotein W, 1 (SEPW1), mRNA. [Source:RefSeq mRNA;Acc:NM_001163225]	GO:0008430(selenium binding);GO:0045454(cell redox homeostasis)	NA	chr18:55112227-55116601	BTA	BTF	OK	504.643	14.0801	5.16354	up	0.0001	0.000326959	yes
TCONS_00306564	=	ENSBTAT00000018863	XLOC_274295	CTNNA1	ENSBTAG00000014182	Bos taurus catenin (cadherin-associated protein), alpha 1, 102kDa (CTNNA1), mRNA. [Source:RefSeq mRNA;Acc:NM_001035366]	GO:0005198(structural molecule activity);GO:0005515(protein binding);GO:0005886(plasma membrane);GO:0005911(cell-cell junction);GO:0005912(adherens junction);GO:0005913(cell-cell adherens junction);GO:0005915(zonula adherens);GO:0007155(cell adhesion);GO:0007163(establishment or maintenance of cell polarity);GO:0007406(negative regulation of neuroblast proliferation);GO:0008013(beta-catenin bindi…	04520(Adherens junction);04530(Tight junction);04670(Leukocyte transendothelial migration);05100(Bacterial invasion of epithelial cells);05200(Pathways in cancer);05213(Endometrial cancer);05412(Arrhythmogenic right ventricular cardiomyopathy (ARVC))	chr7:51688059-51880551	BTA	BTF	OK	31.042	14.0719	1.14141	up	0.0024	0.0103346	yes
TCONS_00276957	=	ENSBTAT00000038164	XLOC_247977	CTDSP2	ENSBTAG00000016508	Bos taurus CTD (carboxy-terminal domain, RNA polymerase II, polypeptide A) small phosphatase 2 (CTDSP2), mRNA. [Source:RefSeq mRNA;Acc:NM_001045935]	GO:0005515(protein binding);GO:0006470(protein dephosphorylation);GO:0008420(CTD phosphatase activity);GO:0016791(phosphatase activity)	NA	chr5:55959357-55983058	BTA	BTF	LOWDATA	34.306	14.0561	1.28726	up	1	1	no
TCONS_00110824	=	ENSBTAT00000020937	XLOC_100210	RNF10	ENSBTAG00000015767	Bos taurus ring finger protein 10 (RNF10), mRNA. [Source:RefSeq mRNA;Acc:NM_001076869]	GO:0005515(protein binding);GO:0005737(cytoplasm);GO:0008270(zinc ion binding);GO:0045893(positive regulation of transcription, DNA-dependent);GO:0046872(metal ion binding)	NA	chr17:65065616-65101419	BTA	BTF	OK	45.0533	14.037	1.6824	up	0.0001	0.000326959	yes
TCONS_00086677	=	ENSBTAT00000063521	XLOC_078363	RCN1	ENSBTAG00000047362	Bos taurus reticulocalbin 1, EF-hand calcium binding domain (RCN1), mRNA. [Source:RefSeq mRNA;Acc:NM_001103221]	GO:0001701(in utero embryonic development);GO:0005509(calcium ion binding);GO:0005515(protein binding);GO:0005783(endoplasmic reticulum);GO:0043010(camera-type eye development)	NA	chr15:63656454-63664383	BTA	BTF	OK	20.7067	14.0136	0.563265	up	0.1411	0.241244	no
TCONS_00209534	=	ENSBTAT00000037541	XLOC_187392	MRPS34	ENSBTAG00000026415	Bos taurus mitochondrial ribosomal protein S34 (MRPS34), mRNA. [Source:RefSeq mRNA;Acc:NM_001035500]	GO:0005739(mitochondrion);GO:0005840(ribosome)	NA	chr25:1349892-1351145	BTA	BTF	OK	89.967	13.9775	2.68629	up	0.0001	0.000326959	yes
TCONS_00267012	=	ENSBTAT00000031172	XLOC_238976	ENSBTAG00000030838	ENSBTAG00000030838	NA	NA	NA	chr4:120642910-120647419	BTA	BTF	LOWDATA	0.28926	13.9552	-5.5923	down	1	1	no
TCONS_00210187	=	ENSBTAT00000001890	XLOC_187953	CARHSP1	ENSBTAG00000001441	Bos taurus calcium regulated heat stable protein 1, 24kDa (CARHSP1), mRNA. [Source:RefSeq mRNA;Acc:NM_001045951]	GO:0003676(nucleic acid binding);GO:0003677(DNA binding);GO:0003730(mRNA 3'-UTR binding);GO:0006355(regulation of transcription, DNA-dependent)	NA	chr25:7732838-7746007	BTA	BTF	LOWDATA	3.45908	13.954	-2.01222	down	1	1	no
TCONS_00150222	=	ENSBTAT00000010949	XLOC_133931	SDHB	ENSBTAG00000008314	Bos taurus succinate dehydrogenase complex, subunit B, iron sulfur (Ip) (SDHB), mRNA. [Source:RefSeq mRNA;Acc:NM_001040483]	GO:0005515(protein binding);GO:0005739(mitochondrion);GO:0005743(mitochondrial inner membrane);GO:0005749(mitochondrial respiratory chain complex II);GO:0006099(tricarboxylic acid cycle);GO:0008177(succinate dehydrogenase (ubiquinone) activity);GO:0009055(electron carrier activity);GO:0016020(membrane);GO:0016491(oxidoreductase activity);GO:0046872(metal ion binding);GO:0048039(ubiquinone binding…	00020(Citrate cycle (TCA cycle));00190(Oxidative phosphorylation);01100(Metabolic pathways);05010(Alzheimer's disease);05012(Parkinson's disease);05016(Huntington's disease)	chr2:136125139-136154362	BTA	BTF	OK	799.538	13.9434	5.84151	up	0.0001	0.000326959	yes
TCONS_00310750	=	ENSBTAT00000018099	XLOC_278028	TMEM38A	ENSBTAG00000013614	Bos taurus transmembrane protein 38A (TMEM38A), mRNA. [Source:RefSeq mRNA;Acc:NM_001083463]	GO:0005261(cation channel activity);GO:0005267(potassium channel activity);GO:0005634(nucleus);GO:0006810(transport);GO:0006811(ion transport);GO:0006813(potassium ion transport);GO:0015672(monovalent inorganic cation transport);GO:0016020(membrane);GO:0016021(integral to membrane);GO:0016529(sarcoplasmic reticulum);GO:0031965(nuclear membrane);GO:0033017(sarcoplasmic reticulum membrane);GO:00718…	NA	chr7:6285829-6312457	BTA	BTF	OK	122.72	13.8916	3.14308	up	0.0001	0.000326959	yes
TCONS_00360643	=	ENSBTAT00000011802	XLOC_323624	TSPAN7	ENSBTAG00000008966	Bos taurus tetraspanin 7 (TSPAN7), mRNA. [Source:RefSeq mRNA;Acc:NM_001076384]	GO:0016020(membrane);GO:0016021(integral to membrane)	NA	chrX:110055865-110188380	BTA	BTF	OK	15.6055	13.8834	0.168691	up	0.5544	0.601967	no
TCONS_00349094	=	ENSBTAT00000060826	XLOC_313037	ENSBTAG00000043834	ENSBTAG00000043834	NA	NA	NA	chrX:79397957-79529866	BTA	BTF	NOTEST	0	13.8375	#NAME?	down	1	1	no
TCONS_00150279	=	ENSBTAT00000014529	XLOC_133963	HSPB7	ENSBTAG00000010940	heat shock 27kDa protein family, member 7 (cardiovascular) [Source:HGNC Symbol;Acc:5249]	GO:0005515(protein binding);GO:0005634(nucleus);GO:0005737(cytoplasm);GO:0005739(mitochondrion);GO:0006950(response to stress);GO:0015629(actin cytoskeleton);GO:0031005(filamin binding)	NA	chr2:136633778-136639602	BTA	BTF	LOWDATA	38.2349	13.8283	1.46727	up	1	1	no
TCONS_00244274	=	ENSBTAT00000008358	XLOC_218755	CCT3	ENSBTAG00000006370	Bos taurus chaperonin containing TCP1, subunit 3 (gamma) (CCT3), mRNA. [Source:RefSeq mRNA;Acc:NM_001017934]	GO:0000166(nucleotide binding);GO:0002199(zona pellucida receptor complex);GO:0005515(protein binding);GO:0005524(ATP binding);GO:0005737(cytoplasm);GO:0005832(chaperonin-containing T-complex);GO:0005874(microtubule);GO:0005886(plasma membrane);GO:0006457(protein folding);GO:0007339(binding of sperm to zona pellucida);GO:0044267(cellular protein metabolic process);GO:0044297(cell body);GO:0051082…	NA	chr3:14538712-14553305	BTA	BTF	OK	90.7119	13.8145	2.71511	up	0.0001	0.000326959	yes
TCONS_00061246	=	ENSBTAT00000056576	XLOC_055237	ATP5E	ENSBTAG00000039208	Bos taurus ATP synthase, H+ transporting, mitochondrial F1 complex, epsilon subunit (ATP5E), mRNA. [Source:RefSeq mRNA;Acc:NM_001143741]	GO:0000275(mitochondrial proton-transporting ATP synthase complex, catalytic core F(1));GO:0005739(mitochondrion);GO:0005743(mitochondrial inner membrane);GO:0005753(mitochondrial proton-transporting ATP synthase complex);GO:0006754(ATP biosynthetic process);GO:0006810(transport);GO:0006811(ion transport);GO:0015986(ATP synthesis coupled proton transport);GO:0015992(proton transport);GO:0016020(m…	00190(Oxidative phosphorylation);01100(Metabolic pathways);05010(Alzheimer's disease);05012(Parkinson's disease);05016(Huntington's disease)	chr13:57866137-57869829	BTA	BTF	OK	527.359	13.808	5.25521	up	0.0001	0.000326959	yes
TCONS_00106679	=	ENSBTAT00000021955	XLOC_096379	CPE	ENSBTAG00000016514	Bos taurus carboxypeptidase E (CPE), mRNA. [Source:RefSeq mRNA;Acc:NM_173903]	GO:0003214(cardiac left ventricle morphogenesis);GO:0004180(carboxypeptidase activity);GO:0004181(metallocarboxypeptidase activity);GO:0005576(extracellular region);GO:0005794(Golgi apparatus);GO:0006508(proteolysis);GO:0008233(peptidase activity);GO:0008237(metallopeptidase activity);GO:0008270(zinc ion binding);GO:0016020(membrane);GO:0016787(hydrolase activity);GO:0030070(insulin processing);G…	04940(Type I diabetes mellitus)	chr17:546397-697915	BTA	BTF	OK	2.53778	13.7615	-2.439	down	0.0001	0.000326959	yes
TCONS_00305538	=	ENSBTAT00000018114	XLOC_273381	HNRNPAB	ENSBTAG00000013627	Bos taurus heterogeneous nuclear ribonucleoprotein A/B (HNRNPAB), mRNA. [Source:RefSeq mRNA;Acc:NM_001040522]	GO:0000166(nucleotide binding);GO:0003676(nucleic acid binding);GO:0019013(viral nucleocapsid);GO:0030529(ribonucleoprotein complex)	NA	chr7:40637569-40643916	BTA	BTF	OK	27.1268	13.7596	0.979283	up	0.0079	0.0288745	no
TCONS_00305458	=	ENSBTAT00000013942	XLOC_273332	FGFR4	ENSBTAG00000010543	fibroblast growth factor receptor 4 [Source:HGNC Symbol;Acc:3691]	GO:0000166(nucleotide binding);GO:0001759(organ induction);GO:0004672(protein kinase activity);GO:0004713(protein tyrosine kinase activity);GO:0004714(transmembrane receptor protein tyrosine kinase activity);GO:0005007(fibroblast growth factor-activated receptor activity);GO:0005515(protein binding);GO:0005524(ATP binding);GO:0005634(nucleus);GO:0005737(cytoplasm);GO:0005783(endoplasmic reticulum…	04010(MAPK signaling pathway);04144(Endocytosis);04810(Regulation of actin cytoskeleton)	chr7:39936163-39946911	BTA	BTF	OK	1.96926	13.7391	-2.80257	down	0.1118	0.212613	no
TCONS_00009102	=	ENSBTAT00000032452	XLOC_008314	SOD1	ENSBTAG00000018854	Bos taurus superoxide dismutase 1, soluble (SOD1), mRNA. [Source:RefSeq mRNA;Acc:NM_174615]	GO:0000187(activation of MAPK activity);GO:0000209(protein polyubiquitination);GO:0000303(response to superoxide);GO:0001541(ovarian follicle development);GO:0001817(regulation of cytokine production);GO:0001819(positive regulation of cytokine production);GO:0001895(retina homeostasis);GO:0002262(myeloid cell homeostasis);GO:0004784(superoxide dismutase activity);GO:0004842(ubiquitin-protein liga…	04146(Peroxisome);05014(Amyotrophic lateral sclerosis (ALS));05016(Huntington's disease);05020(Prion diseases)	chr1:3113948-3122613	BTA	BTF	OK	252.938	13.6795	4.2087	up	0.0001	0.000326959	yes
TCONS_00032603	=	ENSBTAT00000006430	XLOC_029416	DCTN1	ENSBTAG00000004887	Bos taurus dynactin 1 (DCTN1), mRNA. [Source:RefSeq mRNA;Acc:NM_001098934]	GO:0000776(kinetochore);GO:0000922(spindle pole);GO:0005515(protein binding);GO:0005813(centrosome);GO:0005874(microtubule);GO:0016740(transferase activity);GO:0031252(cell leading edge);GO:0048037(cofactor binding)	04962(Vasopressin-regulated water reabsorption);05016(Huntington's disease)	chr11:10235364-10253078	BTA	BTF	OK	29.9474	13.6137	1.13737	up	0.0008	0.00394332	yes
TCONS_00040259	=	ENSBTAT00000016954	XLOC_036221	CCT7	ENSBTAG00000012756	Bos taurus chaperonin containing TCP1, subunit 7 (eta) (CCT7), mRNA. [Source:RefSeq mRNA;Acc:NM_001046171]	GO:0000166(nucleotide binding);GO:0002199(zona pellucida receptor complex);GO:0005515(protein binding);GO:0005524(ATP binding);GO:0005737(cytoplasm);GO:0005739(mitochondrion);GO:0005832(chaperonin-containing T-complex);GO:0005874(microtubule);GO:0006457(protein folding);GO:0007339(binding of sperm to zona pellucida);GO:0042802(identical protein binding);GO:0044267(cellular protein metabolic proce…	NA	chr11:11184500-11202065	BTA	BTF	LOWDATA	45.9258	13.6064	1.75502	up	1	1	no
TCONS_00076928	=	ENSBTAT00000016224	XLOC_069468	CYC1	ENSBTAG00000012232	Bos taurus cytochrome c-1 (CYC1), mRNA. [Source:RefSeq mRNA;Acc:NM_001038090]	GO:0005506(iron ion binding);GO:0005737(cytoplasm);GO:0005739(mitochondrion);GO:0005743(mitochondrial inner membrane);GO:0009055(electron carrier activity);GO:0016020(membrane);GO:0016021(integral to membrane);GO:0020037(heme binding);GO:0030054(cell junction);GO:0046872(metal ion binding);GO:0055114(oxidation-reduction process);GO:0070469(respiratory chain)	00190(Oxidative phosphorylation);01100(Metabolic pathways);04260(Cardiac muscle contraction);05010(Alzheimer's disease);05012(Parkinson's disease);05016(Huntington's disease)	chr14:1930185-1932580	BTA	BTF	OK	564.049	13.5918	5.37501	up	0.0001	0.000326959	yes
TCONS_00305509	=	ENSBTAT00000001830	XLOC_273364	TMED9	ENSBTAG00000001394	Bos taurus transmembrane emp24 protein transport domain containing 9 (TMED9), mRNA. [Source:RefSeq mRNA;Acc:NM_001034812]	GO:0005515(protein binding);GO:0005783(endoplasmic reticulum);GO:0005789(endoplasmic reticulum membrane);GO:0005793(endoplasmic reticulum-Golgi intermediate compartment);GO:0005794(Golgi apparatus);GO:0006810(transport);GO:0007030(Golgi organization);GO:0010638(positive regulation of organelle organization);GO:0015031(protein transport);GO:0016020(membrane);GO:0016021(integral to membrane);GO:001…	NA	chr7:40475154-40479104	BTA	BTF	OK	46.1923	13.5826	1.76589	up	0.0001	0.000326959	yes
TCONS_00030053	=	ENSBTAT00000035742	XLOC_027139	ZFP36L1	ENSBTAG00000025434	Bos taurus zinc finger protein 36, C3H type-like 1 (ZFP36L1), mRNA. [Source:RefSeq mRNA;Acc:NM_001101234]	GO:0000288(nuclear-transcribed mRNA catabolic process, deadenylation-dependent decay);GO:0001570(vasculogenesis);GO:0003729(mRNA binding);GO:0005515(protein binding);GO:0005634(nucleus);GO:0005737(cytoplasm);GO:0006417(regulation of translation);GO:0033077(T cell differentiation in thymus);GO:0043488(regulation of mRNA stability);GO:0046872(metal ion binding)	NA	chr10:80965363-80970846	BTA	BTF	OK	10.9826	13.4947	-0.297176	down	0.2837	0.35317	no
TCONS_00280737	=	ENSBTAT00000008431	XLOC_251199	ACO2	ENSBTAG00000006429	Bos taurus aconitase 2, mitochondrial (ACO2), mRNA. [Source:RefSeq mRNA;Acc:NM_173977]	GO:0003994(aconitate hydratase activity);GO:0005506(iron ion binding);GO:0005634(nucleus);GO:0005739(mitochondrion);GO:0006099(tricarboxylic acid cycle);GO:0006101(citrate metabolic process);GO:0008152(metabolic process);GO:0016829(lyase activity);GO:0046872(metal ion binding);GO:0051536(iron-sulfur cluster binding);GO:0051539(4 iron, 4 sulfur cluster binding);GO:0052633(isocitrate hydro-lyase (c…	00020(Citrate cycle (TCA cycle));00630(Glyoxylate and dicarboxylate metabolism);01100(Metabolic pathways)	chr5:113089138-113150601	BTA	BTF	OK	483.932	13.4671	5.1673	up	0.0001	0.000326959	yes
TCONS_00146494	=	ENSBTAT00000033018	XLOC_130673	SPATS2L	ENSBTAG00000016092	spermatogenesis associated, serine-rich 2-like [Source:HGNC Symbol;Acc:24574]	GO:0005515(protein binding)	NA	chr2:89248146-89439611	BTA	BTF	OK	18.4696	13.4617	0.456291	up	0.1723	0.275274	no
TCONS_00311697	=	ENSBTAT00000014563	XLOC_278859	TMED1	ENSBTAG00000010968	Bos taurus transmembrane emp24 protein transport domain containing 1 (TMED1), mRNA. [Source:RefSeq mRNA;Acc:NM_001038563]	GO:0005515(protein binding);GO:0005783(endoplasmic reticulum);GO:0005789(endoplasmic reticulum membrane);GO:0005793(endoplasmic reticulum-Golgi intermediate compartment);GO:0005794(Golgi apparatus);GO:0005886(plasma membrane);GO:0006810(transport);GO:0015031(protein transport);GO:0016020(membrane);GO:0016021(integral to membrane);GO:0033116(endoplasmic reticulum-Golgi intermediate compartment mem…	NA	chr7:16465654-16527426	BTA	BTF	OK	29.4251	13.4217	1.13248	up	0.0267	0.0797152	yes
TCONS_00334822	=	ENSBTAT00000023937	XLOC_299919	CD164	ENSBTAG00000017992	Bos taurus CD164 molecule, sialomucin (CD164), mRNA. [Source:RefSeq mRNA;Acc:NM_001046041]	GO:0005515(protein binding);GO:0005764(lysosome);GO:0005765(lysosomal membrane);GO:0005768(endosome);GO:0005886(plasma membrane);GO:0007155(cell adhesion);GO:0007157(heterophilic cell-cell adhesion);GO:0007517(muscle organ development);GO:0010008(endosome membrane);GO:0016020(membrane);GO:0016021(integral to membrane)	04142(Lysosome)	chr9:41245524-41258927	BTA	BTF	LOWDATA	140.911	13.4203	3.39229	up	1	1	no
TCONS_00315404	=	ENSBTAT00000042874	XLOC_282053	RPS14	ENSBTAG00000008570	Bos taurus ribosomal protein S14 (RPS14), mRNA. [Source:RefSeq mRNA;Acc:NM_001077830]	GO:0003735(structural constituent of ribosome);GO:0005840(ribosome);GO:0006412(translation)	03010(Ribosome)	chr7:63761741-63779819	BTA	BTF	OK	300.419	13.3105	4.49634	up	0.0613	0.144495	no
TCONS_00172357	=	ENSBTAT00000022876	XLOC_154353	C21H15orf63	ENSBTAG00000017212	Bos taurus chromosome 21 open reading frame, human C15orf63 (C21H15orf63), mRNA. [Source:RefSeq mRNA;Acc:NM_001206386]	NA	NA	chr21:55974567-55988508	BTA	BTF	OK	97.2175	13.2616	2.87397	up	0.0001	0.000326959	yes
TCONS_00097335	=	ENSBTAT00000045695	XLOC_087990	CLSTN1	ENSBTAG00000011823	calsyntenin 1 [Source:HGNC Symbol;Acc:17447]	GO:0005509(calcium ion binding);GO:0005515(protein binding);GO:0005576(extracellular region);GO:0007156(homophilic cell adhesion);GO:0016020(membrane);GO:0016021(integral to membrane);GO:0045211(postsynaptic membrane)	NA	chr16:44632543-44673489	BTA	BTF	OK	6.81932	13.2576	-0.959121	down	0.0425	0.110666	no
TCONS_00132829	=	ENSBTAT00000028954	XLOC_118962	MRPL27	ENSBTAG00000021720	Bos taurus mitochondrial ribosomal protein L27 (MRPL27), mRNA. [Source:RefSeq mRNA;Acc:NM_001037453]	GO:0003735(structural constituent of ribosome);GO:0005622(intracellular);GO:0005739(mitochondrion);GO:0005840(ribosome);GO:0006412(translation);GO:0030529(ribonucleoprotein complex)	NA	chr19:36934822-36939652	BTA	BTF	OK	189.252	13.2337	3.83802	up	0.0001	0.000326959	yes
TCONS_00229179	=	ENSBTAT00000025454	XLOC_205254	EIF4EBP2	ENSBTAG00000019124	Bos taurus eukaryotic translation initiation factor 4E binding protein 2 (EIF4EBP2), mRNA. [Source:RefSeq mRNA;Acc:NM_001191149]	GO:0005515(protein binding);GO:0008190(eukaryotic initiation factor 4E binding);GO:0008286(insulin receptor signaling pathway);GO:0019933(cAMP-mediated signaling);GO:0045947(negative regulation of translational initiation)	NA	chr28:26764735-26791793	BTA	BTF	OK	50.7743	13.2177	1.94162	up	0.0001	0.000326959	yes
TCONS_00245607	=	ENSBTAT00000015056	XLOC_219832	OLFML3	ENSBTAG00000011327	Bos taurus olfactomedin-like 3 (OLFML3), mRNA. [Source:RefSeq mRNA;Acc:NM_001075197]	GO:0005515(protein binding);GO:0005576(extracellular region);GO:0007275(multicellular organismal development)	NA	chr3:29506171-29509176	BTA	BTF	OK	4.41321	13.1953	-1.58013	down	0.0001	0.000326959	yes
TCONS_00320609	=	ENSBTAT00000047151	XLOC_286936	PGM5	ENSBTAG00000033190	Bos taurus phosphoglucomutase 5 (PGM5), mRNA. [Source:RefSeq mRNA;Acc:NM_001102335]	GO:0000287(magnesium ion binding);GO:0001725(stress fiber);GO:0005515(protein binding);GO:0005913(cell-cell adherens junction);GO:0005914(spot adherens junction);GO:0005925(focal adhesion);GO:0005975(carbohydrate metabolic process);GO:0009898(cytoplasmic side of plasma membrane);GO:0014704(intercalated disc);GO:0016010(dystrophin-associated glycoprotein complex);GO:0016868(intramolecular transfer…	NA	chr8:44682330-44894678	BTA	BTF	LOWDATA	15.0268	13.1782	0.189386	up	1	1	no
TCONS_00117046	=	ENSBTAT00000029411	XLOC_105697	DGCR2	ENSBTAG00000000429	Bos taurus DiGeorge syndrome critical region gene 2 (DGCR2), mRNA. [Source:RefSeq mRNA;Acc:NM_001077036]	GO:0005515(protein binding);GO:0030246(carbohydrate binding)	NA	chr17:74578848-74600067	BTA	BTF	OK	13.421	13.1663	0.0276387	up	0.937	0.944314	no
TCONS_00177001	=	ENSBTAT00000007913	XLOC_158520	ISLR	ENSBTAG00000006024	Bos taurus immunoglobulin superfamily containing leucine-rich repeat (ISLR), mRNA. [Source:RefSeq mRNA;Acc:NM_001080729]	GO:0005515(protein binding);GO:0005576(extracellular region)	NA	chr21:34903757-34906887	BTA	BTF	OK	2.47726	13.1441	-2.40759	down	0.0001	0.000326959	yes
TCONS_00122473	=	ENSBTAT00000002587	XLOC_110312	SNRNP70	ENSBTAG00000001996	Bos taurus small nuclear ribonucleoprotein 70kDa (U1) (SNRNP70), mRNA. [Source:RefSeq mRNA;Acc:NM_001076046]	GO:0000166(nucleotide binding);GO:0000398(mRNA splicing, via spliceosome);GO:0003676(nucleic acid binding);GO:0003723(RNA binding);GO:0005515(protein binding);GO:0005634(nucleus);GO:0005654(nucleoplasm);GO:0005681(spliceosomal complex);GO:0006397(mRNA processing);GO:0016607(nuclear speck);GO:0030529(ribonucleoprotein complex);GO:0043484(regulation of RNA splicing)	03040(Spliceosome)	chr18:56058515-56073102	BTA	BTF	OK	13.3832	13.1384	0.0266349	up	0.9378	0.944999	no
TCONS_00285108	=	ENSBTAT00000054840	XLOC_255112	RPS26	ENSBTAG00000046949	ribosomal protein S26 [Source:HGNC Symbol;Acc:10414]	GO:0003729(mRNA binding);GO:0003735(structural constituent of ribosome);GO:0005515(protein binding);GO:0005622(intracellular);GO:0005840(ribosome);GO:0006412(translation);GO:0015935(small ribosomal subunit);GO:0022627(cytosolic small ribosomal subunit);GO:0033119(negative regulation of RNA splicing)	NA	chr5:57603810-57607175	BTA	BTF	LOWDATA	30.7709	13.1162	1.23021	up	1	1	no
TCONS_00142109	=	ENSBTAT00000008216	XLOC_126585	LIMS2	ENSBTAG00000006262	Bos taurus LIM and senescent cell antigen-like domains 2 (LIMS2), mRNA. [Source:RefSeq mRNA;Acc:NM_001130751]	GO:0005886(plasma membrane);GO:0005925(focal adhesion);GO:0008270(zinc ion binding);GO:0016020(membrane);GO:0016337(cell-cell adhesion);GO:0030054(cell junction);GO:0045216(cell-cell junction organization);GO:0046872(metal ion binding);GO:2001046(positive regulation of integrin-mediated signaling pathway)	NA	chr2:4774527-4819241	BTA	BTF	OK	7.50917	13.0211	-0.794127	down	0.0289	0.0847459	no
TCONS_00226517	=	ENSBTAT00000020550	XLOC_202789	FGFR1	ENSBTAG00000015457	Bos taurus fibroblast growth factor receptor 1 (FGFR1), mRNA. [Source:RefSeq mRNA;Acc:NM_001110207]	GO:0000122(negative regulation of transcription from RNA polymerase II promoter);GO:0000166(nucleotide binding);GO:0001525(angiogenesis);GO:0001657(ureteric bud development);GO:0001701(in utero embryonic development);GO:0001759(organ induction);GO:0002053(positive regulation of mesenchymal cell proliferation);GO:0002062(chondrocyte differentiation);GO:0004672(protein kinase activity);GO:0004713(p…	04010(MAPK signaling pathway);04520(Adherens junction);04810(Regulation of actin cytoskeleton);05200(Pathways in cancer);05215(Prostate cancer);05218(Melanoma)	chr27:33227378-33301376	BTA	BTF	LOWDATA	4.133	13.0123	-1.65462	down	1	1	no
TCONS_00084170	=	ENSBTAT00000009469	XLOC_076157	TAGLN	ENSBTAG00000007196	Bos taurus transgelin (TAGLN), mRNA. [Source:RefSeq mRNA;Acc:NM_001046149]	GO:0003779(actin binding);GO:0005515(protein binding);GO:0005737(cytoplasm)	NA	chr15:28318410-28323666	BTA	BTF	OK	113.544	13.0104	3.12552	up	0.0001	0.000326959	yes
TCONS_00244724	=	ENSBTAT00000020148	XLOC_219096	S100A11	ENSBTAG00000015145	protein S100-A11 [Source:RefSeq peptide;Acc:NP_001092326]	GO:0001726(ruffle);GO:0005509(calcium ion binding);GO:0005515(protein binding);GO:0005634(nucleus);GO:0005737(cytoplasm);GO:0042803(protein homodimerization activity);GO:0044548(S100 protein binding);GO:0046872(metal ion binding);GO:0048306(calcium-dependent protein binding)	NA	chr3:18768795-18770416	BTA	BTF	OK	10.5657	12.9906	-0.298068	down	0.391	0.455175	no
TCONS_00301461	=	ENSBTAT00000028152	XLOC_269918	ADD1	ENSBTAG00000021128	adducin 1 (alpha) [Source:HGNC Symbol;Acc:243]	GO:0000902(cell morphogenesis);GO:0001701(in utero embryonic development);GO:0005198(structural molecule activity);GO:0005634(nucleus);GO:0005856(cytoskeleton);GO:0006884(cell volume homeostasis);GO:0008134(transcription factor binding);GO:0008290(F-actin capping protein complex);GO:0016020(membrane);GO:0020027(hemoglobin metabolic process);GO:0030218(erythrocyte differentiation);GO:0030507(spect…	NA	chr6:107924383-108018598	BTA	BTF	OK	0.464755	12.9726	-4.80285	down	0.2224	0.318154	no
TCONS_00304212	=	ENSBTAT00000025322	XLOC_272242	NDUFA11	ENSBTAG00000019025	Bos taurus NADH dehydrogenase (ubiquinone) 1 alpha subcomplex, 11, 14.7kDa (NDUFA11), mRNA. [Source:RefSeq mRNA;Acc:NM_175718]	GO:0005739(mitochondrion);GO:0005743(mitochondrial inner membrane);GO:0016020(membrane);GO:0016021(integral to membrane);GO:0055114(oxidation-reduction process);GO:0070469(respiratory chain)	00190(Oxidative phosphorylation);01100(Metabolic pathways);05010(Alzheimer's disease);05012(Parkinson's disease);05016(Huntington's disease)	chr7:19698986-19704035	BTA	BTF	OK	339.086	12.9561	4.70995	up	0.0001	0.000326959	yes
TCONS_00046659	=	ENSBTAT00000016118	XLOC_041890	EHMT1	ENSBTAG00000012148	Bos taurus euchromatic histone-lysine N-methyltransferase 1 (EHMT1), mRNA. [Source:RefSeq mRNA;Acc:NM_001099041]	GO:0000122(negative regulation of transcription from RNA polymerase II promoter);GO:0002039(p53 binding);GO:0005515(protein binding);GO:0005634(nucleus);GO:0005694(chromosome);GO:0006306(DNA methylation);GO:0008168(methyltransferase activity);GO:0008270(zinc ion binding);GO:0009790(embryo development);GO:0016279(protein-lysine N-methyltransferase activity);GO:0016568(chromatin modification);GO:00…	00310(Lysine degradation)	chr11:105428760-105523218	BTA	BTF	LOWDATA	10.9126	12.9554	-0.247559	down	1	1	no
TCONS_00218552	=	ENSBTAT00000012810	XLOC_195395	USMG5	ENSBTAG00000030186	Up-regulated during skeletal muscle growth protein 5 [Source:UniProtKB/Swiss-Prot;Acc:Q3ZBI7]	GO:0005739(mitochondrion);GO:0005753(mitochondrial proton-transporting ATP synthase complex);GO:0016020(membrane);GO:0016021(integral to membrane);GO:0031966(mitochondrial membrane)	NA	chr26:24211564-24274928	BTA	BTF	OK	1505.07	12.917	6.86441	up	0.0001	0.000326959	yes
TCONS_00122401	=	ENSBTAT00000023976	XLOC_110265	EMP3	ENSBTAG00000018013	Bos taurus epithelial membrane protein 3 (EMP3), mRNA. [Source:RefSeq mRNA;Acc:NM_001024562]	GO:0016020(membrane);GO:0016021(integral to membrane);GO:0016049(cell growth)	NA	chr18:55482511-55486853	BTA	BTF	OK	6.97228	12.8778	-0.885188	down	0.0082	0.0296397	no
TCONS_00252126	=	ENSBTAT00000002852	XLOC_225608	NDUFS2	ENSBTAG00000002203	Bos taurus NADH dehydrogenase (ubiquinone) Fe-S protein 2, 49kDa (NADH-coenzyme Q reductase) (NDUFS2), mRNA. [Source:RefSeq mRNA;Acc:NM_001075137]	GO:0003954(NADH dehydrogenase activity);GO:0005515(protein binding);GO:0005739(mitochondrion);GO:0005743(mitochondrial inner membrane);GO:0005747(mitochondrial respiratory chain complex I);GO:0006979(response to oxidative stress);GO:0008137(NADH dehydrogenase (ubiquinone) activity);GO:0016020(membrane);GO:0016491(oxidoreductase activity);GO:0016651(oxidoreductase activity, acting on NAD(P)H);GO:0…	00190(Oxidative phosphorylation);01100(Metabolic pathways);05010(Alzheimer's disease);05012(Parkinson's disease);05016(Huntington's disease)	chr3:8309349-8318876	BTA	BTF	OK	680.579	12.8728	5.72436	up	0.0001	0.000326959	yes
TCONS_00328622	=	ENSBTAT00000015136	XLOC_294294	STOML2	ENSBTAG00000011388	Bos taurus stomatin (EPB72)-like 2 (STOML2), mRNA. [Source:RefSeq mRNA;Acc:NM_001038068]	GO:0001772(immunological synapse);GO:0005515(protein binding);GO:0005739(mitochondrion);GO:0005743(mitochondrial inner membrane);GO:0005758(mitochondrial intermembrane space);GO:0006851(mitochondrial calcium ion transport);GO:0006874(cellular calcium ion homeostasis);GO:0007005(mitochondrion organization);GO:0008180(COP9 signalosome);GO:0010876(lipid localization);GO:0010918(positive regulation o…	NA	chr8:59768558-59771818	BTA	BTF	OK	122.212	12.8688	3.24743	up	0.0001	0.000326959	yes
TCONS_00295213	=	ENSBTAT00000000081	XLOC_264194	LRPAP1	ENSBTAG00000000073	Bos taurus low density lipoprotein receptor-related protein associated protein 1 (LRPAP1), mRNA. [Source:RefSeq mRNA;Acc:NM_001080225]	GO:0005576(extracellular region);GO:0005783(endoplasmic reticulum);GO:0005886(plasma membrane);GO:0008201(heparin binding);GO:0010916(negative regulation of very-low-density lipoprotein particle clearance);GO:0032091(negative regulation of protein binding);GO:0048019(receptor antagonist activity);GO:0050750(low-density lipoprotein particle receptor binding);GO:0070326(very-low-density lipoprotein…	NA	chr6:106365303-107356841	BTA	BTF	OK	7.85547	12.8274	-0.707457	down	0.2652	0.336696	no
TCONS_00183063	=	ENSBTAT00000046158	XLOC_164030	MUSTN1	ENSBTAG00000032531	Bos taurus musculoskeletal, embryonic nuclear protein 1 (MUSTN1), mRNA. [Source:RefSeq mRNA;Acc:NM_001040589]	GO:0005634(nucleus)	NA	chr22:48611897-48613043	BTA	BTF	OK	336.425	12.8053	4.71547	up	0.0001	0.000326959	yes
TCONS_00183393	=	ENSBTAT00000025422	XLOC_164241	UQCRC1	ENSBTAG00000019096	Bos taurus ubiquinol-cytochrome c reductase core protein I (UQCRC1), mRNA. [Source:RefSeq mRNA;Acc:NM_174629]	GO:0003824(catalytic activity);GO:0005515(protein binding);GO:0005739(mitochondrion);GO:0005743(mitochondrial inner membrane);GO:0006122(mitochondrial electron transport, ubiquinol to cytochrome c);GO:0046872(metal ion binding)	00190(Oxidative phosphorylation);01100(Metabolic pathways);04260(Cardiac muscle contraction);05010(Alzheimer's disease);05012(Parkinson's disease);05016(Huntington's disease)	chr22:51847275-51856059	BTA	BTF	OK	452.77	12.796	5.14502	up	0.0001	0.000326959	yes
TCONS_00310194	=	ENSBTAT00000020709	XLOC_277626	SQSTM1	ENSBTAG00000015591	Bos taurus sequestosome 1 (SQSTM1), mRNA. [Source:RefSeq mRNA;Acc:NM_176641]	GO:0000407(pre-autophagosomal structure);GO:0000932(cytoplasmic mRNA processing body);GO:0005080(protein kinase C binding);GO:0005515(protein binding);GO:0005776(autophagic vacuole);GO:0006914(autophagy);GO:0008270(zinc ion binding);GO:0016235(aggresome);GO:0019901(protein kinase binding);GO:0042169(SH2 domain binding);GO:0042802(identical protein binding);GO:0043122(regulation of I-kappaB kinase…	04380(Osteoclast differentiation)	chr7:1317087-1346051	BTA	BTF	OK	337.535	12.7803	4.72305	up	0.0001	0.000326959	yes
TCONS_00181587	=	ENSBTAT00000024807	XLOC_162676	PDZRN3	ENSBTAG00000018644	PDZ domain containing ring finger 3 [Source:HGNC Symbol;Acc:17704]	GO:0004842(ubiquitin-protein ligase activity);GO:0005515(protein binding);GO:0007528(neuromuscular junction development);GO:0008270(zinc ion binding);GO:0016567(protein ubiquitination);GO:0031594(neuromuscular junction);GO:0046872(metal ion binding)	NA	chr22:28234998-28507911	BTA	BTF	LOWDATA	67.2933	12.7534	2.39959	up	1	1	no
TCONS_00313367	=	ENSBTAT00000010569	XLOC_280268	LMAN2	ENSBTAG00000008034	Bos taurus lectin, mannose-binding 2 (LMAN2), mRNA. [Source:RefSeq mRNA;Acc:NM_001101309]	GO:0005793(endoplasmic reticulum-Golgi intermediate compartment);GO:0016020(membrane)	04141(Protein processing in endoplasmic reticulum)	chr7:40185728-40206355	BTA	BTF	OK	25.6468	12.7484	1.00846	up	0.0006	0.00283228	yes
TCONS_00023553	=	ENSBTAT00000064762	XLOC_021342	TTC9	ENSBTAG00000045604	tetratricopeptide repeat domain 9 [Source:HGNC Symbol;Acc:20267]	GO:0005515(protein binding)	NA	chr10:82634714-82670836	BTA	BTF	LOWDATA	38.1103	12.7295	1.58201	up	1	1	no
TCONS_00310223	=	ENSBTAT00000064711	XLOC_277651	CANX	ENSBTAG00000048107	Bos taurus calnexin (CANX), mRNA. [Source:RefSeq mRNA;Acc:NM_001105612]	GO:0005509(calcium ion binding);GO:0005515(protein binding);GO:0005783(endoplasmic reticulum);GO:0005789(endoplasmic reticulum membrane);GO:0006457(protein folding);GO:0016021(integral to membrane);GO:0048488(synaptic vesicle endocytosis);GO:0051082(unfolded protein binding);GO:0072583(clathrin-mediated endocytosis)	04141(Protein processing in endoplasmic reticulum);04145(Phagosome);04612(Antigen processing and presentation)	chr7:1506089-1538918	BTA	BTF	LOWDATA	37.2025	12.7205	1.54825	up	1	1	no
TCONS_00253248	=	ENSBTAT00000007946	XLOC_226511	BOLA1	ENSBTAG00000006050	Bos taurus bolA homolog 1 (E. coli) (BOLA1), mRNA. [Source:RefSeq mRNA;Acc:NM_001034352]	GO:0005576(extracellular region);GO:0005739(mitochondrion)	NA	chr3:20759080-20760578	BTA	BTF	OK	18.3702	12.7021	0.532306	up	0.087	0.184832	no
TCONS_00134331	=	ENSBTAT00000042645	XLOC_120165	ARHGDIA	ENSBTAG00000030209	Bos taurus Rho GDP dissociation inhibitor (GDI) alpha (ARHGDIA), mRNA. [Source:RefSeq mRNA;Acc:NM_176650]	GO:0001772(immunological synapse);GO:0005094(Rho GDP-dissociation inhibitor activity);GO:0005096(GTPase activator activity);GO:0005515(protein binding);GO:0005737(cytoplasm);GO:0007266(Rho protein signal transduction);GO:0032880(regulation of protein localization);GO:0043547(positive regulation of GTPase activity)	04722(Neurotrophin signaling pathway);04962(Vasopressin-regulated water reabsorption)	chr19:51633462-51639826	BTA	BTF	OK	20.1319	12.6962	0.665082	up	0.033	0.0931939	no
TCONS_00024236	=	ENSBTAT00000043035	XLOC_021934	SLIRP	ENSBTAG00000008135	Bos taurus SRA stem-loop interacting RNA binding protein (SLIRP), mRNA. [Source:RefSeq mRNA;Acc:NM_001037485]	GO:0000166(nucleotide binding);GO:0003676(nucleic acid binding);GO:0003723(RNA binding);GO:0005634(nucleus);GO:0005739(mitochondrion);GO:0006351(transcription, DNA-templated);GO:0006355(regulation of transcription, DNA-dependent)	NA	chr10:89914329-89958906	BTA	BTF	OK	399.594	12.692	4.97654	up	0.0001	0.000326959	yes
TCONS_00303547	=	ENSBTAT00000003276	XLOC_271745	C7H19orf53	ENSBTAG00000027716	Leydig cell tumor 10 kDa protein homolog [Source:UniProtKB/Swiss-Prot;Acc:Q148I0]	NA	NA	chr7:12942937-12948365	BTA	BTF	OK	24.1332	12.6862	0.927759	up	0.0018	0.00784264	no
TCONS_00058107	=	ENSBTAT00000048699	XLOC_052457	ITIH5	ENSBTAG00000013004	inter-alpha-trypsin inhibitor heavy chain family, member 5 [Source:HGNC Symbol;Acc:21449]	GO:0004867(serine-type endopeptidase inhibitor activity);GO:0030212(hyaluronan metabolic process)	NA	chr13:16278217-16645505	BTA	BTF	LOWDATA	5.43515	12.6766	-1.22178	down	1	1	no
TCONS_00251781	=	ENSBTAT00000011408	XLOC_225312	DUSP27	ENSBTAG00000008652	dual specificity phosphatase 27 (putative) [Source:HGNC Symbol;Acc:25034]	GO:0006470(protein dephosphorylation);GO:0008138(protein tyrosine/serine/threonine phosphatase activity);GO:0016311(dephosphorylation);GO:0016791(phosphatase activity)	NA	chr3:1653160-1724059	BTA	BTF	OK	104.224	12.6608	3.04125	up	0.0001	0.000326959	yes
TCONS_00132621	=	ENSBTAT00000021517	XLOC_118802	FLII	ENSBTAG00000016161	flightless I homolog (Drosophila) [Source:HGNC Symbol;Acc:3750]	GO:0003779(actin binding);GO:0005515(protein binding);GO:0005634(nucleus);GO:0005737(cytoplasm);GO:0005813(centrosome);GO:0007275(multicellular organismal development)	NA	chr19:34989026-35015486	BTA	BTF	OK	60.3995	12.6378	2.25679	up	0.0001	0.000326959	yes
TCONS_00306787	=	ENSBTAT00000023071	XLOC_274453	PCDHGC3		NA	NA	NA	chr7:54152474-54281944	BTA	BTF	OK	4.86299	12.6058	-1.37417	down	0.0001	0.000326959	yes
TCONS_00126502	=	ENSBTAT00000064232	XLOC_113764	ENSBTAG00000045692	ENSBTAG00000045692	Uncharacterized protein [Source:UniProtKB/TrEMBL;Acc:G3MZL1]	GO:0005509(calcium ion binding);GO:0005886(plasma membrane);GO:0007155(cell adhesion);GO:0007156(homophilic cell adhesion);GO:0016020(membrane);GO:0016021(integral to membrane)	NA	chr18:34196398-34215940	BTA	BTF	OK	11.2519	12.5868	-0.161745	down	0.6309	0.670741	no
TCONS_00211630	=	ENSBTAT00000000519	XLOC_189223	VKORC1	ENSBTAG00000000405	Bos taurus vitamin K epoxide reductase complex, subunit 1 (VKORC1), mRNA. [Source:RefSeq mRNA;Acc:NM_001003903]	GO:0005783(endoplasmic reticulum);GO:0005789(endoplasmic reticulum membrane);GO:0016020(membrane);GO:0016021(integral to membrane);GO:0016491(oxidoreductase activity);GO:0047057(vitamin-K-epoxide reductase (warfarin-sensitive) activity);GO:0055114(oxidation-reduction process)	NA	chr25:27457369-27459608	BTA	BTF	OK	34.2493	12.5789	1.44507	up	0.0001	0.000326959	yes
TCONS_00111759	=	ENSBTAT00000029424	XLOC_100988	C17H22orf13	ENSBTAG00000022022	Bos taurus chromosome 17 open reading frame, human C22orf13 (C17H22orf13), mRNA. [Source:RefSeq mRNA;Acc:NM_001098044]	NA	NA	chr17:73486796-73498181	BTA	BTF	OK	32.4024	12.5532	1.36805	up	0.0001	0.000326959	yes
TCONS_00184202	=	ENSBTAT00000017588	XLOC_164911	COPG1	ENSBTAG00000013212	Bos taurus coatomer protein complex, subunit gamma (COPG1), mRNA. [Source:RefSeq mRNA;Acc:NM_001037815]	GO:0000139(Golgi membrane);GO:0005198(structural molecule activity);GO:0005488(binding);GO:0005515(protein binding);GO:0005634(nucleus);GO:0005737(cytoplasm);GO:0005794(Golgi apparatus);GO:0006810(transport);GO:0006886(intracellular protein transport);GO:0006890(retrograde vesicle-mediated transport, Golgi to ER);GO:0006891(intra-Golgi vesicle-mediated transport);GO:0015031(protein transport);GO:…	NA	chr22:59798321-59816962	BTA	BTF	OK	29.3362	12.5408	1.22606	up	0.0002	0.000896744	yes
TCONS_00140814	=	ENSBTAT00000003415	XLOC_125433	42987	ENSBTAG00000002633	septin 9 [Source:HGNC Symbol;Acc:7323]	GO:0000166(nucleotide binding);GO:0001725(stress fiber);GO:0003924(GTPase activity);GO:0005515(protein binding);GO:0005525(GTP binding);GO:0005874(microtubule);GO:0007049(cell cycle);GO:0015629(actin cytoskeleton);GO:0031105(septin complex);GO:0048471(perinuclear region of cytoplasm);GO:0051291(protein heterooligomerization)	NA	chr19:55116876-55154645	BTA	BTF	LOWDATA	3.73961	12.54	-1.74558	down	1	1	no
TCONS_00132598	=	ENSBTAT00000008130	XLOC_118782	MFAP4	ENSBTAG00000006187	Bos taurus microfibrillar-associated protein 4 (MFAP4), mRNA. [Source:RefSeq mRNA;Acc:NM_001080217]	GO:0005576(extracellular region);GO:0005578(proteinaceous extracellular matrix);GO:0007155(cell adhesion);GO:0031012(extracellular matrix)	NA	chr19:34685204-34693425	BTA	BTF	OK	3.38263	12.5391	-1.89022	down	0.0002	0.00115787	yes
TCONS_00103542	=	ENSBTAT00000027339	XLOC_093549	PARK7	ENSBTAG00000020518	Bos taurus parkinson protein 7 (PARK7), mRNA. [Source:RefSeq mRNA;Acc:NM_001015572]	GO:0001963(synaptic transmission, dopaminergic);GO:0003723(RNA binding);GO:0003729(mRNA binding);GO:0004601(peroxidase activity);GO:0005515(protein binding);GO:0005634(nucleus);GO:0005737(cytoplasm);GO:0005739(mitochondrion);GO:0005829(cytosol);GO:0006508(proteolysis);GO:0006914(autophagy);GO:0006950(response to stress);GO:0006954(inflammatory response);GO:0007005(mitochondrion organization);GO:0…	05012(Parkinson's disease)	chr16:46249162-46265987	BTA	BTF	OK	367.246	12.5252	4.87384	up	0.0001	0.000326959	yes
TCONS_00250521	=	ENSBTAT00000019091	XLOC_224214	EVA1B	ENSBTAG00000014358	Bos taurus eva-1 homolog B (C. elegans) (EVA1B), mRNA. [Source:RefSeq mRNA;Acc:NM_001101271]	GO:0005515(protein binding)	NA	chr3:110118544-110120286	BTA	BTF	OK	8.58825	12.5206	-0.543862	down	0.0863	0.18379	no
TCONS_00208781	=	ENSBTAT00000043764	XLOC_186806	ATP5J2	ENSBTAG00000002094	Bos taurus ATP synthase, H+ transporting, mitochondrial Fo complex, subunit F2 (ATP5J2), mRNA. [Source:RefSeq mRNA;Acc:NM_001113719]	GO:0005739(mitochondrion);GO:0005743(mitochondrial inner membrane);GO:0005753(mitochondrial proton-transporting ATP synthase complex);GO:0006200(ATP catabolic process);GO:0006754(ATP biosynthetic process);GO:0006810(transport);GO:0006811(ion transport);GO:0015992(proton transport);GO:0016020(membrane);GO:0016021(integral to membrane);GO:0016887(ATPase activity);GO:0045263(proton-transporting ATP …	00190(Oxidative phosphorylation);01100(Metabolic pathways)	chr25:37494116-37500080	BTA	BTF	LOWDATA	1110.71	12.5111	6.47213	up	1	1	no
TCONS_00323438	=	ENSBTAT00000063991	XLOC_289489	OGN	ENSBTAG00000011824	Bos taurus osteoglycin (OGN), mRNA. [Source:RefSeq mRNA;Acc:NM_173946]	GO:0005515(protein binding);GO:0005615(extracellular space);GO:0031012(extracellular matrix)	NA	chr8:85453018-85469298	BTA	BTF	OK	3.12903	12.5056	-1.99878	down	0.0523	0.12957	no
TCONS_00208784	=	ENSBTAT00000061310	XLOC_186808	PDAP1	ENSBTAG00000044040	PDGFA associated protein 1 [Source:HGNC Symbol;Acc:14634]	NA	NA	chr25:37532739-37545220	BTA	BTF	OK	57.7708	12.4927	2.20926	up	0.0001	0.000326959	yes
TCONS_00086028	=	ENSBTAT00000025510	XLOC_077791	INPPL1	ENSBTAG00000019167	Bos taurus inositol polyphosphate phosphatase-like 1 (INPPL1), mRNA. [Source:RefSeq mRNA;Acc:NM_001191176]	GO:0001958(endochondral ossification);GO:0005515(protein binding);GO:0005737(cytoplasm);GO:0005794(Golgi apparatus);GO:0005886(plasma membrane);GO:0006006(glucose metabolic process);GO:0006661(phosphatidylinositol biosynthetic process);GO:0006897(endocytosis);GO:0007015(actin filament organization);GO:0008285(negative regulation of cell proliferation);GO:0009791(post-embryonic development);GO:001…	00562(Inositol phosphate metabolism);01100(Metabolic pathways);04070(Phosphatidylinositol signaling system)	chr15:52608982-52623088	BTA	BTF	OK	41.0377	12.4857	1.71668	up	0.0001	0.000326959	yes
TCONS_00315465	=	ENSBTAT00000042846	XLOC_282099	CCDC69	ENSBTAG00000002834	Bos taurus coiled-coil domain containing 69 (CCDC69), mRNA. [Source:RefSeq mRNA;Acc:NM_001206624]	NA	NA	chr7:64435980-64471409	BTA	BTF	OK	30.2136	12.4787	1.27572	up	0.0001	0.000326959	yes
TCONS_00070010	=	ENSBTAT00000043331	XLOC_063139	ENSBTAG00000037709	ENSBTAG00000037709	NA	NA	NA	chr13:75327437-75340081	BTA	BTF	LOWDATA	22.2657	12.4744	0.835853	up	1	1	no
TCONS_00235704	=	ENSBTAT00000024209	XLOC_211198	NDUFC2	ENSBTAG00000018188	Bos taurus NADH dehydrogenase (ubiquinone) 1, subcomplex unknown, 2, 14.5kDa (NDUFC2), mRNA. [Source:RefSeq mRNA;Acc:NM_176642]	GO:0005739(mitochondrion);GO:0005743(mitochondrial inner membrane);GO:0006120(mitochondrial electron transport, NADH to ubiquinone);GO:0008137(NADH dehydrogenase (ubiquinone) activity);GO:0016020(membrane);GO:0016021(integral to membrane);GO:0055114(oxidation-reduction process);GO:0070469(respiratory chain)	00190(Oxidative phosphorylation);01100(Metabolic pathways);05010(Alzheimer's disease);05012(Parkinson's disease);05016(Huntington's disease)	chr29:18074820-18083006	BTA	BTF	OK	334.577	12.4653	4.74635	up	0.0001	0.000326959	yes
TCONS_00315314	=	ENSBTAT00000013986	XLOC_281978	IL17B	ENSBTAG00000010578	interleukin 17B [Source:HGNC Symbol;Acc:5982]	GO:0005125(cytokine activity);GO:0005576(extracellular region);GO:0006954(inflammatory response);GO:1900017(positive regulation of cytokine production involved in inflammatory response)	04060(Cytokine-cytokine receptor interaction)	chr7:62769960-62773956	BTA	BTF	OK	0.137023	12.4611	-6.50686	down	0.0614	0.144552	no
TCONS_00061784	=	ENSBTAT00000044474	XLOC_055710	MAPRE1	ENSBTAG00000003908	microtubule-associated protein, RP/EB family, member 1 [Source:HGNC Symbol;Acc:6890]	GO:0005515(protein binding);GO:0005737(cytoplasm);GO:0005794(Golgi apparatus);GO:0005813(centrosome);GO:0005819(spindle);GO:0005874(microtubule);GO:0005881(cytoplasmic microtubule);GO:0008017(microtubule binding);GO:0030981(cortical microtubule cytoskeleton);GO:0031113(regulation of microtubule polymerization);GO:0031115(negative regulation of microtubule polymerization);GO:0031253(cell projectio…	NA	chr13:62728030-62760664	BTA	BTF	LOWDATA	33.6509	12.4389	1.43579	up	1	1	no
TCONS_00249607	=	ENSBTAT00000004751	XLOC_223404	PRDX1	ENSBTAG00000003642	Bos taurus peroxiredoxin 1 (PRDX1), mRNA. [Source:RefSeq mRNA;Acc:NM_174431]	GO:0000302(response to reactive oxygen species);GO:0004601(peroxidase activity);GO:0005515(protein binding);GO:0005634(nucleus);GO:0005737(cytoplasm);GO:0005739(mitochondrion);GO:0006979(response to oxidative stress);GO:0008283(cell proliferation);GO:0008379(thioredoxin peroxidase activity);GO:0016209(antioxidant activity);GO:0016491(oxidoreductase activity);GO:0019430(removal of superoxide radic…	04146(Peroxisome)	chr3:101152891-101166735	BTA	BTF	OK	263.829	12.4348	4.40714	up	0.0001	0.000326959	yes
TCONS_00046793	=	ENSBTAT00000028712	XLOC_041983	PHPT1	ENSBTAG00000021549	Bos taurus phosphohistidine phosphatase 1 (PHPT1), mRNA. [Source:RefSeq mRNA;Acc:NM_001076516]	GO:0004721(phosphoprotein phosphatase activity);GO:0005737(cytoplasm);GO:0005829(cytosol);GO:0006470(protein dephosphorylation);GO:0008969(phosphohistidine phosphatase activity);GO:0016787(hydrolase activity);GO:0019855(calcium channel inhibitor activity);GO:0035971(peptidyl-histidine dephosphorylation);GO:0044325(ion channel binding);GO:0050860(negative regulation of T cell receptor signaling pa…	00051(Fructose and mannose metabolism)	chr11:106334244-106335688	BTA	BTF	OK	565.636	12.4339	5.50752	up	0.0001	0.000326959	yes
TCONS_00308854	=	ENSBTAT00000052050	XLOC_276354	COX7C	ENSBTAG00000040564	Cytochrome c oxidase subunit 7C, mitochondrial [Source:UniProtKB/Swiss-Prot;Acc:P00430]	GO:0004129(cytochrome-c oxidase activity);GO:0005739(mitochondrion);GO:0005743(mitochondrial inner membrane);GO:0016020(membrane);GO:0016021(integral to membrane);GO:0045277(respiratory chain complex IV)	NA	chr7:88648419-88650636	BTA	BTF	OK	819.247	12.425	6.04298	up	0.0001	0.000326959	yes
TCONS_00133520	=	ENSBTAT00000034789	XLOC_119516	RAMP2	ENSBTAG00000019903	Bos taurus receptor (G protein-coupled) activity modifying protein 2 (RAMP2), mRNA. [Source:RefSeq mRNA;Acc:NM_001098860]	GO:0001525(angiogenesis);GO:0001570(vasculogenesis);GO:0002040(sprouting angiogenesis);GO:0005515(protein binding);GO:0005737(cytoplasm);GO:0005886(plasma membrane);GO:0006171(cAMP biosynthetic process);GO:0006816(calcium ion transport);GO:0006886(intracellular protein transport);GO:0007186(G-protein coupled receptor signaling pathway);GO:0007507(heart development);GO:0008217(regulation of blood …	04270(Vascular smooth muscle contraction)	chr19:43441582-43443429	BTA	BTF	OK	34.892	12.3914	1.49356	up	0.0001	0.000326959	yes
TCONS_00068300	=	ENSBTAT00000023246	XLOC_061614	GNAS	ENSBTAG00000047223	Neuroendocrine secretory protein 55 LSAL tetrapeptide GAIPIRRH peptide [Source:UniProtKB/Swiss-Prot;Acc:O18979]	GO:0005576(extracellular region);GO:0030133(transport vesicle);GO:0031410(cytoplasmic vesicle)	NA	chr13:58009920-58092663	BTA	BTF	OK	0.56948	12.3875	-4.4431	down	0.2632	0.33499	no
TCONS_00031883	=	ENSBTAT00000063490	XLOC_028798	ENSBTAG00000045538	ENSBTAG00000045538	Uncharacterized protein [Source:UniProtKB/TrEMBL;Acc:G3N100]	NA	NA	chr11:1666001-1667014	BTA	BTF	OK	145.876	12.3765	3.55906	up	0.0001	0.000326959	yes
TCONS_00024966	=	ENSBTAT00000007135	XLOC_022638	PSMC1	ENSBTAG00000005426	Bos taurus proteasome (prosome, macropain) 26S subunit, ATPase, 1 (PSMC1), mRNA. [Source:RefSeq mRNA;Acc:NM_001014855]	GO:0000166(nucleotide binding);GO:0000502(proteasome complex);GO:0005515(protein binding);GO:0005524(ATP binding);GO:0005634(nucleus);GO:0005737(cytoplasm);GO:0006281(DNA repair);GO:0006310(DNA recombination);GO:0009378(four-way junction helicase activity);GO:0016787(hydrolase activity);GO:0017111(nucleoside-triphosphatase activity);GO:0022624(proteasome accessory complex);GO:0030163(protein cata…	03050(Proteasome)	chr10:102920794-102933425	BTA	BTF	OK	133.518	12.3479	3.4347	up	0.0001	0.000326959	yes
TCONS_00104340	=	ENSBTAT00000028372	XLOC_094269	VWA1	ENSBTAG00000021294	Bos taurus von Willebrand factor A domain containing 1 (VWA1), mRNA. [Source:RefSeq mRNA;Acc:NM_001103230]	GO:0003735(structural constituent of ribosome);GO:0005515(protein binding);GO:0005576(extracellular region);GO:0005578(proteinaceous extracellular matrix);GO:0005604(basement membrane);GO:0005614(interstitial matrix);GO:0005622(intracellular);GO:0005840(ribosome);GO:0006412(translation);GO:0030198(extracellular matrix organization);GO:0031012(extracellular matrix);GO:0042802(identical protein bin…	NA	chr16:52219641-52373688	BTA	BTF	OK	4.60366	12.3473	-1.42335	down	0.2047	0.305239	no
[truncated: 18,385 more rows]
