# Supplementary material for: Characterization of lncRNA–miRNA–mRNA Network to Reveal Potential Functional ceRNAs in Bovine Skeletal Muscle
Source: Front Genet. 2019 Feb 20;10:91. doi: 10.3389/fgene.2019.00091 (PMC6391848; doi:10.3389/fgene.2019.00091)
Supplement: Supplementary file 8 [file Table_8.XLSX]

## Sheet: 1
Supplementary table 8 Primer Information of lncRNA, miRNA, and mRNA quantitative reverse transcription
NONBTAT013767-F	GGGGGAAGGAGTGATTGTCA
NONBTAT013767-R	TCCCTACCCCCTTGAGTCAT
TCONS_00011469-F	AAGTGACCAGCAGTGGAGTTT
TCONS_00011469-R	GAATGCAGTCTTATGTTGTCTGGG
TCONS_00110492-F	CAAGTGAGAAGACGCAGCCT
TCONS_00110492-R	GGCTTTGGTTGCCCTCTGTT
TCONS_00149718-F	TGGCAGCTTCATCAGTAGTCA
TCONS_00149718-R	AAGACCAGTACACAGAACTTCCA
TCONS_00170778-F	TATGTTCAGGATGCGCACAG
TCONS_00170778-R	GGTCATGGTACTTAGGTCAAGC
TCONS_00173400-F	GTCCACAGATGGGGGACATTT
TCONS_00173400-R	ACACTCTAGGGATCAGGGGG
TCONS_00178935-F	TAGAGAACCCGAGCTAGGCA
TCONS_00178935-R	CCGAATTCCTATCCGCCACT
TCONS_00214401-F	GAACTCCCCCAAAGTGCCAT
TCONS_00214401-R	AATAGCCTGCGGGTAAGAGG
TCONS_00219357-F	GCAAAGCCCATGAAGGAACG
TCONS_00219357-R	ATTATTGGCGAGGCAGTCCC
TCONS_00241494-F	CCCTCCACCTGCACAATCAA
TCONS_00241494-R	GGGCCATCATTGGAGAGTGA
bta-miR-199a-5p-RT	GTCGTATCCAGTGCAGGGTCCGAGGTATTCGCACTGGATACGACAACAGG
bta-miR-199a-5p-Q-F	TAGACCCAGTGTTCAGACTA
bta-miR-214-RT	GTCGTATCCAGTGCAGGGTCCGAGGTATTCGCACTGGATACGACTAAACG
bta-miR-214-Q-F	TGCCAAGTCACTAGTGGTTC
bta-miR-29a-RT	GTCGTATCCAGTGCAGGGTCCGAGGTATTCGCACTGGATACGACTAACCG
bta-miR-29a-Q-F	TGACTAGCACCATCTGAAAT
bta-miR-122-RT	GTCGTATCCAGTGCAGGGTCCGAGGTATTCGCACTGGATACGACCAAACA
bta-miR-122-Q-F	TGAATGGAGTGTGACAATGG
bta-miR-155-RT	GTCGTATCCAGTGCAGGGTCCGAGGTATTCGCACTGGATACGACACCCCT
bta-miR-155-Q-F	TGCGCTTAATGCTAATCGTG
bta-miR-335-RT	GTCGTATCCAGTGCAGGGTCCGAGGTATTCGCACTGGATACGACACATTT
bta-miR-335-Q-F	TGCGTCAAGAGCAATAACGA
bta-miR-377-RT	GTCGTATCCAGTGCAGGGTCCGAGGTATTCGCACTGGATACGACACAAAA
bta-miR-377-Q-F	TGAGATCACACAAAGGCAAC
METTL7-F	GGACTTTCTGGGCTTGTGGA
METTL7-R	GGGTTGGGATCAACACAGGT
SOD2-F	TGGAGAACCCCAAGGGGAAT
SOD2-R	TTGCAGGGGATCCTGGTTAGA
SFRP2-F	TTCCCCTACAAACGCAGCAA
SFRP2-R	ATGGTTTCGTCCAGGTCGTC
ETS2-F	GACAGGGCAGGTGTTGTGTA
ETS2-R	GCTCCACGCCAAAACCTAAC
LPL-F	GAGGCACTTTCCAACCAGGA
LPL-R	ACCGGTAGGCCTTACTTGGA
CCNG1-F	TAAGCCAGTACAGGTTCACG
CCNG1-R	CATGTGGCACGTTCTCTTGA
PDLIM5-F	TGAGCAACTACAGTGTGTCC
PDLIM5-R	CATGCCATGGGCACTTATTC
GPR	GTGCAGGGTCCGAGGT
Bta-GAPDH-F	CACTGAGGACCAGGTTGTCT
Bta-GAPDH-R	TGTCGTACCAGGAAATGAGC
Bta-U6-F	GCTTCGGCAGCACATATACTAAAAT
Bta-U6-R	CGCTTCACGAATTTGCGTGTCAT
